# Supplementary material for: Shared pathway-specific network mechanisms of dopamine and deep brain stimulation for the treatment of Parkinson’s disease
Source: Nat Commun. 2025 Apr 15;16:3587. doi: 10.1038/s41467-025-58825-z (PMC12000430; doi:10.1038/s41467-025-58825-z)
Supplement: Supplementary file 4 — Source Data [file 41467_2025_58825_MOESM4_ESM.zip]

Archive with 22 entries (21 files):
- Source Data/
- Source Data/Fig2a_Power_OFF_ON_DBS.csv
- Source Data/Fig2a_Power_OFF_ON_Levodopa.csv
- Source Data/Fig2b_SSD_OFF_ON_Levodopa.csv
- Source Data/Fig3a_MIC_OFF_ON_DBS.csv
- Source Data/Fig3a_MIC_OFF_ON_Levodopa.csv
- Source Data/Fig3b_ImCoh_OFF_ON_DBS.csv
- Source Data/Fig3b_ImCoh_OFF_ON_Levodopa.csv
- Source Data/Fig3c_TRGC_OFF_ON_DBS.csv
- Source Data/Fig3c_TRGC_OFF_ON_Levodopa.csv
- Source Data/Fig3d_TimeDelay_OFF_ON_DBS.csv
- Source Data/Fig3d_TimeDelay_OFF_ON_Levodopa.csv
- Source Data/Fig4a_Fibres_Connectivity.csv
- Source Data/Fig4b_fMRI_Connectivity.csv
- Source Data/FigS1a_Power_OFF_Low_High.csv
- Source Data/FigS1b_Power_HighBeta_Channels_OFF_ON_DBS.csv
- Source Data/FigS1b_Power_LowBeta_Channels_OFF_ON_DBS.csv
- Source Data/FigS2_Power_OFF_ON_DBS.csv
- Source Data/FigS2_Power_OFF_ON_Levodopa.csv
- Source Data/FigS5_TRGC_OFF_ON_DBS.csv
- Source Data/FigS5_TRGC_OFF_ON_Levodopa.csv
- Source Data/FigS6_GC_OFF_ON_DBS.csv
