# Supplementary material for: Shared pathway-specific network mechanisms of dopamine and deep brain stimulation for the treatment of Parkinson’s disease
Source: Nat Commun. 2025 Apr 15;16:3587. doi: 10.1038/s41467-025-58825-z (PMC12000430; doi:10.1038/s41467-025-58825-z)
Supplement: Supplementary file 4 — Source Data [file 41467_2025_58825_MOESM4_ESM.zip › Source Data/Fig2a_Power_OFF_ON_Levodopa.csv]

power	freqs	ch_regions	sub	med	stim
[0.6139180530086525, 0.8228550465487926, 1.0676769206230001, 1.2276961364536327, 1.2945873443913285, 1.3026441426831294, 1.3354483838210445, 1.4013009294511094, 1.5224048430004278, 1.7999194486324774, 1.9900631311998829, 1.958236185873649, 1.9418168182754159, 1.96881915651736, 2.0006185820283493, 2.027699801169887, 2.0128013620999416, 1.9448735426503885, 1.7314316580296711, 1.454288836770171, 1.3…	[3.0, 3.5, 4.0, 4.5, 5.0, 5.5, 6.0, 6.5, 7.0, 7.5, 8.0, 8.5, 9.0, 9.5, 10.0, 10.5, 11.0, 11.5, 12.0, 12.5, 13.0, 13.5, 14.0, 14.5, 15.0, 15.5, 16.0, 16.5, 17.0, 17.5, 18.0, 18.5, 19.0, 19.5, 20.0, 20.5, 21.0, 21.5, 22.0, 22.5, 23.0, 23.5, 24.0, 24.5, 25.0, 25.5, 26.0, 26.5, 27.0, 27.5, 28.0, 28.5, 29.0, 29.5, 30.0, 30.5, 31.0, 31.5, 32.0, 32.5, 33.0, 33.5, 34.0, 34.5, 35.0, 35.5, 36.0, 36.5, 37.0…	cortex	003	Off	Off
[2.3119398479884965, 2.513432652363383, 2.6033451392308744, 2.666611625422819, 2.5540549263687247, 2.215213856166205, 2.094122869277857, 2.061816647354378, 2.043495868523919, 2.081909493641616, 2.1107669245208935, 2.159787574035625, 2.2507368995662698, 2.3780728624147676, 2.450361172256894, 2.4970202429463804, 2.4854775978648846, 2.448271178194943, 2.363623305140832, 2.2967019873758145, 2.2187747…	[3.0, 3.5, 4.0, 4.5, 5.0, 5.5, 6.0, 6.5, 7.0, 7.5, 8.0, 8.5, 9.0, 9.5, 10.0, 10.5, 11.0, 11.5, 12.0, 12.5, 13.0, 13.5, 14.0, 14.5, 15.0, 15.5, 16.0, 16.5, 17.0, 17.5, 18.0, 18.5, 19.0, 19.5, 20.0, 20.5, 21.0, 21.5, 22.0, 22.5, 23.0, 23.5, 24.0, 24.5, 25.0, 25.5, 26.0, 26.5, 27.0, 27.5, 28.0, 28.5, 29.0, 29.5, 30.0, 30.5, 31.0, 31.5, 32.0, 32.5, 33.0, 33.5, 34.0, 34.5, 35.0, 35.5, 36.0, 36.5, 37.0…	STN	003	Off	Off
[0.5296796117834729, 0.9203423224292777, 1.3229791080249493, 1.5504971291237228, 1.662150794342958, 1.7490715890606972, 1.8685165876052068, 2.084878670845999, 2.509703767807385, 3.1254892498003897, 3.3152702494125927, 3.114236576157291, 3.0216813061920265, 3.054660953063039, 3.08709294319777, 3.0945021699337376, 3.0023921716063144, 2.745245170044845, 2.183095982730534, 1.7227450354614409, 1.58446…	[3.0, 3.5, 4.0, 4.5, 5.0, 5.5, 6.0, 6.5, 7.0, 7.5, 8.0, 8.5, 9.0, 9.5, 10.0, 10.5, 11.0, 11.5, 12.0, 12.5, 13.0, 13.5, 14.0, 14.5, 15.0, 15.5, 16.0, 16.5, 17.0, 17.5, 18.0, 18.5, 19.0, 19.5, 20.0, 20.5, 21.0, 21.5, 22.0, 22.5, 23.0, 23.5, 24.0, 24.5, 25.0, 25.5, 26.0, 26.5, 27.0, 27.5, 28.0, 28.5, 29.0, 29.5, 30.0, 30.5, 31.0, 31.5, 32.0, 32.5, 33.0, 33.5, 34.0, 34.5, 35.0, 35.5, 36.0, 36.5, 37.0…	cortex	003	On	Off
[4.075996089443189, 4.354465799923388, 4.444700554076552, 4.5365388963424325, 4.37261075104156, 3.212688746426448, 3.071934318752257, 3.1963873653679626, 3.124935811230687, 3.1737951310340815, 3.1418963473618695, 3.0688912008184843, 2.9562760017736074, 2.824545744389116, 2.6911897263485343, 2.5328265192634336, 2.2926731583159476, 2.053115328460368, 1.8584210041658755, 1.7347718628133173, 1.697920…	[3.0, 3.5, 4.0, 4.5, 5.0, 5.5, 6.0, 6.5, 7.0, 7.5, 8.0, 8.5, 9.0, 9.5, 10.0, 10.5, 11.0, 11.5, 12.0, 12.5, 13.0, 13.5, 14.0, 14.5, 15.0, 15.5, 16.0, 16.5, 17.0, 17.5, 18.0, 18.5, 19.0, 19.5, 20.0, 20.5, 21.0, 21.5, 22.0, 22.5, 23.0, 23.5, 24.0, 24.5, 25.0, 25.5, 26.0, 26.5, 27.0, 27.5, 28.0, 28.5, 29.0, 29.5, 30.0, 30.5, 31.0, 31.5, 32.0, 32.5, 33.0, 33.5, 34.0, 34.5, 35.0, 35.5, 36.0, 36.5, 37.0…	STN	003	On	Off
[2.941989389863998, 3.2955355450844457, 3.5417027202914113, 3.7294711067468853, 3.655208738629997, 2.87025225794625, 2.824314945096952, 2.647472376649848, 2.4281591773641056, 2.3182573214584226, 2.138199701613897, 2.016023130565878, 1.947226164955136, 1.8604447245429334, 1.8233027050050716, 1.8164932439094634, 1.822951460138792, 1.8329847771072267, 1.8727624855033234, 1.886172698864779, 1.8873709…	[3.0, 3.5, 4.0, 4.5, 5.0, 5.5, 6.0, 6.5, 7.0, 7.5, 8.0, 8.5, 9.0, 9.5, 10.0, 10.5, 11.0, 11.5, 12.0, 12.5, 13.0, 13.5, 14.0, 14.5, 15.0, 15.5, 16.0, 16.5, 17.0, 17.5, 18.0, 18.5, 19.0, 19.5, 20.0, 20.5, 21.0, 21.5, 22.0, 22.5, 23.0, 23.5, 24.0, 24.5, 25.0, 25.5, 26.0, 26.5, 27.0, 27.5, 28.0, 28.5, 29.0, 29.5, 30.0, 30.5, 31.0, 31.5, 32.0, 32.5, 33.0, 33.5, 34.0, 34.5, 35.0, 35.5, 36.0, 36.5, 37.0…	cortex	004	Off	Off
[15.88959423869325, 16.40855496966636, 16.432544568172155, 15.57917472572716, 13.257785468437119, 8.924144874164721, 7.666354624713295, 5.762782444926438, 4.230862595730205, 3.920766404817171, 3.5439739688847847, 3.3126306778928187, 3.0989706071352128, 2.7999472588695506, 2.5747109086395694, 2.372354948378765, 2.058577982857714, 1.8481489394523483, 1.6868913594864996, 1.5569024340063033, 1.508095…	[3.0, 3.5, 4.0, 4.5, 5.0, 5.5, 6.0, 6.5, 7.0, 7.5, 8.0, 8.5, 9.0, 9.5, 10.0, 10.5, 11.0, 11.5, 12.0, 12.5, 13.0, 13.5, 14.0, 14.5, 15.0, 15.5, 16.0, 16.5, 17.0, 17.5, 18.0, 18.5, 19.0, 19.5, 20.0, 20.5, 21.0, 21.5, 22.0, 22.5, 23.0, 23.5, 24.0, 24.5, 25.0, 25.5, 26.0, 26.5, 27.0, 27.5, 28.0, 28.5, 29.0, 29.5, 30.0, 30.5, 31.0, 31.5, 32.0, 32.5, 33.0, 33.5, 34.0, 34.5, 35.0, 35.5, 36.0, 36.5, 37.0…	STN	004	Off	Off
[1.761231430459527, 2.043186384536758, 2.2823768283284114, 2.424070521298738, 2.3621961140658634, 2.281316814337706, 2.1883688617351766, 2.1067329309941822, 2.0055946050605677, 1.8834741536515363, 1.79863840181794, 1.7339246172671228, 1.7367786300951564, 1.7574765728629278, 1.8001561653061955, 1.8439115755863724, 1.9186210887739292, 1.9880819035143844, 2.0511941968852474, 2.072276686277921, 2.067…	[3.0, 3.5, 4.0, 4.5, 5.0, 5.5, 6.0, 6.5, 7.0, 7.5, 8.0, 8.5, 9.0, 9.5, 10.0, 10.5, 11.0, 11.5, 12.0, 12.5, 13.0, 13.5, 14.0, 14.5, 15.0, 15.5, 16.0, 16.5, 17.0, 17.5, 18.0, 18.5, 19.0, 19.5, 20.0, 20.5, 21.0, 21.5, 22.0, 22.5, 23.0, 23.5, 24.0, 24.5, 25.0, 25.5, 26.0, 26.5, 27.0, 27.5, 28.0, 28.5, 29.0, 29.5, 30.0, 30.5, 31.0, 31.5, 32.0, 32.5, 33.0, 33.5, 34.0, 34.5, 35.0, 35.5, 36.0, 36.5, 37.0…	cortex	004	On	Off
[8.35354769654753, 8.715178990497595, 9.211658694338752, 9.147585191712675, 6.412706959993599, 5.847596360129967, 4.6945882486951795, 3.7243855829914794, 3.571824821534348, 3.1781924701888995, 3.089524597310443, 2.752427763578327, 2.5075731312440284, 2.351938867946662, 2.153544618423945, 2.066325077024594, 1.958124457202102, 1.8234394569777497, 1.664526450048227, 1.4930462411215681, 1.38986055486…	[3.0, 3.5, 4.0, 4.5, 5.0, 5.5, 6.0, 6.5, 7.0, 7.5, 8.0, 8.5, 9.0, 9.5, 10.0, 10.5, 11.0, 11.5, 12.0, 12.5, 13.0, 13.5, 14.0, 14.5, 15.0, 15.5, 16.0, 16.5, 17.0, 17.5, 18.0, 18.5, 19.0, 19.5, 20.0, 20.5, 21.0, 21.5, 22.0, 22.5, 23.0, 23.5, 24.0, 24.5, 25.0, 25.5, 26.0, 26.5, 27.0, 27.5, 28.0, 28.5, 29.0, 29.5, 30.0, 30.5, 31.0, 31.5, 32.0, 32.5, 33.0, 33.5, 34.0, 34.5, 35.0, 35.5, 36.0, 36.5, 37.0…	STN	004	On	Off
[0.653728265404474, 0.8233962097548482, 1.008540784197189, 1.205229241766, 1.4358403562461985, 1.6972045754032021, 1.9508656680446996, 2.1844943790302707, 2.4651690961535477, 2.723187049826577, 2.809215372356773, 2.8457502071705294, 2.8101267147680966, 2.652125046504943, 2.441594004196892, 2.181339732774355, 1.9490004727135894, 1.6181605970275275, 1.2809454794591368, 1.0728073582876037, 0.9261707…	[3.0, 3.5, 4.0, 4.5, 5.0, 5.5, 6.0, 6.5, 7.0, 7.5, 8.0, 8.5, 9.0, 9.5, 10.0, 10.5, 11.0, 11.5, 12.0, 12.5, 13.0, 13.5, 14.0, 14.5, 15.0, 15.5, 16.0, 16.5, 17.0, 17.5, 18.0, 18.5, 19.0, 19.5, 20.0, 20.5, 21.0, 21.5, 22.0, 22.5, 23.0, 23.5, 24.0, 24.5, 25.0, 25.5, 26.0, 26.5, 27.0, 27.5, 28.0, 28.5, 29.0, 29.5, 30.0, 30.5, 31.0, 31.5, 32.0, 32.5, 33.0, 33.5, 34.0, 34.5, 35.0, 35.5, 36.0, 36.5, 37.0…	cortex	006	Off	Off
[1.6936415303813093, 1.9058728215785776, 2.0395971926895498, 2.0429691602371864, 1.865116620812432, 1.7047042897169538, 1.5855874954717233, 1.5152464472072726, 1.5198706801772055, 1.4885742668250481, 1.408192023318198, 1.353649792078365, 1.3292582982824686, 1.2978678588642285, 1.2749873542817964, 1.2535174476980986, 1.2174457788367683, 1.1498814066500118, 1.0902150066519358, 1.0852787494383023, 1…	[3.0, 3.5, 4.0, 4.5, 5.0, 5.5, 6.0, 6.5, 7.0, 7.5, 8.0, 8.5, 9.0, 9.5, 10.0, 10.5, 11.0, 11.5, 12.0, 12.5, 13.0, 13.5, 14.0, 14.5, 15.0, 15.5, 16.0, 16.5, 17.0, 17.5, 18.0, 18.5, 19.0, 19.5, 20.0, 20.5, 21.0, 21.5, 22.0, 22.5, 23.0, 23.5, 24.0, 24.5, 25.0, 25.5, 26.0, 26.5, 27.0, 27.5, 28.0, 28.5, 29.0, 29.5, 30.0, 30.5, 31.0, 31.5, 32.0, 32.5, 33.0, 33.5, 34.0, 34.5, 35.0, 35.5, 36.0, 36.5, 37.0…	STN	006	Off	Off
[1.236121044623675, 1.5357414124309077, 1.8541623674479013, 2.174050989288187, 2.4329689440223348, 2.7744415161496567, 3.0939804604306795, 3.3574835596868313, 3.621860173779349, 3.799397586970057, 3.990383195893127, 4.048480263855408, 3.9719196517433857, 3.784277461212839, 3.508510229048057, 3.087474333230719, 2.692730780280633, 2.314123566126809, 1.8969452349324754, 1.548925560142401, 1.24070790…	[3.0, 3.5, 4.0, 4.5, 5.0, 5.5, 6.0, 6.5, 7.0, 7.5, 8.0, 8.5, 9.0, 9.5, 10.0, 10.5, 11.0, 11.5, 12.0, 12.5, 13.0, 13.5, 14.0, 14.5, 15.0, 15.5, 16.0, 16.5, 17.0, 17.5, 18.0, 18.5, 19.0, 19.5, 20.0, 20.5, 21.0, 21.5, 22.0, 22.5, 23.0, 23.5, 24.0, 24.5, 25.0, 25.5, 26.0, 26.5, 27.0, 27.5, 28.0, 28.5, 29.0, 29.5, 30.0, 30.5, 31.0, 31.5, 32.0, 32.5, 33.0, 33.5, 34.0, 34.5, 35.0, 35.5, 36.0, 36.5, 37.0…	cortex	006	On	Off
[4.417280556800775, 4.95906988936469, 5.253778432105585, 5.280928754489679, 4.708171364179639, 4.1258632571941645, 3.7666546372607237, 3.370740388636309, 3.067300140450437, 2.736406375414929, 2.235781934191992, 1.9647040569568406, 1.7180137953324286, 1.5480469968647725, 1.3902161148915375, 1.2375167435494445, 1.0986903442874065, 0.9752392055217459, 0.8651478969236907, 0.7748937263559423, 0.709456…	[3.0, 3.5, 4.0, 4.5, 5.0, 5.5, 6.0, 6.5, 7.0, 7.5, 8.0, 8.5, 9.0, 9.5, 10.0, 10.5, 11.0, 11.5, 12.0, 12.5, 13.0, 13.5, 14.0, 14.5, 15.0, 15.5, 16.0, 16.5, 17.0, 17.5, 18.0, 18.5, 19.0, 19.5, 20.0, 20.5, 21.0, 21.5, 22.0, 22.5, 23.0, 23.5, 24.0, 24.5, 25.0, 25.5, 26.0, 26.5, 27.0, 27.5, 28.0, 28.5, 29.0, 29.5, 30.0, 30.5, 31.0, 31.5, 32.0, 32.5, 33.0, 33.5, 34.0, 34.5, 35.0, 35.5, 36.0, 36.5, 37.0…	STN	006	On	Off
[2.0295624485729755, 2.2609784565410975, 2.506120623954407, 2.6907041223804518, 2.7403511667262497, 2.589035293315664, 2.3495914164735483, 2.3087864662473128, 2.1947900126681334, 2.0926914890377946, 2.046843109222015, 1.9913588577568724, 1.9263433876313296, 1.8993680107899464, 1.8879730956544445, 1.8746818595936616, 1.8853588954154852, 1.879490562521008, 1.8735306269439633, 1.8578135447916266, 1.…	[3.0, 3.5, 4.0, 4.5, 5.0, 5.5, 6.0, 6.5, 7.0, 7.5, 8.0, 8.5, 9.0, 9.5, 10.0, 10.5, 11.0, 11.5, 12.0, 12.5, 13.0, 13.5, 14.0, 14.5, 15.0, 15.5, 16.0, 16.5, 17.0, 17.5, 18.0, 18.5, 19.0, 19.5, 20.0, 20.5, 21.0, 21.5, 22.0, 22.5, 23.0, 23.5, 24.0, 24.5, 25.0, 25.5, 26.0, 26.5, 27.0, 27.5, 28.0, 28.5, 29.0, 29.5, 30.0, 30.5, 31.0, 31.5, 32.0, 32.5, 33.0, 33.5, 34.0, 34.5, 35.0, 35.5, 36.0, 36.5, 37.0…	cortex	007	Off	Off
[6.010803604472653, 6.3425336331348054, 6.373703486759464, 6.262539272374529, 5.819530327535747, 5.056132852803128, 4.128685643334399, 3.9907027408095663, 3.796642379532213, 3.5112410545287163, 3.3708470637375285, 3.109224842296209, 2.731133568645936, 2.4224483103896395, 2.1482203668872897, 1.8966539094371562, 1.6781372345439343, 1.516617368045377, 1.3811138650419852, 1.289477458193093, 1.2270038…	[3.0, 3.5, 4.0, 4.5, 5.0, 5.5, 6.0, 6.5, 7.0, 7.5, 8.0, 8.5, 9.0, 9.5, 10.0, 10.5, 11.0, 11.5, 12.0, 12.5, 13.0, 13.5, 14.0, 14.5, 15.0, 15.5, 16.0, 16.5, 17.0, 17.5, 18.0, 18.5, 19.0, 19.5, 20.0, 20.5, 21.0, 21.5, 22.0, 22.5, 23.0, 23.5, 24.0, 24.5, 25.0, 25.5, 26.0, 26.5, 27.0, 27.5, 28.0, 28.5, 29.0, 29.5, 30.0, 30.5, 31.0, 31.5, 32.0, 32.5, 33.0, 33.5, 34.0, 34.5, 35.0, 35.5, 36.0, 36.5, 37.0…	STN	007	Off	Off
[2.729390067114365, 3.0057789942651354, 3.2162310490171166, 3.325862790460353, 3.2822117461528073, 2.8739404429385975, 2.676527720084569, 2.5694811573558214, 2.4510443610605033, 2.3774083409867166, 2.317197461085532, 2.2464423671376954, 2.204595484025404, 2.2541741916989695, 2.276739754720241, 2.3699130398689556, 2.4706134033959097, 2.4537742727293326, 2.4380186462980844, 2.4059363296004084, 2.36…	[3.0, 3.5, 4.0, 4.5, 5.0, 5.5, 6.0, 6.5, 7.0, 7.5, 8.0, 8.5, 9.0, 9.5, 10.0, 10.5, 11.0, 11.5, 12.0, 12.5, 13.0, 13.5, 14.0, 14.5, 15.0, 15.5, 16.0, 16.5, 17.0, 17.5, 18.0, 18.5, 19.0, 19.5, 20.0, 20.5, 21.0, 21.5, 22.0, 22.5, 23.0, 23.5, 24.0, 24.5, 25.0, 25.5, 26.0, 26.5, 27.0, 27.5, 28.0, 28.5, 29.0, 29.5, 30.0, 30.5, 31.0, 31.5, 32.0, 32.5, 33.0, 33.5, 34.0, 34.5, 35.0, 35.5, 36.0, 36.5, 37.0…	cortex	007	On	Off
[6.130731268335738, 6.548783743941114, 6.959300994573267, 7.061983246000244, 6.526876190731661, 5.355827950847191, 4.7299286483142655, 4.44571324289879, 4.2063249651233034, 3.987362252748436, 3.8019640194743896, 3.5186077815338432, 3.095230415440715, 2.7634769150980114, 2.404679923140746, 2.1106084254776665, 1.8835849911388527, 1.6891140244920868, 1.5497306205430939, 1.405559514148492, 1.28740926…	[3.0, 3.5, 4.0, 4.5, 5.0, 5.5, 6.0, 6.5, 7.0, 7.5, 8.0, 8.5, 9.0, 9.5, 10.0, 10.5, 11.0, 11.5, 12.0, 12.5, 13.0, 13.5, 14.0, 14.5, 15.0, 15.5, 16.0, 16.5, 17.0, 17.5, 18.0, 18.5, 19.0, 19.5, 20.0, 20.5, 21.0, 21.5, 22.0, 22.5, 23.0, 23.5, 24.0, 24.5, 25.0, 25.5, 26.0, 26.5, 27.0, 27.5, 28.0, 28.5, 29.0, 29.5, 30.0, 30.5, 31.0, 31.5, 32.0, 32.5, 33.0, 33.5, 34.0, 34.5, 35.0, 35.5, 36.0, 36.5, 37.0…	STN	007	On	Off
[2.304477426484673, 2.9636215621141533, 3.5932299853793994, 4.317665389386828, 5.400570936792765, 6.12600148875011, 6.41712306110078, 6.4734427056082975, 6.414195406059894, 6.045282188931419, 5.46212946575597, 4.968474919633614, 4.380087009384596, 3.4584611758001587, 2.480979720983152, 2.005977869461925, 1.8429207724757048, 1.7634815655887703, 1.7660560677023731, 1.791291827469888, 1.816604561667…	[3.0, 3.5, 4.0, 4.5, 5.0, 5.5, 6.0, 6.5, 7.0, 7.5, 8.0, 8.5, 9.0, 9.5, 10.0, 10.5, 11.0, 11.5, 12.0, 12.5, 13.0, 13.5, 14.0, 14.5, 15.0, 15.5, 16.0, 16.5, 17.0, 17.5, 18.0, 18.5, 19.0, 19.5, 20.0, 20.5, 21.0, 21.5, 22.0, 22.5, 23.0, 23.5, 24.0, 24.5, 25.0, 25.5, 26.0, 26.5, 27.0, 27.5, 28.0, 28.5, 29.0, 29.5, 30.0, 30.5, 31.0, 31.5, 32.0, 32.5, 33.0, 33.5, 34.0, 34.5, 35.0, 35.5, 36.0, 36.5, 37.0…	cortex	008	Off	Off
[4.431993912496285, 4.726917074536577, 4.950468712902946, 4.464124677047607, 4.2105399336162455, 3.516617896466424, 3.255760763225652, 3.093270820237041, 2.9585860994211974, 2.819643277657776, 2.685771559461732, 2.548787467310282, 2.3956779215175965, 2.157198019513843, 1.864456974841913, 1.6952737062804206, 1.5906129354112117, 1.507833496868859, 1.448128802665469, 1.3986991409356122, 1.3680347129…	[3.0, 3.5, 4.0, 4.5, 5.0, 5.5, 6.0, 6.5, 7.0, 7.5, 8.0, 8.5, 9.0, 9.5, 10.0, 10.5, 11.0, 11.5, 12.0, 12.5, 13.0, 13.5, 14.0, 14.5, 15.0, 15.5, 16.0, 16.5, 17.0, 17.5, 18.0, 18.5, 19.0, 19.5, 20.0, 20.5, 21.0, 21.5, 22.0, 22.5, 23.0, 23.5, 24.0, 24.5, 25.0, 25.5, 26.0, 26.5, 27.0, 27.5, 28.0, 28.5, 29.0, 29.5, 30.0, 30.5, 31.0, 31.5, 32.0, 32.5, 33.0, 33.5, 34.0, 34.5, 35.0, 35.5, 36.0, 36.5, 37.0…	STN	008	Off	Off
[0.8257043833385657, 1.0339163147699288, 1.2952329830918825, 1.6151427080089036, 2.1269767727849884, 3.243550213190395, 4.447276348114604, 5.029674941846981, 5.284326872738517, 5.392940358884028, 5.394011580793821, 5.28936077427628, 5.090676509572535, 4.697509999602823, 3.8703657330593666, 2.5441312422925058, 1.851361120781143, 1.569939435288304, 1.4653063282580194, 1.4540617422008761, 1.55242149…	[3.0, 3.5, 4.0, 4.5, 5.0, 5.5, 6.0, 6.5, 7.0, 7.5, 8.0, 8.5, 9.0, 9.5, 10.0, 10.5, 11.0, 11.5, 12.0, 12.5, 13.0, 13.5, 14.0, 14.5, 15.0, 15.5, 16.0, 16.5, 17.0, 17.5, 18.0, 18.5, 19.0, 19.5, 20.0, 20.5, 21.0, 21.5, 22.0, 22.5, 23.0, 23.5, 24.0, 24.5, 25.0, 25.5, 26.0, 26.5, 27.0, 27.5, 28.0, 28.5, 29.0, 29.5, 30.0, 30.5, 31.0, 31.5, 32.0, 32.5, 33.0, 33.5, 34.0, 34.5, 35.0, 35.5, 36.0, 36.5, 37.0…	cortex	008	On	Off
[4.436464942777142, 4.75345500824324, 4.998020219693151, 4.925326955515335, 4.49035784418379, 4.245623298273402, 4.070073260971133, 3.927993622737737, 3.754440717307283, 3.6263284616607985, 3.512946603624002, 3.3662192422101143, 3.241268948100024, 3.055326234276509, 2.777589156262929, 2.287780895419898, 1.905935004811777, 1.7125657169567283, 1.59192689368759, 1.5111168597477105, 1.454033276255088…	[3.0, 3.5, 4.0, 4.5, 5.0, 5.5, 6.0, 6.5, 7.0, 7.5, 8.0, 8.5, 9.0, 9.5, 10.0, 10.5, 11.0, 11.5, 12.0, 12.5, 13.0, 13.5, 14.0, 14.5, 15.0, 15.5, 16.0, 16.5, 17.0, 17.5, 18.0, 18.5, 19.0, 19.5, 20.0, 20.5, 21.0, 21.5, 22.0, 22.5, 23.0, 23.5, 24.0, 24.5, 25.0, 25.5, 26.0, 26.5, 27.0, 27.5, 28.0, 28.5, 29.0, 29.5, 30.0, 30.5, 31.0, 31.5, 32.0, 32.5, 33.0, 33.5, 34.0, 34.5, 35.0, 35.5, 36.0, 36.5, 37.0…	STN	008	On	Off
[0.6354493872254483, 0.7717235175740128, 0.8994350461543357, 0.9973149201710875, 1.0833159501702752, 1.1536865459155092, 1.270428629767173, 1.4610332726228936, 1.685712456708745, 1.9877389679868478, 2.4728615392892634, 3.1403269165694345, 3.694475307186584, 4.072344886834793, 4.2962751893737146, 4.41111610921761, 4.349182965616568, 4.193293052582985, 3.9497121887633226, 3.5322512577208096, 2.9878…	[3.0, 3.5, 4.0, 4.5, 5.0, 5.5, 6.0, 6.5, 7.0, 7.5, 8.0, 8.5, 9.0, 9.5, 10.0, 10.5, 11.0, 11.5, 12.0, 12.5, 13.0, 13.5, 14.0, 14.5, 15.0, 15.5, 16.0, 16.5, 17.0, 17.5, 18.0, 18.5, 19.0, 19.5, 20.0, 20.5, 21.0, 21.5, 22.0, 22.5, 23.0, 23.5, 24.0, 24.5, 25.0, 25.5, 26.0, 26.5, 27.0, 27.5, 28.0, 28.5, 29.0, 29.5, 30.0, 30.5, 31.0, 31.5, 32.0, 32.5, 33.0, 33.5, 34.0, 34.5, 35.0, 35.5, 36.0, 36.5, 37.0…	cortex	009	Off	Off
[2.4758092902459046, 2.800646218707004, 3.0931949254749367, 3.256707236624007, 3.125130878460629, 3.095179601037671, 3.0376412941832487, 3.124440096698698, 3.0784196317951737, 3.0623436097856866, 3.0014540850637, 2.9748579702269726, 3.0157086318870294, 3.0128332784276517, 2.961071179531004, 2.8658785954557517, 2.680095150080051, 2.531463818676133, 2.423664280941317, 2.328329635203103, 2.179382967…	[3.0, 3.5, 4.0, 4.5, 5.0, 5.5, 6.0, 6.5, 7.0, 7.5, 8.0, 8.5, 9.0, 9.5, 10.0, 10.5, 11.0, 11.5, 12.0, 12.5, 13.0, 13.5, 14.0, 14.5, 15.0, 15.5, 16.0, 16.5, 17.0, 17.5, 18.0, 18.5, 19.0, 19.5, 20.0, 20.5, 21.0, 21.5, 22.0, 22.5, 23.0, 23.5, 24.0, 24.5, 25.0, 25.5, 26.0, 26.5, 27.0, 27.5, 28.0, 28.5, 29.0, 29.5, 30.0, 30.5, 31.0, 31.5, 32.0, 32.5, 33.0, 33.5, 34.0, 34.5, 35.0, 35.5, 36.0, 36.5, 37.0…	STN	009	Off	Off
[1.071038550081892, 1.2338536812052263, 1.4046232239777283, 1.5642275514946398, 1.6938623535664288, 1.924290417232021, 2.28583364019038, 2.7405127690549302, 2.9975007367267312, 3.325911833720511, 3.549548353634352, 3.674639720829518, 3.8520109062133665, 3.8796136444043112, 3.8331088985882618, 3.647275124309288, 3.2661339804158516, 2.9902144252358673, 2.755283324840407, 2.5817082860431837, 2.51220…	[3.0, 3.5, 4.0, 4.5, 5.0, 5.5, 6.0, 6.5, 7.0, 7.5, 8.0, 8.5, 9.0, 9.5, 10.0, 10.5, 11.0, 11.5, 12.0, 12.5, 13.0, 13.5, 14.0, 14.5, 15.0, 15.5, 16.0, 16.5, 17.0, 17.5, 18.0, 18.5, 19.0, 19.5, 20.0, 20.5, 21.0, 21.5, 22.0, 22.5, 23.0, 23.5, 24.0, 24.5, 25.0, 25.5, 26.0, 26.5, 27.0, 27.5, 28.0, 28.5, 29.0, 29.5, 30.0, 30.5, 31.0, 31.5, 32.0, 32.5, 33.0, 33.5, 34.0, 34.5, 35.0, 35.5, 36.0, 36.5, 37.0…	cortex	009	On	Off
[15.739305484016704, 16.3493337932703, 16.649432989364175, 15.80527554699637, 13.700738248514421, 10.61537574174495, 8.268907648491059, 6.946217904001821, 5.6316775453391195, 4.708041411973907, 4.175608414973866, 3.7155794325851526, 3.4462761779236506, 3.12475231655157, 2.801751304948387, 2.411315065753209, 2.010551419810404, 1.7017385285213875, 1.4888733228933115, 1.3404756009285894, 1.226885057…	[3.0, 3.5, 4.0, 4.5, 5.0, 5.5, 6.0, 6.5, 7.0, 7.5, 8.0, 8.5, 9.0, 9.5, 10.0, 10.5, 11.0, 11.5, 12.0, 12.5, 13.0, 13.5, 14.0, 14.5, 15.0, 15.5, 16.0, 16.5, 17.0, 17.5, 18.0, 18.5, 19.0, 19.5, 20.0, 20.5, 21.0, 21.5, 22.0, 22.5, 23.0, 23.5, 24.0, 24.5, 25.0, 25.5, 26.0, 26.5, 27.0, 27.5, 28.0, 28.5, 29.0, 29.5, 30.0, 30.5, 31.0, 31.5, 32.0, 32.5, 33.0, 33.5, 34.0, 34.5, 35.0, 35.5, 36.0, 36.5, 37.0…	STN	009	On	Off
[1.2395949679059783, 1.3960345759248909, 1.545718027561735, 1.6550855447847734, 1.655539530195664, 1.6363851613591511, 1.6257368963401988, 1.6652248998876282, 1.7692507241164186, 1.9197277083607105, 2.179246179686117, 2.5861916795739317, 3.1321992132500953, 3.572810681307364, 3.8568142095529288, 4.018877508802082, 4.140735771647628, 4.172979679415148, 4.137616534871652, 4.006022800178216, 3.74591…	[3.0, 3.5, 4.0, 4.5, 5.0, 5.5, 6.0, 6.5, 7.0, 7.5, 8.0, 8.5, 9.0, 9.5, 10.0, 10.5, 11.0, 11.5, 12.0, 12.5, 13.0, 13.5, 14.0, 14.5, 15.0, 15.5, 16.0, 16.5, 17.0, 17.5, 18.0, 18.5, 19.0, 19.5, 20.0, 20.5, 21.0, 21.5, 22.0, 22.5, 23.0, 23.5, 24.0, 24.5, 25.0, 25.5, 26.0, 26.5, 27.0, 27.5, 28.0, 28.5, 29.0, 29.5, 30.0, 30.5, 31.0, 31.5, 32.0, 32.5, 33.0, 33.5, 34.0, 34.5, 35.0, 35.5, 36.0, 36.5, 37.0…	cortex	010	Off	Off
[1.4538587051507386, 1.5262194227395767, 1.5512554098774218, 1.5399973217124545, 1.323654530338566, 0.9523800366247486, 0.9284105376232393, 0.8580364952312521, 0.8437338324079795, 0.8870219656179297, 0.9648856704284433, 1.1763789465893126, 1.6097765868507297, 2.199357510758468, 2.596318588945887, 2.7608102675413884, 2.8056573993476324, 2.8470569659105234, 2.8674105888534105, 2.8428925701812897, 2…	[3.0, 3.5, 4.0, 4.5, 5.0, 5.5, 6.0, 6.5, 7.0, 7.5, 8.0, 8.5, 9.0, 9.5, 10.0, 10.5, 11.0, 11.5, 12.0, 12.5, 13.0, 13.5, 14.0, 14.5, 15.0, 15.5, 16.0, 16.5, 17.0, 17.5, 18.0, 18.5, 19.0, 19.5, 20.0, 20.5, 21.0, 21.5, 22.0, 22.5, 23.0, 23.5, 24.0, 24.5, 25.0, 25.5, 26.0, 26.5, 27.0, 27.5, 28.0, 28.5, 29.0, 29.5, 30.0, 30.5, 31.0, 31.5, 32.0, 32.5, 33.0, 33.5, 34.0, 34.5, 35.0, 35.5, 36.0, 36.5, 37.0…	STN	010	Off	Off
[2.095855787437775, 2.309354048662632, 2.528477409247999, 2.646389544708757, 2.627149716121223, 2.5712478334495983, 2.5985852086858694, 2.6089249110341095, 2.722483569889686, 2.931152770352157, 3.167095458244212, 3.3505676204649317, 3.4941420134617993, 3.568605878325916, 3.585577721729391, 3.553752836673663, 3.5251384367733833, 3.437657818963431, 3.2885286167700487, 3.053578258645418, 2.817839018…	[3.0, 3.5, 4.0, 4.5, 5.0, 5.5, 6.0, 6.5, 7.0, 7.5, 8.0, 8.5, 9.0, 9.5, 10.0, 10.5, 11.0, 11.5, 12.0, 12.5, 13.0, 13.5, 14.0, 14.5, 15.0, 15.5, 16.0, 16.5, 17.0, 17.5, 18.0, 18.5, 19.0, 19.5, 20.0, 20.5, 21.0, 21.5, 22.0, 22.5, 23.0, 23.5, 24.0, 24.5, 25.0, 25.5, 26.0, 26.5, 27.0, 27.5, 28.0, 28.5, 29.0, 29.5, 30.0, 30.5, 31.0, 31.5, 32.0, 32.5, 33.0, 33.5, 34.0, 34.5, 35.0, 35.5, 36.0, 36.5, 37.0…	cortex	010	On	Off
[2.5249554722663508, 2.71338687831664, 2.8420757443719724, 2.794561237371238, 2.456113177358345, 2.17292451517484, 1.9338429570671747, 1.7564487718713586, 1.6480285080844521, 1.593005688527088, 1.5166627235313794, 1.4676969361334111, 1.4317295715335299, 1.3910012538115344, 1.330537258293095, 1.2995000482348311, 1.239738249198441, 1.193661348991261, 1.144391485685868, 1.1071050810927605, 1.0841261…	[3.0, 3.5, 4.0, 4.5, 5.0, 5.5, 6.0, 6.5, 7.0, 7.5, 8.0, 8.5, 9.0, 9.5, 10.0, 10.5, 11.0, 11.5, 12.0, 12.5, 13.0, 13.5, 14.0, 14.5, 15.0, 15.5, 16.0, 16.5, 17.0, 17.5, 18.0, 18.5, 19.0, 19.5, 20.0, 20.5, 21.0, 21.5, 22.0, 22.5, 23.0, 23.5, 24.0, 24.5, 25.0, 25.5, 26.0, 26.5, 27.0, 27.5, 28.0, 28.5, 29.0, 29.5, 30.0, 30.5, 31.0, 31.5, 32.0, 32.5, 33.0, 33.5, 34.0, 34.5, 35.0, 35.5, 36.0, 36.5, 37.0…	STN	010	On	Off
[1.576920515714732, 1.9058842666654203, 2.292026321949946, 2.665111810985475, 2.9288428319026623, 3.1365618415724024, 3.3978985009769582, 3.731572519966309, 4.157878981611419, 4.281290236895038, 4.2727972278135, 4.123015790186832, 3.862324148239419, 3.6333968078949725, 3.3855412527932804, 3.1273683754125274, 2.75684743934974, 2.2573913447581773, 1.9597415985706075, 1.8569816619634363, 1.798660124…	[3.0, 3.5, 4.0, 4.5, 5.0, 5.5, 6.0, 6.5, 7.0, 7.5, 8.0, 8.5, 9.0, 9.5, 10.0, 10.5, 11.0, 11.5, 12.0, 12.5, 13.0, 13.5, 14.0, 14.5, 15.0, 15.5, 16.0, 16.5, 17.0, 17.5, 18.0, 18.5, 19.0, 19.5, 20.0, 20.5, 21.0, 21.5, 22.0, 22.5, 23.0, 23.5, 24.0, 24.5, 25.0, 25.5, 26.0, 26.5, 27.0, 27.5, 28.0, 28.5, 29.0, 29.5, 30.0, 30.5, 31.0, 31.5, 32.0, 32.5, 33.0, 33.5, 34.0, 34.5, 35.0, 35.5, 36.0, 36.5, 37.0…	cortex	011	Off	Off
[2.3125190542450156, 2.5668503703755903, 2.827309834542001, 2.9746488891564224, 2.817801202848081, 2.631963688218863, 2.4985923263656074, 2.4891587471104137, 2.522335692745111, 2.437720731266524, 2.322720248234957, 2.202228841521217, 2.0264718418440117, 1.9348080768704519, 1.8984237448324923, 1.8785992391751862, 1.8448047963041982, 1.7471069431306596, 1.7979979438860403, 2.060289119746168, 2.4724…	[3.0, 3.5, 4.0, 4.5, 5.0, 5.5, 6.0, 6.5, 7.0, 7.5, 8.0, 8.5, 9.0, 9.5, 10.0, 10.5, 11.0, 11.5, 12.0, 12.5, 13.0, 13.5, 14.0, 14.5, 15.0, 15.5, 16.0, 16.5, 17.0, 17.5, 18.0, 18.5, 19.0, 19.5, 20.0, 20.5, 21.0, 21.5, 22.0, 22.5, 23.0, 23.5, 24.0, 24.5, 25.0, 25.5, 26.0, 26.5, 27.0, 27.5, 28.0, 28.5, 29.0, 29.5, 30.0, 30.5, 31.0, 31.5, 32.0, 32.5, 33.0, 33.5, 34.0, 34.5, 35.0, 35.5, 36.0, 36.5, 37.0…	STN	011	Off	Off
[1.5946530490637376, 1.9025262057067196, 2.242504766637995, 2.5904225643892884, 2.8551432415373967, 3.0258328570724067, 3.2473346398809397, 3.67197136021358, 4.12629296748901, 4.320819618751661, 4.331841871338608, 4.237749363199024, 4.048231143432664, 3.8213209541918878, 3.577032086849239, 3.2996645268997353, 2.8790642178611887, 2.347047468090524, 1.9585930715073825, 1.7769123891507905, 1.7133813…	[3.0, 3.5, 4.0, 4.5, 5.0, 5.5, 6.0, 6.5, 7.0, 7.5, 8.0, 8.5, 9.0, 9.5, 10.0, 10.5, 11.0, 11.5, 12.0, 12.5, 13.0, 13.5, 14.0, 14.5, 15.0, 15.5, 16.0, 16.5, 17.0, 17.5, 18.0, 18.5, 19.0, 19.5, 20.0, 20.5, 21.0, 21.5, 22.0, 22.5, 23.0, 23.5, 24.0, 24.5, 25.0, 25.5, 26.0, 26.5, 27.0, 27.5, 28.0, 28.5, 29.0, 29.5, 30.0, 30.5, 31.0, 31.5, 32.0, 32.5, 33.0, 33.5, 34.0, 34.5, 35.0, 35.5, 36.0, 36.5, 37.0…	cortex	011	On	Off
[4.363855737295817, 4.6577874459024375, 4.926399988524915, 5.018639070425711, 4.671990181582464, 3.558393508226214, 3.137761147962078, 3.0784173755139626, 2.864938202842198, 2.7099986167206973, 2.539821597302587, 2.3517583225834415, 2.127583720601059, 2.013718469596235, 1.9434347233768008, 1.8578431558367068, 1.7546738472962105, 1.6174005152640347, 1.5496232731043604, 1.6684699287534466, 1.911033…	[3.0, 3.5, 4.0, 4.5, 5.0, 5.5, 6.0, 6.5, 7.0, 7.5, 8.0, 8.5, 9.0, 9.5, 10.0, 10.5, 11.0, 11.5, 12.0, 12.5, 13.0, 13.5, 14.0, 14.5, 15.0, 15.5, 16.0, 16.5, 17.0, 17.5, 18.0, 18.5, 19.0, 19.5, 20.0, 20.5, 21.0, 21.5, 22.0, 22.5, 23.0, 23.5, 24.0, 24.5, 25.0, 25.5, 26.0, 26.5, 27.0, 27.5, 28.0, 28.5, 29.0, 29.5, 30.0, 30.5, 31.0, 31.5, 32.0, 32.5, 33.0, 33.5, 34.0, 34.5, 35.0, 35.5, 36.0, 36.5, 37.0…	STN	011	On	Off
[0.9973581227034909, 1.2077948432539813, 1.3780754773805444, 1.5042743423800398, 1.5611881060256856, 1.5637558181189344, 1.5274179490846564, 1.4837946111105043, 1.4188949042776529, 1.3498162219559011, 1.2545717805410908, 1.2135779777280897, 1.1763297665929593, 1.1094994042541806, 1.0545233704230634, 1.0133757209355179, 0.9765892998598258, 0.9512190872288389, 0.9262093018147066, 0.8976988142189246…	[3.0, 3.5, 4.0, 4.5, 5.0, 5.5, 6.0, 6.5, 7.0, 7.5, 8.0, 8.5, 9.0, 9.5, 10.0, 10.5, 11.0, 11.5, 12.0, 12.5, 13.0, 13.5, 14.0, 14.5, 15.0, 15.5, 16.0, 16.5, 17.0, 17.5, 18.0, 18.5, 19.0, 19.5, 20.0, 20.5, 21.0, 21.5, 22.0, 22.5, 23.0, 23.5, 24.0, 24.5, 25.0, 25.5, 26.0, 26.5, 27.0, 27.5, 28.0, 28.5, 29.0, 29.5, 30.0, 30.5, 31.0, 31.5, 32.0, 32.5, 33.0, 33.5, 34.0, 34.5, 35.0, 35.5, 36.0, 36.5, 37.0…	cortex	012	Off	Off
[4.3218397427669295, 4.515866281708996, 4.550603524331611, 3.915048614501617, 2.2114345122355323, 1.9893708334599833, 1.388469961292993, 1.3342994752087256, 1.2516569552079941, 1.2139239698119921, 1.131482248439591, 1.0248051650753518, 1.0350417367408018, 1.027809711751463, 1.0193308759026636, 1.0041973560262298, 0.9947888438743885, 0.9929073819912421, 0.995664666115115, 1.0113074082607671, 0.995…	[3.0, 3.5, 4.0, 4.5, 5.0, 5.5, 6.0, 6.5, 7.0, 7.5, 8.0, 8.5, 9.0, 9.5, 10.0, 10.5, 11.0, 11.5, 12.0, 12.5, 13.0, 13.5, 14.0, 14.5, 15.0, 15.5, 16.0, 16.5, 17.0, 17.5, 18.0, 18.5, 19.0, 19.5, 20.0, 20.5, 21.0, 21.5, 22.0, 22.5, 23.0, 23.5, 24.0, 24.5, 25.0, 25.5, 26.0, 26.5, 27.0, 27.5, 28.0, 28.5, 29.0, 29.5, 30.0, 30.5, 31.0, 31.5, 32.0, 32.5, 33.0, 33.5, 34.0, 34.5, 35.0, 35.5, 36.0, 36.5, 37.0…	STN	012	Off	Off
[1.2376288761415868, 1.429793311474487, 1.6347534027223007, 1.7798358903655096, 1.8107060073616428, 1.796343728425208, 1.7629411441275815, 1.7113969738011918, 1.6506733524667652, 1.5916358378837523, 1.5296126009277402, 1.4654816738289107, 1.409752279680104, 1.3711947487276896, 1.3160043766033636, 1.2754784550842477, 1.2325933867347691, 1.194679805803398, 1.1724838437658094, 1.143774630821881, 1.1…	[3.0, 3.5, 4.0, 4.5, 5.0, 5.5, 6.0, 6.5, 7.0, 7.5, 8.0, 8.5, 9.0, 9.5, 10.0, 10.5, 11.0, 11.5, 12.0, 12.5, 13.0, 13.5, 14.0, 14.5, 15.0, 15.5, 16.0, 16.5, 17.0, 17.5, 18.0, 18.5, 19.0, 19.5, 20.0, 20.5, 21.0, 21.5, 22.0, 22.5, 23.0, 23.5, 24.0, 24.5, 25.0, 25.5, 26.0, 26.5, 27.0, 27.5, 28.0, 28.5, 29.0, 29.5, 30.0, 30.5, 31.0, 31.5, 32.0, 32.5, 33.0, 33.5, 34.0, 34.5, 35.0, 35.5, 36.0, 36.5, 37.0…	cortex	012	On	Off
[11.239502387834712, 11.375562755425326, 11.24755433127627, 10.333382683556964, 6.770847527265561, 4.173223305412833, 3.101124307615724, 2.00098042468179, 1.5231695389888864, 1.2934027323473667, 1.1468270949195971, 1.0511346514409246, 0.9644101142649852, 0.9222943425844129, 0.8961589767912111, 0.8859980737105517, 0.8805680269378998, 0.8712885325686194, 0.8708334899448906, 0.8761982503550052, 0.88…	[3.0, 3.5, 4.0, 4.5, 5.0, 5.5, 6.0, 6.5, 7.0, 7.5, 8.0, 8.5, 9.0, 9.5, 10.0, 10.5, 11.0, 11.5, 12.0, 12.5, 13.0, 13.5, 14.0, 14.5, 15.0, 15.5, 16.0, 16.5, 17.0, 17.5, 18.0, 18.5, 19.0, 19.5, 20.0, 20.5, 21.0, 21.5, 22.0, 22.5, 23.0, 23.5, 24.0, 24.5, 25.0, 25.5, 26.0, 26.5, 27.0, 27.5, 28.0, 28.5, 29.0, 29.5, 30.0, 30.5, 31.0, 31.5, 32.0, 32.5, 33.0, 33.5, 34.0, 34.5, 35.0, 35.5, 36.0, 36.5, 37.0…	STN	012	On	Off
[2.2258437947198004, 2.514302486038827, 2.795636011961597, 3.0006512343246934, 3.1085939253167645, 3.16806261579725, 3.246654448531269, 3.362443862369094, 3.425487929682066, 3.3850484946199266, 3.3103086727481226, 3.2113214757037953, 3.0940174649520173, 2.92358019394979, 2.695341579993103, 2.4233267886338803, 2.0868426460023146, 1.774037618070968, 1.610363740165655, 1.5177525702210892, 1.48286041…	[3.0, 3.5, 4.0, 4.5, 5.0, 5.5, 6.0, 6.5, 7.0, 7.5, 8.0, 8.5, 9.0, 9.5, 10.0, 10.5, 11.0, 11.5, 12.0, 12.5, 13.0, 13.5, 14.0, 14.5, 15.0, 15.5, 16.0, 16.5, 17.0, 17.5, 18.0, 18.5, 19.0, 19.5, 20.0, 20.5, 21.0, 21.5, 22.0, 22.5, 23.0, 23.5, 24.0, 24.5, 25.0, 25.5, 26.0, 26.5, 27.0, 27.5, 28.0, 28.5, 29.0, 29.5, 30.0, 30.5, 31.0, 31.5, 32.0, 32.5, 33.0, 33.5, 34.0, 34.5, 35.0, 35.5, 36.0, 36.5, 37.0…	cortex	013	Off	Off
[2.4438984839497264, 2.66988874368413, 2.8817825071500023, 2.994471249937153, 2.9038265792149454, 2.9905128356495903, 3.341767430898555, 3.4821224864422313, 3.5559198489177613, 3.5657267744854324, 3.51300575983043, 3.43567487504459, 3.3041411430949514, 3.0744169496095877, 2.7175779325314275, 2.2472052461228507, 1.736367720644577, 1.4975800074349876, 1.371902290717226, 1.2911989303322928, 1.260125…	[3.0, 3.5, 4.0, 4.5, 5.0, 5.5, 6.0, 6.5, 7.0, 7.5, 8.0, 8.5, 9.0, 9.5, 10.0, 10.5, 11.0, 11.5, 12.0, 12.5, 13.0, 13.5, 14.0, 14.5, 15.0, 15.5, 16.0, 16.5, 17.0, 17.5, 18.0, 18.5, 19.0, 19.5, 20.0, 20.5, 21.0, 21.5, 22.0, 22.5, 23.0, 23.5, 24.0, 24.5, 25.0, 25.5, 26.0, 26.5, 27.0, 27.5, 28.0, 28.5, 29.0, 29.5, 30.0, 30.5, 31.0, 31.5, 32.0, 32.5, 33.0, 33.5, 34.0, 34.5, 35.0, 35.5, 36.0, 36.5, 37.0…	STN	013	Off	Off
[1.581707736166306, 1.843268325079756, 2.0821962760512585, 2.277081402285892, 2.3895762964320655, 2.457665297110869, 2.6018779553359215, 2.699197895708626, 2.8840364163188807, 2.9964394677017028, 3.076634029715351, 3.0442397889437443, 2.971421976457168, 2.8707692050945948, 2.7156788854584293, 2.517212396792296, 2.2686622599350463, 2.012336284040411, 1.697533731675982, 1.456595424881801, 1.3481667…	[3.0, 3.5, 4.0, 4.5, 5.0, 5.5, 6.0, 6.5, 7.0, 7.5, 8.0, 8.5, 9.0, 9.5, 10.0, 10.5, 11.0, 11.5, 12.0, 12.5, 13.0, 13.5, 14.0, 14.5, 15.0, 15.5, 16.0, 16.5, 17.0, 17.5, 18.0, 18.5, 19.0, 19.5, 20.0, 20.5, 21.0, 21.5, 22.0, 22.5, 23.0, 23.5, 24.0, 24.5, 25.0, 25.5, 26.0, 26.5, 27.0, 27.5, 28.0, 28.5, 29.0, 29.5, 30.0, 30.5, 31.0, 31.5, 32.0, 32.5, 33.0, 33.5, 34.0, 34.5, 35.0, 35.5, 36.0, 36.5, 37.0…	cortex	013	On	Off
[2.7126981882647465, 2.9500231252276334, 3.157707417963032, 3.2833411383534394, 3.065712640049083, 2.935656240927344, 3.2076289079629863, 3.3121064097312427, 3.411007628470531, 3.437264073574583, 3.3788424358702582, 3.295517810241299, 3.166622182240277, 2.9863885529497756, 2.6872647281646116, 2.258806194945204, 1.7683086095408111, 1.4772324100785397, 1.283154990930439, 1.1705661586300526, 1.09943…	[3.0, 3.5, 4.0, 4.5, 5.0, 5.5, 6.0, 6.5, 7.0, 7.5, 8.0, 8.5, 9.0, 9.5, 10.0, 10.5, 11.0, 11.5, 12.0, 12.5, 13.0, 13.5, 14.0, 14.5, 15.0, 15.5, 16.0, 16.5, 17.0, 17.5, 18.0, 18.5, 19.0, 19.5, 20.0, 20.5, 21.0, 21.5, 22.0, 22.5, 23.0, 23.5, 24.0, 24.5, 25.0, 25.5, 26.0, 26.5, 27.0, 27.5, 28.0, 28.5, 29.0, 29.5, 30.0, 30.5, 31.0, 31.5, 32.0, 32.5, 33.0, 33.5, 34.0, 34.5, 35.0, 35.5, 36.0, 36.5, 37.0…	STN	013	On	Off
[2.364659420825506, 2.7594761790907585, 3.175674123795593, 3.542669088220406, 3.7492546958007873, 3.8027084683393753, 3.806363140273067, 3.8488046964364195, 3.89424916011651, 3.9786821649036375, 3.9168380436567722, 3.7632814641547903, 3.5509539719311527, 3.2808205116157922, 3.0721927321864655, 2.9116837076497326, 2.7770170865847996, 2.559299910302935, 2.3100404951021214, 2.142369869163299, 2.0503…	[3.0, 3.5, 4.0, 4.5, 5.0, 5.5, 6.0, 6.5, 7.0, 7.5, 8.0, 8.5, 9.0, 9.5, 10.0, 10.5, 11.0, 11.5, 12.0, 12.5, 13.0, 13.5, 14.0, 14.5, 15.0, 15.5, 16.0, 16.5, 17.0, 17.5, 18.0, 18.5, 19.0, 19.5, 20.0, 20.5, 21.0, 21.5, 22.0, 22.5, 23.0, 23.5, 24.0, 24.5, 25.0, 25.5, 26.0, 26.5, 27.0, 27.5, 28.0, 28.5, 29.0, 29.5, 30.0, 30.5, 31.0, 31.5, 32.0, 32.5, 33.0, 33.5, 34.0, 34.5, 35.0, 35.5, 36.0, 36.5, 37.0…	cortex	014	Off	Off
[1.3802750681655538, 1.5439387169424599, 1.678036594732214, 1.7418862182633181, 1.7142722022662722, 1.5104262534943598, 1.4077580027015675, 1.3668335950986794, 1.301675249059541, 1.2479044211911579, 1.200797832051505, 1.143421023260012, 1.1498388747550563, 1.2213858832993583, 1.3867838118294629, 1.5872750056671623, 1.800844877774548, 2.0342046558637104, 2.2101183827816473, 2.4161319000443884, 2.5…	[3.0, 3.5, 4.0, 4.5, 5.0, 5.5, 6.0, 6.5, 7.0, 7.5, 8.0, 8.5, 9.0, 9.5, 10.0, 10.5, 11.0, 11.5, 12.0, 12.5, 13.0, 13.5, 14.0, 14.5, 15.0, 15.5, 16.0, 16.5, 17.0, 17.5, 18.0, 18.5, 19.0, 19.5, 20.0, 20.5, 21.0, 21.5, 22.0, 22.5, 23.0, 23.5, 24.0, 24.5, 25.0, 25.5, 26.0, 26.5, 27.0, 27.5, 28.0, 28.5, 29.0, 29.5, 30.0, 30.5, 31.0, 31.5, 32.0, 32.5, 33.0, 33.5, 34.0, 34.5, 35.0, 35.5, 36.0, 36.5, 37.0…	STN	014	Off	Off
[3.805679186836753, 4.413635672808297, 5.024919074267563, 5.425230846124596, 5.484029812992651, 5.369549626042942, 5.252004395221187, 5.197673848379819, 5.182024140026175, 5.161030562807518, 5.021371727625574, 4.701167162836517, 4.373661396806157, 4.0085962873793495, 3.7243131895161197, 3.4471042334432633, 3.206647227728272, 2.8439926167770944, 2.4851309025396793, 2.1596338690670334, 1.9742329405…	[3.0, 3.5, 4.0, 4.5, 5.0, 5.5, 6.0, 6.5, 7.0, 7.5, 8.0, 8.5, 9.0, 9.5, 10.0, 10.5, 11.0, 11.5, 12.0, 12.5, 13.0, 13.5, 14.0, 14.5, 15.0, 15.5, 16.0, 16.5, 17.0, 17.5, 18.0, 18.5, 19.0, 19.5, 20.0, 20.5, 21.0, 21.5, 22.0, 22.5, 23.0, 23.5, 24.0, 24.5, 25.0, 25.5, 26.0, 26.5, 27.0, 27.5, 28.0, 28.5, 29.0, 29.5, 30.0, 30.5, 31.0, 31.5, 32.0, 32.5, 33.0, 33.5, 34.0, 34.5, 35.0, 35.5, 36.0, 36.5, 37.0…	cortex	014	On	Off
[2.2984201937228077, 2.557492421225374, 2.847560719250088, 3.011712475002008, 2.925633005570387, 2.381031126452765, 2.2513878097428153, 2.1642549321861106, 2.043770699936814, 1.936963041974277, 1.806241784165137, 1.5880889836224192, 1.3710952465359083, 1.2415184954755187, 1.2239849837748018, 1.245034167018203, 1.2655802777941205, 1.3040747497965959, 1.3534810763149123, 1.4009580412753717, 1.45628…	[3.0, 3.5, 4.0, 4.5, 5.0, 5.5, 6.0, 6.5, 7.0, 7.5, 8.0, 8.5, 9.0, 9.5, 10.0, 10.5, 11.0, 11.5, 12.0, 12.5, 13.0, 13.5, 14.0, 14.5, 15.0, 15.5, 16.0, 16.5, 17.0, 17.5, 18.0, 18.5, 19.0, 19.5, 20.0, 20.5, 21.0, 21.5, 22.0, 22.5, 23.0, 23.5, 24.0, 24.5, 25.0, 25.5, 26.0, 26.5, 27.0, 27.5, 28.0, 28.5, 29.0, 29.5, 30.0, 30.5, 31.0, 31.5, 32.0, 32.5, 33.0, 33.5, 34.0, 34.5, 35.0, 35.5, 36.0, 36.5, 37.0…	STN	014	On	Off
[1.0412371861337726, 1.1797008175819161, 1.3322513873278152, 1.4579659149085196, 1.5772447116434587, 1.7465616662224348, 2.017224053044471, 2.375073991436963, 2.7800649500023864, 3.1340444571363735, 3.4736858948016844, 3.7492003428054685, 3.969267560004146, 4.1442826764542655, 4.155005128503368, 4.0260019979328145, 3.7624269441290727, 3.4080445259186014, 3.0742638920631853, 2.763279412785478, 2.4…	[3.0, 3.5, 4.0, 4.5, 5.0, 5.5, 6.0, 6.5, 7.0, 7.5, 8.0, 8.5, 9.0, 9.5, 10.0, 10.5, 11.0, 11.5, 12.0, 12.5, 13.0, 13.5, 14.0, 14.5, 15.0, 15.5, 16.0, 16.5, 17.0, 17.5, 18.0, 18.5, 19.0, 19.5, 20.0, 20.5, 21.0, 21.5, 22.0, 22.5, 23.0, 23.5, 24.0, 24.5, 25.0, 25.5, 26.0, 26.5, 27.0, 27.5, 28.0, 28.5, 29.0, 29.5, 30.0, 30.5, 31.0, 31.5, 32.0, 32.5, 33.0, 33.5, 34.0, 34.5, 35.0, 35.5, 36.0, 36.5, 37.0…	cortex	016	Off	Off
[3.100499523809195, 3.325584632804775, 3.4838166847784406, 3.408091732606803, 2.8370170421335663, 2.592113457006187, 2.2294156161835237, 2.119018588702243, 2.01960134062519, 1.960222954201825, 1.9034598272353085, 1.8463810649911705, 1.7767298861738572, 1.7279633592620156, 1.6638459275603998, 1.598805620040923, 1.5391098842356243, 1.5074932084852446, 1.500608249598956, 1.528542335018782, 1.5738312…	[3.0, 3.5, 4.0, 4.5, 5.0, 5.5, 6.0, 6.5, 7.0, 7.5, 8.0, 8.5, 9.0, 9.5, 10.0, 10.5, 11.0, 11.5, 12.0, 12.5, 13.0, 13.5, 14.0, 14.5, 15.0, 15.5, 16.0, 16.5, 17.0, 17.5, 18.0, 18.5, 19.0, 19.5, 20.0, 20.5, 21.0, 21.5, 22.0, 22.5, 23.0, 23.5, 24.0, 24.5, 25.0, 25.5, 26.0, 26.5, 27.0, 27.5, 28.0, 28.5, 29.0, 29.5, 30.0, 30.5, 31.0, 31.5, 32.0, 32.5, 33.0, 33.5, 34.0, 34.5, 35.0, 35.5, 36.0, 36.5, 37.0…	STN	016	Off	Off
[0.9099090802929712, 1.0859831923973595, 1.3034833379525834, 1.560575981156515, 1.876700385561891, 2.2746807862982825, 2.7561246843563714, 3.302635788850142, 3.7597166623656144, 4.1380397590168805, 4.4329482686295805, 4.646669749537814, 4.719455238986828, 4.614555527952242, 4.371233259501203, 3.9467722354619665, 3.505871219963553, 3.0730183535355278, 2.6893767983401946, 2.4057047020246562, 2.1690…	[3.0, 3.5, 4.0, 4.5, 5.0, 5.5, 6.0, 6.5, 7.0, 7.5, 8.0, 8.5, 9.0, 9.5, 10.0, 10.5, 11.0, 11.5, 12.0, 12.5, 13.0, 13.5, 14.0, 14.5, 15.0, 15.5, 16.0, 16.5, 17.0, 17.5, 18.0, 18.5, 19.0, 19.5, 20.0, 20.5, 21.0, 21.5, 22.0, 22.5, 23.0, 23.5, 24.0, 24.5, 25.0, 25.5, 26.0, 26.5, 27.0, 27.5, 28.0, 28.5, 29.0, 29.5, 30.0, 30.5, 31.0, 31.5, 32.0, 32.5, 33.0, 33.5, 34.0, 34.5, 35.0, 35.5, 36.0, 36.5, 37.0…	cortex	016	On	Off
[3.9168967353040913, 4.239332615195301, 4.483727062754699, 4.3815070149414215, 3.8919335876659384, 3.548475957924487, 3.1216241096959427, 2.9772540328437684, 2.821388942589441, 2.695923898735381, 2.541632650063072, 2.445838179142333, 2.3287167218289233, 2.2278067674384427, 2.0807755782086232, 1.9455859038168697, 1.8150859415849339, 1.6922920793609668, 1.568890026819669, 1.470222557458787, 1.37331…	[3.0, 3.5, 4.0, 4.5, 5.0, 5.5, 6.0, 6.5, 7.0, 7.5, 8.0, 8.5, 9.0, 9.5, 10.0, 10.5, 11.0, 11.5, 12.0, 12.5, 13.0, 13.5, 14.0, 14.5, 15.0, 15.5, 16.0, 16.5, 17.0, 17.5, 18.0, 18.5, 19.0, 19.5, 20.0, 20.5, 21.0, 21.5, 22.0, 22.5, 23.0, 23.5, 24.0, 24.5, 25.0, 25.5, 26.0, 26.5, 27.0, 27.5, 28.0, 28.5, 29.0, 29.5, 30.0, 30.5, 31.0, 31.5, 32.0, 32.5, 33.0, 33.5, 34.0, 34.5, 35.0, 35.5, 36.0, 36.5, 37.0…	STN	016	On	Off
[1.200395225492264, 1.3376962131501338, 1.4752591632171435, 1.57014816707786, 1.5931836123529766, 1.6168002111750301, 1.6492484966820615, 1.778466189951983, 1.9128802743985809, 2.1100589171063957, 2.3583343380315234, 2.5794437675208686, 2.787471704401014, 3.0024421021859706, 3.1554114854589357, 3.2598138913818686, 3.242130716347229, 3.1687417901616746, 3.0494777951890844, 2.9383109474462765, 2.79…	[3.0, 3.5, 4.0, 4.5, 5.0, 5.5, 6.0, 6.5, 7.0, 7.5, 8.0, 8.5, 9.0, 9.5, 10.0, 10.5, 11.0, 11.5, 12.0, 12.5, 13.0, 13.5, 14.0, 14.5, 15.0, 15.5, 16.0, 16.5, 17.0, 17.5, 18.0, 18.5, 19.0, 19.5, 20.0, 20.5, 21.0, 21.5, 22.0, 22.5, 23.0, 23.5, 24.0, 24.5, 25.0, 25.5, 26.0, 26.5, 27.0, 27.5, 28.0, 28.5, 29.0, 29.5, 30.0, 30.5, 31.0, 31.5, 32.0, 32.5, 33.0, 33.5, 34.0, 34.5, 35.0, 35.5, 36.0, 36.5, 37.0…	cortex	017	Off	Off
[9.684021566981206, 9.748932471461647, 9.64219091602595, 9.365050494295634, 5.067301334295719, 3.34951330472118, 3.0485514496294814, 2.047319375783015, 1.8881874423855147, 1.7044337712071842, 1.6601556546485732, 1.683998039609172, 1.6095648179037447, 1.6770605602229602, 1.7005127939782805, 1.685908718628214, 1.656700470195433, 1.5180106313890334, 1.4272873069486178, 1.4050323153793658, 1.37119567…	[3.0, 3.5, 4.0, 4.5, 5.0, 5.5, 6.0, 6.5, 7.0, 7.5, 8.0, 8.5, 9.0, 9.5, 10.0, 10.5, 11.0, 11.5, 12.0, 12.5, 13.0, 13.5, 14.0, 14.5, 15.0, 15.5, 16.0, 16.5, 17.0, 17.5, 18.0, 18.5, 19.0, 19.5, 20.0, 20.5, 21.0, 21.5, 22.0, 22.5, 23.0, 23.5, 24.0, 24.5, 25.0, 25.5, 26.0, 26.5, 27.0, 27.5, 28.0, 28.5, 29.0, 29.5, 30.0, 30.5, 31.0, 31.5, 32.0, 32.5, 33.0, 33.5, 34.0, 34.5, 35.0, 35.5, 36.0, 36.5, 37.0…	STN	017	Off	Off
[1.371123149483231, 1.5279425285623034, 1.6803997109734343, 1.7615605462314217, 1.766530893747404, 1.7688093439000525, 1.7893756720502574, 1.8580385925918848, 1.908525568405936, 2.0797037205470086, 2.266062166881361, 2.4447999555091684, 2.657453188847832, 2.8342034354770984, 2.962082727036833, 3.0487876836879337, 3.0890219521084346, 3.0458642526694524, 2.9529594025887342, 2.8399158799395434, 2.71…	[3.0, 3.5, 4.0, 4.5, 5.0, 5.5, 6.0, 6.5, 7.0, 7.5, 8.0, 8.5, 9.0, 9.5, 10.0, 10.5, 11.0, 11.5, 12.0, 12.5, 13.0, 13.5, 14.0, 14.5, 15.0, 15.5, 16.0, 16.5, 17.0, 17.5, 18.0, 18.5, 19.0, 19.5, 20.0, 20.5, 21.0, 21.5, 22.0, 22.5, 23.0, 23.5, 24.0, 24.5, 25.0, 25.5, 26.0, 26.5, 27.0, 27.5, 28.0, 28.5, 29.0, 29.5, 30.0, 30.5, 31.0, 31.5, 32.0, 32.5, 33.0, 33.5, 34.0, 34.5, 35.0, 35.5, 36.0, 36.5, 37.0…	cortex	017	On	Off
[10.123546177138, 10.237776773822123, 10.250082914320513, 9.91575339665857, 4.9180452362402045, 4.335700247573164, 3.345021221639921, 2.832909986289302, 2.1463499816661904, 1.9124230153529365, 1.914212455520897, 1.8973192094783777, 1.912580456919035, 1.9250106141820476, 1.928623260128322, 1.9108210294195325, 1.8594768785394638, 1.5015209320966252, 1.3876202394358388, 1.3523280281180436, 1.3207254…	[3.0, 3.5, 4.0, 4.5, 5.0, 5.5, 6.0, 6.5, 7.0, 7.5, 8.0, 8.5, 9.0, 9.5, 10.0, 10.5, 11.0, 11.5, 12.0, 12.5, 13.0, 13.5, 14.0, 14.5, 15.0, 15.5, 16.0, 16.5, 17.0, 17.5, 18.0, 18.5, 19.0, 19.5, 20.0, 20.5, 21.0, 21.5, 22.0, 22.5, 23.0, 23.5, 24.0, 24.5, 25.0, 25.5, 26.0, 26.5, 27.0, 27.5, 28.0, 28.5, 29.0, 29.5, 30.0, 30.5, 31.0, 31.5, 32.0, 32.5, 33.0, 33.5, 34.0, 34.5, 35.0, 35.5, 36.0, 36.5, 37.0…	STN	017	On	Off
[1.2007337206380773, 1.4125672043509174, 1.630692867244634, 1.8163775285607446, 1.9161450065969223, 2.040728873748789, 2.3164504229884213, 2.6437184261766054, 3.0290963327399263, 3.5014214808732866, 3.989491465455776, 4.397949692017114, 4.68011548628909, 4.788465597797233, 4.754534239766299, 4.582224787058574, 4.218281318800312, 3.854503376021269, 3.3574772406864684, 2.8032908187824566, 2.3027317…	[3.0, 3.5, 4.0, 4.5, 5.0, 5.5, 6.0, 6.5, 7.0, 7.5, 8.0, 8.5, 9.0, 9.5, 10.0, 10.5, 11.0, 11.5, 12.0, 12.5, 13.0, 13.5, 14.0, 14.5, 15.0, 15.5, 16.0, 16.5, 17.0, 17.5, 18.0, 18.5, 19.0, 19.5, 20.0, 20.5, 21.0, 21.5, 22.0, 22.5, 23.0, 23.5, 24.0, 24.5, 25.0, 25.5, 26.0, 26.5, 27.0, 27.5, 28.0, 28.5, 29.0, 29.5, 30.0, 30.5, 31.0, 31.5, 32.0, 32.5, 33.0, 33.5, 34.0, 34.5, 35.0, 35.5, 36.0, 36.5, 37.0…	cortex	019	Off	Off
[3.574788982070951, 3.9267860139304465, 4.188645566846223, 4.251938430032452, 3.9744865823431823, 3.5205765793048815, 3.3039714093023074, 3.077620063999893, 2.805684803047319, 2.603096230977002, 2.4056168819445403, 2.2831954070300613, 2.1746563020015968, 2.08921987225799, 1.9945630418776878, 1.8812955562662912, 1.7775536430858028, 1.6838815512098655, 1.5883275227917963, 1.519047392346485, 1.44117…	[3.0, 3.5, 4.0, 4.5, 5.0, 5.5, 6.0, 6.5, 7.0, 7.5, 8.0, 8.5, 9.0, 9.5, 10.0, 10.5, 11.0, 11.5, 12.0, 12.5, 13.0, 13.5, 14.0, 14.5, 15.0, 15.5, 16.0, 16.5, 17.0, 17.5, 18.0, 18.5, 19.0, 19.5, 20.0, 20.5, 21.0, 21.5, 22.0, 22.5, 23.0, 23.5, 24.0, 24.5, 25.0, 25.5, 26.0, 26.5, 27.0, 27.5, 28.0, 28.5, 29.0, 29.5, 30.0, 30.5, 31.0, 31.5, 32.0, 32.5, 33.0, 33.5, 34.0, 34.5, 35.0, 35.5, 36.0, 36.5, 37.0…	STN	019	Off	Off
[1.181157340365817, 1.3910927982657748, 1.632984901299282, 1.8348524366800807, 2.0088050712188155, 2.1617152076825095, 2.47424808236444, 2.857072356966847, 3.2353833716518547, 3.6104192051501838, 4.195028925577591, 4.796918608593799, 5.075329430021742, 5.097053021701146, 4.984260437243136, 4.737536982056758, 4.373966050707773, 3.9159437153750907, 3.5109876608856716, 2.996082633283426, 2.246273141…	[3.0, 3.5, 4.0, 4.5, 5.0, 5.5, 6.0, 6.5, 7.0, 7.5, 8.0, 8.5, 9.0, 9.5, 10.0, 10.5, 11.0, 11.5, 12.0, 12.5, 13.0, 13.5, 14.0, 14.5, 15.0, 15.5, 16.0, 16.5, 17.0, 17.5, 18.0, 18.5, 19.0, 19.5, 20.0, 20.5, 21.0, 21.5, 22.0, 22.5, 23.0, 23.5, 24.0, 24.5, 25.0, 25.5, 26.0, 26.5, 27.0, 27.5, 28.0, 28.5, 29.0, 29.5, 30.0, 30.5, 31.0, 31.5, 32.0, 32.5, 33.0, 33.5, 34.0, 34.5, 35.0, 35.5, 36.0, 36.5, 37.0…	cortex	019	On	Off
[4.265266576999986, 4.579999367908972, 4.786920441156682, 4.647387888383468, 4.132824692779621, 3.5861245919145803, 3.3104450534697865, 3.0554695898346846, 2.809941831453882, 2.6524666841040543, 2.522520553664009, 2.4126172586852803, 2.3182522957829956, 2.198728285389281, 2.0865202602991557, 1.925066188843969, 1.7791140583485388, 1.6605051831071806, 1.5541302099812095, 1.4580817432663582, 1.37418…	[3.0, 3.5, 4.0, 4.5, 5.0, 5.5, 6.0, 6.5, 7.0, 7.5, 8.0, 8.5, 9.0, 9.5, 10.0, 10.5, 11.0, 11.5, 12.0, 12.5, 13.0, 13.5, 14.0, 14.5, 15.0, 15.5, 16.0, 16.5, 17.0, 17.5, 18.0, 18.5, 19.0, 19.5, 20.0, 20.5, 21.0, 21.5, 22.0, 22.5, 23.0, 23.5, 24.0, 24.5, 25.0, 25.5, 26.0, 26.5, 27.0, 27.5, 28.0, 28.5, 29.0, 29.5, 30.0, 30.5, 31.0, 31.5, 32.0, 32.5, 33.0, 33.5, 34.0, 34.5, 35.0, 35.5, 36.0, 36.5, 37.0…	STN	019	On	Off
[1.2168266410714428, 1.3665889301078444, 1.5166093419100184, 1.574779246405866, 1.5551497298336396, 1.5394499673712778, 1.5250152526643284, 1.533002938455455, 1.525885948813115, 1.5409913880948625, 1.560563128625014, 1.581431963615228, 1.5873743948062342, 1.5774601757370184, 1.578868971887444, 1.5710711985734762, 1.5800314194503666, 1.6022091633071507, 1.6385084207092766, 1.7053824272731153, 1.75…	[3.0, 3.5, 4.0, 4.5, 5.0, 5.5, 6.0, 6.5, 7.0, 7.5, 8.0, 8.5, 9.0, 9.5, 10.0, 10.5, 11.0, 11.5, 12.0, 12.5, 13.0, 13.5, 14.0, 14.5, 15.0, 15.5, 16.0, 16.5, 17.0, 17.5, 18.0, 18.5, 19.0, 19.5, 20.0, 20.5, 21.0, 21.5, 22.0, 22.5, 23.0, 23.5, 24.0, 24.5, 25.0, 25.5, 26.0, 26.5, 27.0, 27.5, 28.0, 28.5, 29.0, 29.5, 30.0, 30.5, 31.0, 31.5, 32.0, 32.5, 33.0, 33.5, 34.0, 34.5, 35.0, 35.5, 36.0, 36.5, 37.0…	cortex	020	Off	Off
[5.178219360723796, 5.504182558795318, 5.750362941198199, 5.53919292566799, 4.842138028630037, 3.7830038516325066, 3.0251926605093042, 2.7166327255984446, 2.530947205422683, 2.4204006079111413, 2.2731100373362363, 2.0841317662236243, 1.9486684765473794, 1.86106693311207, 1.7930406717894338, 1.7305884178684268, 1.6642029120992181, 1.6153833001331057, 1.5572483828157764, 1.501475597666434, 1.457873…	[3.0, 3.5, 4.0, 4.5, 5.0, 5.5, 6.0, 6.5, 7.0, 7.5, 8.0, 8.5, 9.0, 9.5, 10.0, 10.5, 11.0, 11.5, 12.0, 12.5, 13.0, 13.5, 14.0, 14.5, 15.0, 15.5, 16.0, 16.5, 17.0, 17.5, 18.0, 18.5, 19.0, 19.5, 20.0, 20.5, 21.0, 21.5, 22.0, 22.5, 23.0, 23.5, 24.0, 24.5, 25.0, 25.5, 26.0, 26.5, 27.0, 27.5, 28.0, 28.5, 29.0, 29.5, 30.0, 30.5, 31.0, 31.5, 32.0, 32.5, 33.0, 33.5, 34.0, 34.5, 35.0, 35.5, 36.0, 36.5, 37.0…	STN	020	Off	Off
[0.9545819060647223, 1.084019370659991, 1.2041390411402693, 1.2881130914640218, 1.2687602112258143, 1.2834966237952588, 1.319602567464806, 1.3745577510302096, 1.4452406736327392, 1.5346896376195196, 1.6269496236265777, 1.684583032105174, 1.7226065469414897, 1.7390278303984659, 1.750243031374953, 1.7881975459221795, 1.8105126808721017, 1.8379315373594842, 1.9011424683393208, 1.9795808741414898, 2.…	[3.0, 3.5, 4.0, 4.5, 5.0, 5.5, 6.0, 6.5, 7.0, 7.5, 8.0, 8.5, 9.0, 9.5, 10.0, 10.5, 11.0, 11.5, 12.0, 12.5, 13.0, 13.5, 14.0, 14.5, 15.0, 15.5, 16.0, 16.5, 17.0, 17.5, 18.0, 18.5, 19.0, 19.5, 20.0, 20.5, 21.0, 21.5, 22.0, 22.5, 23.0, 23.5, 24.0, 24.5, 25.0, 25.5, 26.0, 26.5, 27.0, 27.5, 28.0, 28.5, 29.0, 29.5, 30.0, 30.5, 31.0, 31.5, 32.0, 32.5, 33.0, 33.5, 34.0, 34.5, 35.0, 35.5, 36.0, 36.5, 37.0…	cortex	020	On	Off
[4.877934610631329, 5.215969713642995, 5.510858294358715, 5.386948658485221, 4.361212272754588, 3.799356018218541, 3.3090371353492065, 2.9552652614329755, 2.7298874897059915, 2.580136405617982, 2.4003422942012715, 2.2108073528409324, 2.0858799614455505, 1.9604964111016885, 1.8467854486771285, 1.7542583545208967, 1.6979531236601166, 1.6409221789105535, 1.5533980615165668, 1.4794877969581441, 1.420…	[3.0, 3.5, 4.0, 4.5, 5.0, 5.5, 6.0, 6.5, 7.0, 7.5, 8.0, 8.5, 9.0, 9.5, 10.0, 10.5, 11.0, 11.5, 12.0, 12.5, 13.0, 13.5, 14.0, 14.5, 15.0, 15.5, 16.0, 16.5, 17.0, 17.5, 18.0, 18.5, 19.0, 19.5, 20.0, 20.5, 21.0, 21.5, 22.0, 22.5, 23.0, 23.5, 24.0, 24.5, 25.0, 25.5, 26.0, 26.5, 27.0, 27.5, 28.0, 28.5, 29.0, 29.5, 30.0, 30.5, 31.0, 31.5, 32.0, 32.5, 33.0, 33.5, 34.0, 34.5, 35.0, 35.5, 36.0, 36.5, 37.0…	STN	020	On	Off
[3.9503354418795453, 4.766384568520394, 5.148068152971857, 5.430126806340375, 5.577471783472222, 5.589490599075921, 5.669009489807417, 5.640975858451134, 5.429378342446592, 4.392835719099695, 3.6275262786737814, 3.449619904050601, 3.30534333255252, 3.162987247254262, 2.9858296716838035, 2.7809853478466717, 2.531052677094873, 2.195561529543988, 1.7490793958945683, 1.5875103729725246, 1.52498553875…	[3.0, 3.5, 4.0, 4.5, 5.0, 5.5, 6.0, 6.5, 7.0, 7.5, 8.0, 8.5, 9.0, 9.5, 10.0, 10.5, 11.0, 11.5, 12.0, 12.5, 13.0, 13.5, 14.0, 14.5, 15.0, 15.5, 16.0, 16.5, 17.0, 17.5, 18.0, 18.5, 19.0, 19.5, 20.0, 20.5, 21.0, 21.5, 22.0, 22.5, 23.0, 23.5, 24.0, 24.5, 25.0, 25.5, 26.0, 26.5, 27.0, 27.5, 28.0, 28.5, 29.0, 29.5, 30.0, 30.5, 31.0, 31.5, 32.0, 32.5, 33.0, 33.5, 34.0, 34.5, 35.0, 35.5, 36.0, 36.5, 37.0…	cortex	021	Off	Off
[4.900660110202514, 5.132543673454679, 5.153211181761657, 5.119702070193329, 4.592546724734335, 2.3835976470823557, 2.2413759888737923, 2.0634740328801735, 1.8385291894347562, 1.733289062717671, 1.6861704652506588, 1.6505083138978391, 1.6402912339822373, 1.611553698812792, 1.5745137266312121, 1.5482681980235453, 1.4938938483439974, 1.4277838866141779, 1.3609751167291806, 1.296660918832188, 1.2935…	[3.0, 3.5, 4.0, 4.5, 5.0, 5.5, 6.0, 6.5, 7.0, 7.5, 8.0, 8.5, 9.0, 9.5, 10.0, 10.5, 11.0, 11.5, 12.0, 12.5, 13.0, 13.5, 14.0, 14.5, 15.0, 15.5, 16.0, 16.5, 17.0, 17.5, 18.0, 18.5, 19.0, 19.5, 20.0, 20.5, 21.0, 21.5, 22.0, 22.5, 23.0, 23.5, 24.0, 24.5, 25.0, 25.5, 26.0, 26.5, 27.0, 27.5, 28.0, 28.5, 29.0, 29.5, 30.0, 30.5, 31.0, 31.5, 32.0, 32.5, 33.0, 33.5, 34.0, 34.5, 35.0, 35.5, 36.0, 36.5, 37.0…	STN	021	Off	Off
[1.803980255743071, 2.1310820492779046, 2.4332052468670424, 2.693837655649277, 2.7365417255567897, 2.8482210698606942, 3.0065353348696413, 3.132959696430575, 3.3464921111702806, 3.650117678145204, 3.8891734377473477, 4.170859066890452, 4.218063758040583, 4.1623295537958835, 4.035224102151075, 3.8714708199996837, 3.6621734527407384, 3.3510738216186624, 2.944431904204878, 2.549583873171139, 2.10223…	[3.0, 3.5, 4.0, 4.5, 5.0, 5.5, 6.0, 6.5, 7.0, 7.5, 8.0, 8.5, 9.0, 9.5, 10.0, 10.5, 11.0, 11.5, 12.0, 12.5, 13.0, 13.5, 14.0, 14.5, 15.0, 15.5, 16.0, 16.5, 17.0, 17.5, 18.0, 18.5, 19.0, 19.5, 20.0, 20.5, 21.0, 21.5, 22.0, 22.5, 23.0, 23.5, 24.0, 24.5, 25.0, 25.5, 26.0, 26.5, 27.0, 27.5, 28.0, 28.5, 29.0, 29.5, 30.0, 30.5, 31.0, 31.5, 32.0, 32.5, 33.0, 33.5, 34.0, 34.5, 35.0, 35.5, 36.0, 36.5, 37.0…	cortex	021	On	Off
[4.51009142443553, 4.717058346575664, 4.934183031301337, 5.050332268384609, 3.4283987129860205, 3.1171109382263, 2.9357794738592866, 2.537271294194082, 2.5230766691035056, 2.410092414557806, 2.350416604562929, 2.269329329821937, 2.091274513760506, 1.8604046059289068, 1.6425238383099916, 1.4858176377872543, 1.3627559301617134, 1.2487970782258382, 1.1362805707301835, 1.0557551649886363, 0.969000064…	[3.0, 3.5, 4.0, 4.5, 5.0, 5.5, 6.0, 6.5, 7.0, 7.5, 8.0, 8.5, 9.0, 9.5, 10.0, 10.5, 11.0, 11.5, 12.0, 12.5, 13.0, 13.5, 14.0, 14.5, 15.0, 15.5, 16.0, 16.5, 17.0, 17.5, 18.0, 18.5, 19.0, 19.5, 20.0, 20.5, 21.0, 21.5, 22.0, 22.5, 23.0, 23.5, 24.0, 24.5, 25.0, 25.5, 26.0, 26.5, 27.0, 27.5, 28.0, 28.5, 29.0, 29.5, 30.0, 30.5, 31.0, 31.5, 32.0, 32.5, 33.0, 33.5, 34.0, 34.5, 35.0, 35.5, 36.0, 36.5, 37.0…	STN	021	On	Off
[1.9580936848529162, 2.3301654391685203, 2.7179660842244138, 3.0025427327000607, 3.1369238842520804, 3.2141714597976594, 3.2861053122927215, 3.401077498396854, 3.5108708799015047, 3.498049251656874, 3.515986633637028, 3.448871682204487, 3.356226895515543, 3.2672479293602295, 3.1695282023252562, 3.0347334158255803, 2.8266718753671722, 2.5625691526257914, 2.3399966704983277, 2.1499792500690873, 1.9…	[3.0, 3.5, 4.0, 4.5, 5.0, 5.5, 6.0, 6.5, 7.0, 7.5, 8.0, 8.5, 9.0, 9.5, 10.0, 10.5, 11.0, 11.5, 12.0, 12.5, 13.0, 13.5, 14.0, 14.5, 15.0, 15.5, 16.0, 16.5, 17.0, 17.5, 18.0, 18.5, 19.0, 19.5, 20.0, 20.5, 21.0, 21.5, 22.0, 22.5, 23.0, 23.5, 24.0, 24.5, 25.0, 25.5, 26.0, 26.5, 27.0, 27.5, 28.0, 28.5, 29.0, 29.5, 30.0, 30.5, 31.0, 31.5, 32.0, 32.5, 33.0, 33.5, 34.0, 34.5, 35.0, 35.5, 36.0, 36.5, 37.0…	cortex	022	Off	Off
[4.580352696075258, 4.740862835723549, 4.832018973886844, 4.6754812063719395, 2.67995339803811, 2.640504862044902, 2.28564269801217, 2.4477726764641834, 2.444343061298406, 2.5247638911901458, 2.672682384647526, 2.7923228404416065, 2.9734956600701876, 3.2816004690310128, 3.584364009120144, 3.6944889503392915, 3.495263960919496, 3.21130622023063, 2.9822948707140418, 2.7686034617436386, 2.5722905591…	[3.0, 3.5, 4.0, 4.5, 5.0, 5.5, 6.0, 6.5, 7.0, 7.5, 8.0, 8.5, 9.0, 9.5, 10.0, 10.5, 11.0, 11.5, 12.0, 12.5, 13.0, 13.5, 14.0, 14.5, 15.0, 15.5, 16.0, 16.5, 17.0, 17.5, 18.0, 18.5, 19.0, 19.5, 20.0, 20.5, 21.0, 21.5, 22.0, 22.5, 23.0, 23.5, 24.0, 24.5, 25.0, 25.5, 26.0, 26.5, 27.0, 27.5, 28.0, 28.5, 29.0, 29.5, 30.0, 30.5, 31.0, 31.5, 32.0, 32.5, 33.0, 33.5, 34.0, 34.5, 35.0, 35.5, 36.0, 36.5, 37.0…	STN	022	Off	Off
[1.4478264012475908, 1.7920934169379361, 2.1272113679947235, 2.410634343379437, 2.6418611682421465, 2.8832545337147746, 3.184479428846859, 3.4262054773365844, 3.639371353520322, 3.728931109677106, 3.6838239523899916, 3.5470810627686653, 3.404576583824803, 3.235648660359495, 2.9981191384133314, 2.6699608520938605, 2.3407121940870868, 2.0048638115742796, 1.7278230643458983, 1.5719227929424484, 1.51…	[3.0, 3.5, 4.0, 4.5, 5.0, 5.5, 6.0, 6.5, 7.0, 7.5, 8.0, 8.5, 9.0, 9.5, 10.0, 10.5, 11.0, 11.5, 12.0, 12.5, 13.0, 13.5, 14.0, 14.5, 15.0, 15.5, 16.0, 16.5, 17.0, 17.5, 18.0, 18.5, 19.0, 19.5, 20.0, 20.5, 21.0, 21.5, 22.0, 22.5, 23.0, 23.5, 24.0, 24.5, 25.0, 25.5, 26.0, 26.5, 27.0, 27.5, 28.0, 28.5, 29.0, 29.5, 30.0, 30.5, 31.0, 31.5, 32.0, 32.5, 33.0, 33.5, 34.0, 34.5, 35.0, 35.5, 36.0, 36.5, 37.0…	cortex	022	On	Off
[11.405820331261292, 11.665057113503545, 11.523150815289503, 9.601301364816127, 6.640210916000103, 5.394467296918622, 3.977012583934294, 3.5344109205813234, 3.055559863751178, 2.6499289989429116, 2.41194531015417, 2.246874083185206, 2.1202872671479813, 1.964869724141888, 1.797912714364453, 1.6268332649380604, 1.4962793964982617, 1.383530720761856, 1.3095209650193937, 1.2486329751839653, 1.2174456…	[3.0, 3.5, 4.0, 4.5, 5.0, 5.5, 6.0, 6.5, 7.0, 7.5, 8.0, 8.5, 9.0, 9.5, 10.0, 10.5, 11.0, 11.5, 12.0, 12.5, 13.0, 13.5, 14.0, 14.5, 15.0, 15.5, 16.0, 16.5, 17.0, 17.5, 18.0, 18.5, 19.0, 19.5, 20.0, 20.5, 21.0, 21.5, 22.0, 22.5, 23.0, 23.5, 24.0, 24.5, 25.0, 25.5, 26.0, 26.5, 27.0, 27.5, 28.0, 28.5, 29.0, 29.5, 30.0, 30.5, 31.0, 31.5, 32.0, 32.5, 33.0, 33.5, 34.0, 34.5, 35.0, 35.5, 36.0, 36.5, 37.0…	STN	022	On	Off
[6.806854132397513, 7.4037263439914565, 7.816726683492876, 7.868250438398263, 7.028505018996012, 6.205833228375939, 5.435505847063235, 4.822927369403646, 4.282629724207471, 3.826608196092488, 3.463912727626495, 3.134991937989354, 2.8423425409647107, 2.5762305411613036, 2.4108932166975214, 2.240303320760225, 2.0416171187773586, 1.8963961046147002, 1.7920394990323936, 1.6933876573250237, 1.61050048…	[3.0, 3.5, 4.0, 4.5, 5.0, 5.5, 6.0, 6.5, 7.0, 7.5, 8.0, 8.5, 9.0, 9.5, 10.0, 10.5, 11.0, 11.5, 12.0, 12.5, 13.0, 13.5, 14.0, 14.5, 15.0, 15.5, 16.0, 16.5, 17.0, 17.5, 18.0, 18.5, 19.0, 19.5, 20.0, 20.5, 21.0, 21.5, 22.0, 22.5, 23.0, 23.5, 24.0, 24.5, 25.0, 25.5, 26.0, 26.5, 27.0, 27.5, 28.0, 28.5, 29.0, 29.5, 30.0, 30.5, 31.0, 31.5, 32.0, 32.5, 33.0, 33.5, 34.0, 34.5, 35.0, 35.5, 36.0, 36.5, 37.0…	cortex	023	Off	Off
[4.064303773175474, 4.181744550273541, 4.150733800774984, 3.5847079305080998, 2.5453496481589384, 1.9641201075645036, 1.6756067767366714, 1.5444368105427526, 1.4819108338479856, 1.4461757754272606, 1.4493526417301617, 1.4855280075325576, 1.5372672379890384, 1.6735532018155712, 1.880009528900126, 2.0868760812519924, 2.336404969305403, 2.582042795782324, 2.8084453262188593, 3.079269442093288, 3.330…	[3.0, 3.5, 4.0, 4.5, 5.0, 5.5, 6.0, 6.5, 7.0, 7.5, 8.0, 8.5, 9.0, 9.5, 10.0, 10.5, 11.0, 11.5, 12.0, 12.5, 13.0, 13.5, 14.0, 14.5, 15.0, 15.5, 16.0, 16.5, 17.0, 17.5, 18.0, 18.5, 19.0, 19.5, 20.0, 20.5, 21.0, 21.5, 22.0, 22.5, 23.0, 23.5, 24.0, 24.5, 25.0, 25.5, 26.0, 26.5, 27.0, 27.5, 28.0, 28.5, 29.0, 29.5, 30.0, 30.5, 31.0, 31.5, 32.0, 32.5, 33.0, 33.5, 34.0, 34.5, 35.0, 35.5, 36.0, 36.5, 37.0…	STN	023	Off	Off
[6.514115639727288, 7.164982360755954, 7.681272443580466, 7.812712806007836, 7.3454827685699176, 6.532253664211625, 5.758658112321996, 5.00368222780356, 4.332415152722879, 3.80726304841735, 3.316938265782374, 2.8885236818672277, 2.5983457490771285, 2.366508198032766, 2.1746515413161793, 2.0538393592973345, 1.9379757590686004, 1.8470112437802164, 1.7286892024804679, 1.6419212629875435, 1.559412013…	[3.0, 3.5, 4.0, 4.5, 5.0, 5.5, 6.0, 6.5, 7.0, 7.5, 8.0, 8.5, 9.0, 9.5, 10.0, 10.5, 11.0, 11.5, 12.0, 12.5, 13.0, 13.5, 14.0, 14.5, 15.0, 15.5, 16.0, 16.5, 17.0, 17.5, 18.0, 18.5, 19.0, 19.5, 20.0, 20.5, 21.0, 21.5, 22.0, 22.5, 23.0, 23.5, 24.0, 24.5, 25.0, 25.5, 26.0, 26.5, 27.0, 27.5, 28.0, 28.5, 29.0, 29.5, 30.0, 30.5, 31.0, 31.5, 32.0, 32.5, 33.0, 33.5, 34.0, 34.5, 35.0, 35.5, 36.0, 36.5, 37.0…	cortex	023	On	Off
[5.838760411962212, 6.046012116480143, 6.044940535510426, 5.336647012273943, 4.204367614759039, 3.125308746574034, 2.436930315502498, 2.0581160046413376, 1.822212236939882, 1.6674683593050281, 1.5589516328430857, 1.483411313044972, 1.4203764014061362, 1.3964564748045967, 1.3708968037166147, 1.3717096166873333, 1.3676955346669646, 1.3748142982667575, 1.3875905921993532, 1.4117378527866389, 1.44056…	[3.0, 3.5, 4.0, 4.5, 5.0, 5.5, 6.0, 6.5, 7.0, 7.5, 8.0, 8.5, 9.0, 9.5, 10.0, 10.5, 11.0, 11.5, 12.0, 12.5, 13.0, 13.5, 14.0, 14.5, 15.0, 15.5, 16.0, 16.5, 17.0, 17.5, 18.0, 18.5, 19.0, 19.5, 20.0, 20.5, 21.0, 21.5, 22.0, 22.5, 23.0, 23.5, 24.0, 24.5, 25.0, 25.5, 26.0, 26.5, 27.0, 27.5, 28.0, 28.5, 29.0, 29.5, 30.0, 30.5, 31.0, 31.5, 32.0, 32.5, 33.0, 33.5, 34.0, 34.5, 35.0, 35.5, 36.0, 36.5, 37.0…	STN	023	On	Off
