# Supplementary material for: Shared pathway-specific network mechanisms of dopamine and deep brain stimulation for the treatment of Parkinson’s disease
Source: Nat Commun. 2025 Apr 15;16:3587. doi: 10.1038/s41467-025-58825-z (PMC12000430; doi:10.1038/s41467-025-58825-z)
Supplement: Supplementary file 4 — Source Data [file 41467_2025_58825_MOESM4_ESM.zip › Source Data/Fig2b_SSD_OFF_ON_Levodopa.csv]

power	freqs	ch_regions	fbands	sub	med	stim
[0.0003724216275358404, 0.0003579639563061872, 0.0003553239951120373, 0.00035706370825138844, 0.00036105046202703807, 0.00036678080539501184, 0.00037410485918715664, 0.0003827769320842332, 0.00039296228503248195, 0.0004047142436860189, 0.00041810414319778065, 0.0004331710599914195, 0.00045043081183426895, 0.0004702535572122294, 0.0004927759455611525, 0.0005186412957484357, 0.0005483224229662512, …	[3.0, 3.5, 4.0, 4.5, 5.0, 5.5, 6.0, 6.5, 7.0, 7.5, 8.0, 8.5, 9.0, 9.5, 10.0, 10.5, 11.0, 11.5, 12.0, 12.5, 13.0, 13.5, 14.0, 14.5, 15.0, 15.5, 16.0, 16.5, 17.0, 17.5, 18.0, 18.5, 19.0, 19.5, 20.0, 20.5, 21.0, 21.5, 22.0, 22.5, 23.0, 23.5, 24.0, 24.5, 25.0, 25.5, 26.0, 26.5, 27.0, 27.5, 28.0, 28.5, 29.0, 29.5, 30.0, 30.5, 31.0, 31.5, 32.0, 32.5, 33.0, 33.5, 34.0, 34.5, 35.0, 35.5, 36.0, 36.5, 37.0…	cortex	high_beta	003	Off	Off
[0.0003076535902928201, 0.00029603329089735033, 0.00029381270920176194, 0.00029530271847001205, 0.0002987832722033847, 0.0003038157895437136, 0.00031015120842044236, 0.0003177212486371708, 0.0003266271099120186, 0.00033699576413827033, 0.00034872773296836516, 0.000362300954115602, 0.00037766986135765184, 0.0003952332874654018, 0.00041533308838169236, 0.0004384160084011053, 0.00046496672450043315,…	[3.0, 3.5, 4.0, 4.5, 5.0, 5.5, 6.0, 6.5, 7.0, 7.5, 8.0, 8.5, 9.0, 9.5, 10.0, 10.5, 11.0, 11.5, 12.0, 12.5, 13.0, 13.5, 14.0, 14.5, 15.0, 15.5, 16.0, 16.5, 17.0, 17.5, 18.0, 18.5, 19.0, 19.5, 20.0, 20.5, 21.0, 21.5, 22.0, 22.5, 23.0, 23.5, 24.0, 24.5, 25.0, 25.5, 26.0, 26.5, 27.0, 27.5, 28.0, 28.5, 29.0, 29.5, 30.0, 30.5, 31.0, 31.5, 32.0, 32.5, 33.0, 33.5, 34.0, 34.5, 35.0, 35.5, 36.0, 36.5, 37.0…	cortex	high_beta	003	On	Off
[0.00023333190668620166, 0.0002241169970456214, 0.00022275085237485168, 0.00022392439897746084, 0.0002264716687848668, 0.00023003999784195492, 0.00023455567932347367, 0.00023989853095933433, 0.0002463528628654195, 0.0002537831645645293, 0.00026220593297855693, 0.0002712281523712509, 0.00028189817584960624, 0.0002940632330246564, 0.00030818141179417985, 0.00032443826269075925, 0.000342707419453963…	[3.0, 3.5, 4.0, 4.5, 5.0, 5.5, 6.0, 6.5, 7.0, 7.5, 8.0, 8.5, 9.0, 9.5, 10.0, 10.5, 11.0, 11.5, 12.0, 12.5, 13.0, 13.5, 14.0, 14.5, 15.0, 15.5, 16.0, 16.5, 17.0, 17.5, 18.0, 18.5, 19.0, 19.5, 20.0, 20.5, 21.0, 21.5, 22.0, 22.5, 23.0, 23.5, 24.0, 24.5, 25.0, 25.5, 26.0, 26.5, 27.0, 27.5, 28.0, 28.5, 29.0, 29.5, 30.0, 30.5, 31.0, 31.5, 32.0, 32.5, 33.0, 33.5, 34.0, 34.5, 35.0, 35.5, 36.0, 36.5, 37.0…	cortex	high_beta	004	Off	Off
[0.00026024959526395905, 0.0002507375902715143, 0.00024922257789957596, 0.0002506183352907344, 0.0002533953941208197, 0.00025765082533999486, 0.0002627602063493412, 0.000268655874363161, 0.0002760825152142768, 0.00028437759383746373, 0.0002936919285299335, 0.00030443351016328673, 0.0003165350928172912, 0.0003304764500310499, 0.0003467985488596289, 0.0003654175876123165, 0.00038686106709405666, 0.…	[3.0, 3.5, 4.0, 4.5, 5.0, 5.5, 6.0, 6.5, 7.0, 7.5, 8.0, 8.5, 9.0, 9.5, 10.0, 10.5, 11.0, 11.5, 12.0, 12.5, 13.0, 13.5, 14.0, 14.5, 15.0, 15.5, 16.0, 16.5, 17.0, 17.5, 18.0, 18.5, 19.0, 19.5, 20.0, 20.5, 21.0, 21.5, 22.0, 22.5, 23.0, 23.5, 24.0, 24.5, 25.0, 25.5, 26.0, 26.5, 27.0, 27.5, 28.0, 28.5, 29.0, 29.5, 30.0, 30.5, 31.0, 31.5, 32.0, 32.5, 33.0, 33.5, 34.0, 34.5, 35.0, 35.5, 36.0, 36.5, 37.0…	cortex	high_beta	004	On	Off
[0.0004205078418271461, 0.0004038656904316686, 0.00040077647812704635, 0.0004027874815158025, 0.0004074074088413454, 0.0004136973186490495, 0.00042154207138494365, 0.00043117204987942395, 0.0004425300896921272, 0.00045579689618128506, 0.0004705697108765051, 0.00048724378615477864, 0.0005063160393335499, 0.0005284652186126692, 0.0005534891473476695, 0.0005820028183346059, 0.0006147771838196872, 0.…	[3.0, 3.5, 4.0, 4.5, 5.0, 5.5, 6.0, 6.5, 7.0, 7.5, 8.0, 8.5, 9.0, 9.5, 10.0, 10.5, 11.0, 11.5, 12.0, 12.5, 13.0, 13.5, 14.0, 14.5, 15.0, 15.5, 16.0, 16.5, 17.0, 17.5, 18.0, 18.5, 19.0, 19.5, 20.0, 20.5, 21.0, 21.5, 22.0, 22.5, 23.0, 23.5, 24.0, 24.5, 25.0, 25.5, 26.0, 26.5, 27.0, 27.5, 28.0, 28.5, 29.0, 29.5, 30.0, 30.5, 31.0, 31.5, 32.0, 32.5, 33.0, 33.5, 34.0, 34.5, 35.0, 35.5, 36.0, 36.5, 37.0…	cortex	high_beta	006	Off	Off
[0.0003704035014358662, 0.00035581731268156345, 0.000352817286907044, 0.00035431967372421706, 0.0003583164357243822, 0.0003634733925642117, 0.0003705162160463675, 0.000378619494113956, 0.00038866234665577257, 0.00040036927886245356, 0.0004133081608248049, 0.00042842404739610375, 0.00044502484461780595, 0.0004643639382616751, 0.00048638040572806406, 0.0005112432137805521, 0.0005399375278171462, 0.…	[3.0, 3.5, 4.0, 4.5, 5.0, 5.5, 6.0, 6.5, 7.0, 7.5, 8.0, 8.5, 9.0, 9.5, 10.0, 10.5, 11.0, 11.5, 12.0, 12.5, 13.0, 13.5, 14.0, 14.5, 15.0, 15.5, 16.0, 16.5, 17.0, 17.5, 18.0, 18.5, 19.0, 19.5, 20.0, 20.5, 21.0, 21.5, 22.0, 22.5, 23.0, 23.5, 24.0, 24.5, 25.0, 25.5, 26.0, 26.5, 27.0, 27.5, 28.0, 28.5, 29.0, 29.5, 30.0, 30.5, 31.0, 31.5, 32.0, 32.5, 33.0, 33.5, 34.0, 34.5, 35.0, 35.5, 36.0, 36.5, 37.0…	cortex	high_beta	006	On	Off
[0.000291077443204349, 0.000280429326452881, 0.00027849781388893113, 0.00028009705751094814, 0.00028358353845700366, 0.00028840219937141396, 0.00029418122638889913, 0.00030148915516002936, 0.00030990285980704476, 0.00031955566013760757, 0.0003307775230816075, 0.000343414922572293, 0.0003580111553505357, 0.000374528719711655, 0.000393727043683768, 0.0004151837308510476, 0.00044015398067310857, 0.0…	[3.0, 3.5, 4.0, 4.5, 5.0, 5.5, 6.0, 6.5, 7.0, 7.5, 8.0, 8.5, 9.0, 9.5, 10.0, 10.5, 11.0, 11.5, 12.0, 12.5, 13.0, 13.5, 14.0, 14.5, 15.0, 15.5, 16.0, 16.5, 17.0, 17.5, 18.0, 18.5, 19.0, 19.5, 20.0, 20.5, 21.0, 21.5, 22.0, 22.5, 23.0, 23.5, 24.0, 24.5, 25.0, 25.5, 26.0, 26.5, 27.0, 27.5, 28.0, 28.5, 29.0, 29.5, 30.0, 30.5, 31.0, 31.5, 32.0, 32.5, 33.0, 33.5, 34.0, 34.5, 35.0, 35.5, 36.0, 36.5, 37.0…	cortex	high_beta	007	Off	Off
[0.0003153509253347776, 0.0003032928195345203, 0.00030163634013150264, 0.0003035920613700786, 0.00030788403751338137, 0.00031385040306979836, 0.00032096485609682464, 0.00033000017893968316, 0.0003401803282998864, 0.0003519035034938749, 0.0003650899004111829, 0.0003797360570036026, 0.00039709598688754394, 0.0004169289525067365, 0.00043953747093101835, 0.0004660403643517238, 0.0004964592600235841, …	[3.0, 3.5, 4.0, 4.5, 5.0, 5.5, 6.0, 6.5, 7.0, 7.5, 8.0, 8.5, 9.0, 9.5, 10.0, 10.5, 11.0, 11.5, 12.0, 12.5, 13.0, 13.5, 14.0, 14.5, 15.0, 15.5, 16.0, 16.5, 17.0, 17.5, 18.0, 18.5, 19.0, 19.5, 20.0, 20.5, 21.0, 21.5, 22.0, 22.5, 23.0, 23.5, 24.0, 24.5, 25.0, 25.5, 26.0, 26.5, 27.0, 27.5, 28.0, 28.5, 29.0, 29.5, 30.0, 30.5, 31.0, 31.5, 32.0, 32.5, 33.0, 33.5, 34.0, 34.5, 35.0, 35.5, 36.0, 36.5, 37.0…	cortex	high_beta	007	On	Off
[0.0001973775393887686, 0.00019070768018600764, 0.0001898016551797594, 0.00019096747303888218, 0.0001936082411424689, 0.00019745139628594697, 0.00020216514683520757, 0.00020747621207093452, 0.00021360719233651235, 0.000220426454895046, 0.00022843960336396522, 0.0002376717450622693, 0.0002483538540841634, 0.00026046460273260603, 0.0002743025611348418, 0.0002903184202423479, 0.00030930419421159927,…	[3.0, 3.5, 4.0, 4.5, 5.0, 5.5, 6.0, 6.5, 7.0, 7.5, 8.0, 8.5, 9.0, 9.5, 10.0, 10.5, 11.0, 11.5, 12.0, 12.5, 13.0, 13.5, 14.0, 14.5, 15.0, 15.5, 16.0, 16.5, 17.0, 17.5, 18.0, 18.5, 19.0, 19.5, 20.0, 20.5, 21.0, 21.5, 22.0, 22.5, 23.0, 23.5, 24.0, 24.5, 25.0, 25.5, 26.0, 26.5, 27.0, 27.5, 28.0, 28.5, 29.0, 29.5, 30.0, 30.5, 31.0, 31.5, 32.0, 32.5, 33.0, 33.5, 34.0, 34.5, 35.0, 35.5, 36.0, 36.5, 37.0…	cortex	high_beta	008	Off	Off
[0.00014027585557000688, 0.0001354787897701421, 0.0001345253254051088, 0.00013533838715516696, 0.00013712289582087895, 0.00013980746065512213, 0.00014309547292889097, 0.00014702335632244627, 0.00015122657886854486, 0.00015627058089752284, 0.00016202649866500177, 0.00016873918405001215, 0.00017655406974774896, 0.00018526093761257674, 0.00019536721237740267, 0.00020729441055947263, 0.00022075745076…	[3.0, 3.5, 4.0, 4.5, 5.0, 5.5, 6.0, 6.5, 7.0, 7.5, 8.0, 8.5, 9.0, 9.5, 10.0, 10.5, 11.0, 11.5, 12.0, 12.5, 13.0, 13.5, 14.0, 14.5, 15.0, 15.5, 16.0, 16.5, 17.0, 17.5, 18.0, 18.5, 19.0, 19.5, 20.0, 20.5, 21.0, 21.5, 22.0, 22.5, 23.0, 23.5, 24.0, 24.5, 25.0, 25.5, 26.0, 26.5, 27.0, 27.5, 28.0, 28.5, 29.0, 29.5, 30.0, 30.5, 31.0, 31.5, 32.0, 32.5, 33.0, 33.5, 34.0, 34.5, 35.0, 35.5, 36.0, 36.5, 37.0…	cortex	high_beta	008	On	Off
[0.0002576603882191738, 0.000248668452737543, 0.00024730859980549906, 0.00024880957486020865, 0.0002522798056244461, 0.00025701259121259373, 0.0002630038681997513, 0.00027023511677461116, 0.00027833427082036693, 0.00028771855437682386, 0.0002986155207143847, 0.0003109660853848565, 0.00032543104576704987, 0.000341789459778687, 0.00036070332929259604, 0.00038267677654724305, 0.00040803831116694155,…	[3.0, 3.5, 4.0, 4.5, 5.0, 5.5, 6.0, 6.5, 7.0, 7.5, 8.0, 8.5, 9.0, 9.5, 10.0, 10.5, 11.0, 11.5, 12.0, 12.5, 13.0, 13.5, 14.0, 14.5, 15.0, 15.5, 16.0, 16.5, 17.0, 17.5, 18.0, 18.5, 19.0, 19.5, 20.0, 20.5, 21.0, 21.5, 22.0, 22.5, 23.0, 23.5, 24.0, 24.5, 25.0, 25.5, 26.0, 26.5, 27.0, 27.5, 28.0, 28.5, 29.0, 29.5, 30.0, 30.5, 31.0, 31.5, 32.0, 32.5, 33.0, 33.5, 34.0, 34.5, 35.0, 35.5, 36.0, 36.5, 37.0…	cortex	high_beta	009	Off	Off
[0.0002597040874825184, 0.0002496447505797972, 0.0002479131029619442, 0.0002493156233176682, 0.0002525322954350048, 0.00025753593503619477, 0.00026389898468176434, 0.0002717809166243292, 0.00028015634326958284, 0.0002902304312231522, 0.00030159038617511464, 0.0003144695251924087, 0.00032926715389766084, 0.00034622930201865095, 0.0003659916588478453, 0.00038881663594617257, 0.0004152958401323921, …	[3.0, 3.5, 4.0, 4.5, 5.0, 5.5, 6.0, 6.5, 7.0, 7.5, 8.0, 8.5, 9.0, 9.5, 10.0, 10.5, 11.0, 11.5, 12.0, 12.5, 13.0, 13.5, 14.0, 14.5, 15.0, 15.5, 16.0, 16.5, 17.0, 17.5, 18.0, 18.5, 19.0, 19.5, 20.0, 20.5, 21.0, 21.5, 22.0, 22.5, 23.0, 23.5, 24.0, 24.5, 25.0, 25.5, 26.0, 26.5, 27.0, 27.5, 28.0, 28.5, 29.0, 29.5, 30.0, 30.5, 31.0, 31.5, 32.0, 32.5, 33.0, 33.5, 34.0, 34.5, 35.0, 35.5, 36.0, 36.5, 37.0…	cortex	high_beta	009	On	Off
[0.00039373542925395355, 0.0003785064895568204, 0.00037562909697393083, 0.00037756322649339097, 0.00038200666892257895, 0.0003882252386157362, 0.00039602717201584034, 0.0004056922054066728, 0.00041703151441970795, 0.0004300980801344282, 0.0004448098043844686, 0.00046142159200218187, 0.00048075112250529385, 0.0005025863763120891, 0.0005279176773351888, 0.000556705202471665, 0.0005900728791650526, …	[3.0, 3.5, 4.0, 4.5, 5.0, 5.5, 6.0, 6.5, 7.0, 7.5, 8.0, 8.5, 9.0, 9.5, 10.0, 10.5, 11.0, 11.5, 12.0, 12.5, 13.0, 13.5, 14.0, 14.5, 15.0, 15.5, 16.0, 16.5, 17.0, 17.5, 18.0, 18.5, 19.0, 19.5, 20.0, 20.5, 21.0, 21.5, 22.0, 22.5, 23.0, 23.5, 24.0, 24.5, 25.0, 25.5, 26.0, 26.5, 27.0, 27.5, 28.0, 28.5, 29.0, 29.5, 30.0, 30.5, 31.0, 31.5, 32.0, 32.5, 33.0, 33.5, 34.0, 34.5, 35.0, 35.5, 36.0, 36.5, 37.0…	cortex	high_beta	010	Off	Off
[0.00031022985677788196, 0.00029885616316184066, 0.00029680969498822353, 0.0002981234015876868, 0.0003018541637070395, 0.0003068887341443548, 0.00031257800155562405, 0.000320087717039069, 0.0003291674089613992, 0.00033945564849055364, 0.0003513983949884795, 0.0003652844104847512, 0.00038038614375598723, 0.00039825868424778215, 0.0004182270869981579, 0.0004415680194808195, 0.0004674565086913786, 0…	[3.0, 3.5, 4.0, 4.5, 5.0, 5.5, 6.0, 6.5, 7.0, 7.5, 8.0, 8.5, 9.0, 9.5, 10.0, 10.5, 11.0, 11.5, 12.0, 12.5, 13.0, 13.5, 14.0, 14.5, 15.0, 15.5, 16.0, 16.5, 17.0, 17.5, 18.0, 18.5, 19.0, 19.5, 20.0, 20.5, 21.0, 21.5, 22.0, 22.5, 23.0, 23.5, 24.0, 24.5, 25.0, 25.5, 26.0, 26.5, 27.0, 27.5, 28.0, 28.5, 29.0, 29.5, 30.0, 30.5, 31.0, 31.5, 32.0, 32.5, 33.0, 33.5, 34.0, 34.5, 35.0, 35.5, 36.0, 36.5, 37.0…	cortex	high_beta	010	On	Off
[0.00030393741505902, 0.00029215212310923266, 0.0002897483665177871, 0.00029090419169139836, 0.000294170789124661, 0.0002993494196303685, 0.0003059261268201428, 0.000313323333867635, 0.0003217170327668552, 0.0003315223303922988, 0.00034327626361325996, 0.00035664190424121716, 0.00037160426528545586, 0.0003884788969219111, 0.00040776224958647263, 0.0004299802538862317, 0.00045628770999462846, 0.00…	[3.0, 3.5, 4.0, 4.5, 5.0, 5.5, 6.0, 6.5, 7.0, 7.5, 8.0, 8.5, 9.0, 9.5, 10.0, 10.5, 11.0, 11.5, 12.0, 12.5, 13.0, 13.5, 14.0, 14.5, 15.0, 15.5, 16.0, 16.5, 17.0, 17.5, 18.0, 18.5, 19.0, 19.5, 20.0, 20.5, 21.0, 21.5, 22.0, 22.5, 23.0, 23.5, 24.0, 24.5, 25.0, 25.5, 26.0, 26.5, 27.0, 27.5, 28.0, 28.5, 29.0, 29.5, 30.0, 30.5, 31.0, 31.5, 32.0, 32.5, 33.0, 33.5, 34.0, 34.5, 35.0, 35.5, 36.0, 36.5, 37.0…	cortex	high_beta	011	Off	Off
[0.00021681394299623318, 0.0002088945008725184, 0.00020771160396494107, 0.00020903386476720857, 0.0002116048754170573, 0.00021525433955541298, 0.00021993373550617198, 0.0002247973082867564, 0.00023151286044156887, 0.00023909645749834612, 0.00024781079921149126, 0.0002573649316272605, 0.0002684580844262029, 0.0002809488030903733, 0.0002956950949984498, 0.000312635018220056, 0.0003323770505428196, …	[3.0, 3.5, 4.0, 4.5, 5.0, 5.5, 6.0, 6.5, 7.0, 7.5, 8.0, 8.5, 9.0, 9.5, 10.0, 10.5, 11.0, 11.5, 12.0, 12.5, 13.0, 13.5, 14.0, 14.5, 15.0, 15.5, 16.0, 16.5, 17.0, 17.5, 18.0, 18.5, 19.0, 19.5, 20.0, 20.5, 21.0, 21.5, 22.0, 22.5, 23.0, 23.5, 24.0, 24.5, 25.0, 25.5, 26.0, 26.5, 27.0, 27.5, 28.0, 28.5, 29.0, 29.5, 30.0, 30.5, 31.0, 31.5, 32.0, 32.5, 33.0, 33.5, 34.0, 34.5, 35.0, 35.5, 36.0, 36.5, 37.0…	cortex	high_beta	011	On	Off
[0.0006727075083488886, 0.0006468127697692025, 0.0006423314476447232, 0.0006459599085118454, 0.0006534287600197556, 0.0006638890643332449, 0.0006773173169273253, 0.0006934412859410277, 0.0007124290679989823, 0.000734340621545439, 0.0007593869078045285, 0.0007872338380557136, 0.0008193649892728515, 0.0008558835005896196, 0.0008978678157933782, 0.0009457358654586509, 0.0010007581995750568, 0.001063…	[3.0, 3.5, 4.0, 4.5, 5.0, 5.5, 6.0, 6.5, 7.0, 7.5, 8.0, 8.5, 9.0, 9.5, 10.0, 10.5, 11.0, 11.5, 12.0, 12.5, 13.0, 13.5, 14.0, 14.5, 15.0, 15.5, 16.0, 16.5, 17.0, 17.5, 18.0, 18.5, 19.0, 19.5, 20.0, 20.5, 21.0, 21.5, 22.0, 22.5, 23.0, 23.5, 24.0, 24.5, 25.0, 25.5, 26.0, 26.5, 27.0, 27.5, 28.0, 28.5, 29.0, 29.5, 30.0, 30.5, 31.0, 31.5, 32.0, 32.5, 33.0, 33.5, 34.0, 34.5, 35.0, 35.5, 36.0, 36.5, 37.0…	cortex	high_beta	012	Off	Off
[0.0006609331059392731, 0.000635916005980606, 0.0006311940976679635, 0.0006342837331809156, 0.0006413167671607085, 0.0006515934736788234, 0.0006639212097038549, 0.0006791745448861112, 0.0006972707106166294, 0.0007178158795007599, 0.0007412650629714992, 0.0007676658142955578, 0.0007976495714451754, 0.0008316393807904051, 0.0008711176532944381, 0.0009155015921961551, 0.000966341699090218, 0.0010251…	[3.0, 3.5, 4.0, 4.5, 5.0, 5.5, 6.0, 6.5, 7.0, 7.5, 8.0, 8.5, 9.0, 9.5, 10.0, 10.5, 11.0, 11.5, 12.0, 12.5, 13.0, 13.5, 14.0, 14.5, 15.0, 15.5, 16.0, 16.5, 17.0, 17.5, 18.0, 18.5, 19.0, 19.5, 20.0, 20.5, 21.0, 21.5, 22.0, 22.5, 23.0, 23.5, 24.0, 24.5, 25.0, 25.5, 26.0, 26.5, 27.0, 27.5, 28.0, 28.5, 29.0, 29.5, 30.0, 30.5, 31.0, 31.5, 32.0, 32.5, 33.0, 33.5, 34.0, 34.5, 35.0, 35.5, 36.0, 36.5, 37.0…	cortex	high_beta	012	On	Off
[0.00030201592332254856, 0.00029061480657334855, 0.0002884694872097566, 0.0002898751141481504, 0.0002932334981267393, 0.00029822280986150225, 0.0003041769733429611, 0.00031150193707243955, 0.0003200961439914798, 0.0003294825184518818, 0.0003408233656842558, 0.0003537685719310058, 0.00036794796462009325, 0.0003847608302798739, 0.000403641781859006, 0.00042510678563030573, 0.0004497002928682007, 0.…	[3.0, 3.5, 4.0, 4.5, 5.0, 5.5, 6.0, 6.5, 7.0, 7.5, 8.0, 8.5, 9.0, 9.5, 10.0, 10.5, 11.0, 11.5, 12.0, 12.5, 13.0, 13.5, 14.0, 14.5, 15.0, 15.5, 16.0, 16.5, 17.0, 17.5, 18.0, 18.5, 19.0, 19.5, 20.0, 20.5, 21.0, 21.5, 22.0, 22.5, 23.0, 23.5, 24.0, 24.5, 25.0, 25.5, 26.0, 26.5, 27.0, 27.5, 28.0, 28.5, 29.0, 29.5, 30.0, 30.5, 31.0, 31.5, 32.0, 32.5, 33.0, 33.5, 34.0, 34.5, 35.0, 35.5, 36.0, 36.5, 37.0…	cortex	high_beta	013	Off	Off
[0.00033497019280140925, 0.0003224349780472763, 0.00032037753932057003, 0.0003222691571013964, 0.00032612877182923303, 0.00033134987088632187, 0.0003382204198992965, 0.00034663408567467635, 0.0003563894349091599, 0.00036745943153201194, 0.00038038546582404244, 0.00039460548026260466, 0.00041114351570973305, 0.0004299382268661823, 0.0004512557174672805, 0.00047610185325229986, 0.000504335547949951…	[3.0, 3.5, 4.0, 4.5, 5.0, 5.5, 6.0, 6.5, 7.0, 7.5, 8.0, 8.5, 9.0, 9.5, 10.0, 10.5, 11.0, 11.5, 12.0, 12.5, 13.0, 13.5, 14.0, 14.5, 15.0, 15.5, 16.0, 16.5, 17.0, 17.5, 18.0, 18.5, 19.0, 19.5, 20.0, 20.5, 21.0, 21.5, 22.0, 22.5, 23.0, 23.5, 24.0, 24.5, 25.0, 25.5, 26.0, 26.5, 27.0, 27.5, 28.0, 28.5, 29.0, 29.5, 30.0, 30.5, 31.0, 31.5, 32.0, 32.5, 33.0, 33.5, 34.0, 34.5, 35.0, 35.5, 36.0, 36.5, 37.0…	cortex	high_beta	013	On	Off
[0.0002669027891285665, 0.0002573051625183767, 0.0002552458182989152, 0.0002566161845714846, 0.00025967366443875324, 0.0002643503527130773, 0.00026998673831793977, 0.00027675162785302347, 0.0002849315027386993, 0.00029406893051278095, 0.00030499577289197483, 0.00031776371256783144, 0.0003316780701031465, 0.00034826949760647855, 0.00036681075635274613, 0.00038805945279156304, 0.0004130235796890087…	[3.0, 3.5, 4.0, 4.5, 5.0, 5.5, 6.0, 6.5, 7.0, 7.5, 8.0, 8.5, 9.0, 9.5, 10.0, 10.5, 11.0, 11.5, 12.0, 12.5, 13.0, 13.5, 14.0, 14.5, 15.0, 15.5, 16.0, 16.5, 17.0, 17.5, 18.0, 18.5, 19.0, 19.5, 20.0, 20.5, 21.0, 21.5, 22.0, 22.5, 23.0, 23.5, 24.0, 24.5, 25.0, 25.5, 26.0, 26.5, 27.0, 27.5, 28.0, 28.5, 29.0, 29.5, 30.0, 30.5, 31.0, 31.5, 32.0, 32.5, 33.0, 33.5, 34.0, 34.5, 35.0, 35.5, 36.0, 36.5, 37.0…	cortex	high_beta	014	Off	Off
[0.0002748626127470549, 0.00026459074876909077, 0.0002627619200926546, 0.00026410601066912575, 0.00026755038268709433, 0.00027244434461849227, 0.0002785823777354186, 0.0002854877049467868, 0.00029417905448756603, 0.0003038427276472464, 0.0003149851270797923, 0.00032778363987404877, 0.00034275097101742164, 0.00035929435031501047, 0.0003784658333419449, 0.00040048145492168024, 0.0004265401722921512…	[3.0, 3.5, 4.0, 4.5, 5.0, 5.5, 6.0, 6.5, 7.0, 7.5, 8.0, 8.5, 9.0, 9.5, 10.0, 10.5, 11.0, 11.5, 12.0, 12.5, 13.0, 13.5, 14.0, 14.5, 15.0, 15.5, 16.0, 16.5, 17.0, 17.5, 18.0, 18.5, 19.0, 19.5, 20.0, 20.5, 21.0, 21.5, 22.0, 22.5, 23.0, 23.5, 24.0, 24.5, 25.0, 25.5, 26.0, 26.5, 27.0, 27.5, 28.0, 28.5, 29.0, 29.5, 30.0, 30.5, 31.0, 31.5, 32.0, 32.5, 33.0, 33.5, 34.0, 34.5, 35.0, 35.5, 36.0, 36.5, 37.0…	cortex	high_beta	014	On	Off
[0.00026427738642541374, 0.0002537391792056672, 0.00025169096948490696, 0.0002527992615134203, 0.00025575320007041363, 0.0002599436785279235, 0.00026486552745845027, 0.00027099078579730535, 0.00027824311671695333, 0.00028680421825701184, 0.0002966699944148578, 0.0003074991515635085, 0.0003199712160881853, 0.0003340292658831865, 0.00034999626391093335, 0.00036840971184829937, 0.0003894208043971055…	[3.0, 3.5, 4.0, 4.5, 5.0, 5.5, 6.0, 6.5, 7.0, 7.5, 8.0, 8.5, 9.0, 9.5, 10.0, 10.5, 11.0, 11.5, 12.0, 12.5, 13.0, 13.5, 14.0, 14.5, 15.0, 15.5, 16.0, 16.5, 17.0, 17.5, 18.0, 18.5, 19.0, 19.5, 20.0, 20.5, 21.0, 21.5, 22.0, 22.5, 23.0, 23.5, 24.0, 24.5, 25.0, 25.5, 26.0, 26.5, 27.0, 27.5, 28.0, 28.5, 29.0, 29.5, 30.0, 30.5, 31.0, 31.5, 32.0, 32.5, 33.0, 33.5, 34.0, 34.5, 35.0, 35.5, 36.0, 36.5, 37.0…	cortex	high_beta	016	Off	Off
[0.00022444291746277008, 0.00021596513181071082, 0.00021439987860214562, 0.00021553854650831306, 0.00021824663353553432, 0.0002219112300920408, 0.00022675651347403903, 0.000232608975094425, 0.00023928015971486205, 0.00024716493490922135, 0.00025581703850530315, 0.0002659589425501208, 0.00027714685240258675, 0.00029080140078301814, 0.00030578877328994, 0.0003231923124824726, 0.00034328765175417944…	[3.0, 3.5, 4.0, 4.5, 5.0, 5.5, 6.0, 6.5, 7.0, 7.5, 8.0, 8.5, 9.0, 9.5, 10.0, 10.5, 11.0, 11.5, 12.0, 12.5, 13.0, 13.5, 14.0, 14.5, 15.0, 15.5, 16.0, 16.5, 17.0, 17.5, 18.0, 18.5, 19.0, 19.5, 20.0, 20.5, 21.0, 21.5, 22.0, 22.5, 23.0, 23.5, 24.0, 24.5, 25.0, 25.5, 26.0, 26.5, 27.0, 27.5, 28.0, 28.5, 29.0, 29.5, 30.0, 30.5, 31.0, 31.5, 32.0, 32.5, 33.0, 33.5, 34.0, 34.5, 35.0, 35.5, 36.0, 36.5, 37.0…	cortex	high_beta	016	On	Off
[0.0002700582802609767, 0.0002596672499530572, 0.0002578245560644196, 0.0002591603224475903, 0.00026217959929781957, 0.00026615493034358835, 0.00027179225129978944, 0.00027841684834830586, 0.00028597803128490207, 0.0002948223338435672, 0.0003051063537558885, 0.00031663199973087756, 0.0003299490921169396, 0.00034468692403430873, 0.00036173818892233775, 0.0003812883077667922, 0.00040397745895545976…	[3.0, 3.5, 4.0, 4.5, 5.0, 5.5, 6.0, 6.5, 7.0, 7.5, 8.0, 8.5, 9.0, 9.5, 10.0, 10.5, 11.0, 11.5, 12.0, 12.5, 13.0, 13.5, 14.0, 14.5, 15.0, 15.5, 16.0, 16.5, 17.0, 17.5, 18.0, 18.5, 19.0, 19.5, 20.0, 20.5, 21.0, 21.5, 22.0, 22.5, 23.0, 23.5, 24.0, 24.5, 25.0, 25.5, 26.0, 26.5, 27.0, 27.5, 28.0, 28.5, 29.0, 29.5, 30.0, 30.5, 31.0, 31.5, 32.0, 32.5, 33.0, 33.5, 34.0, 34.5, 35.0, 35.5, 36.0, 36.5, 37.0…	cortex	high_beta	017	Off	Off
[0.00028562598575036563, 0.0002743253525677393, 0.00027191633836033945, 0.0002730810951401821, 0.0002760397831921914, 0.000280596265033123, 0.0002862586857644981, 0.00029260189409565453, 0.00030081057302294055, 0.0003101997143928092, 0.0003206680884060645, 0.00033281039204376996, 0.0003465393497938312, 0.00036188233962155614, 0.00038000129491031474, 0.00040084419936604594, 0.0004246715007347547, …	[3.0, 3.5, 4.0, 4.5, 5.0, 5.5, 6.0, 6.5, 7.0, 7.5, 8.0, 8.5, 9.0, 9.5, 10.0, 10.5, 11.0, 11.5, 12.0, 12.5, 13.0, 13.5, 14.0, 14.5, 15.0, 15.5, 16.0, 16.5, 17.0, 17.5, 18.0, 18.5, 19.0, 19.5, 20.0, 20.5, 21.0, 21.5, 22.0, 22.5, 23.0, 23.5, 24.0, 24.5, 25.0, 25.5, 26.0, 26.5, 27.0, 27.5, 28.0, 28.5, 29.0, 29.5, 30.0, 30.5, 31.0, 31.5, 32.0, 32.5, 33.0, 33.5, 34.0, 34.5, 35.0, 35.5, 36.0, 36.5, 37.0…	cortex	high_beta	017	On	Off
[0.0002740031271010296, 0.0002638227559764189, 0.00026209113025317705, 0.0002637160464408779, 0.0002670301793422974, 0.00027164445570608477, 0.0002776459036111389, 0.0002845223084349619, 0.00029294322487041476, 0.0003028286611191787, 0.0003133108853653153, 0.0003253299131631287, 0.00033964635407922284, 0.0003563875082675269, 0.00037457867878077045, 0.0003961295917137189, 0.00042069253249694423, 0…	[3.0, 3.5, 4.0, 4.5, 5.0, 5.5, 6.0, 6.5, 7.0, 7.5, 8.0, 8.5, 9.0, 9.5, 10.0, 10.5, 11.0, 11.5, 12.0, 12.5, 13.0, 13.5, 14.0, 14.5, 15.0, 15.5, 16.0, 16.5, 17.0, 17.5, 18.0, 18.5, 19.0, 19.5, 20.0, 20.5, 21.0, 21.5, 22.0, 22.5, 23.0, 23.5, 24.0, 24.5, 25.0, 25.5, 26.0, 26.5, 27.0, 27.5, 28.0, 28.5, 29.0, 29.5, 30.0, 30.5, 31.0, 31.5, 32.0, 32.5, 33.0, 33.5, 34.0, 34.5, 35.0, 35.5, 36.0, 36.5, 37.0…	cortex	high_beta	019	Off	Off
[0.0002807726486388751, 0.0002705869734172092, 0.0002686686886954504, 0.00027004461084233905, 0.0002735665070094551, 0.0002776052918480799, 0.00028283104626741453, 0.0002897389021727539, 0.0002976905537870526, 0.00030697027126800664, 0.00031748356714979644, 0.0003293034465922832, 0.0003430587090122063, 0.00035888050298078723, 0.0003765815540095691, 0.0003968292995333101, 0.0004195791833738296, 0.…	[3.0, 3.5, 4.0, 4.5, 5.0, 5.5, 6.0, 6.5, 7.0, 7.5, 8.0, 8.5, 9.0, 9.5, 10.0, 10.5, 11.0, 11.5, 12.0, 12.5, 13.0, 13.5, 14.0, 14.5, 15.0, 15.5, 16.0, 16.5, 17.0, 17.5, 18.0, 18.5, 19.0, 19.5, 20.0, 20.5, 21.0, 21.5, 22.0, 22.5, 23.0, 23.5, 24.0, 24.5, 25.0, 25.5, 26.0, 26.5, 27.0, 27.5, 28.0, 28.5, 29.0, 29.5, 30.0, 30.5, 31.0, 31.5, 32.0, 32.5, 33.0, 33.5, 34.0, 34.5, 35.0, 35.5, 36.0, 36.5, 37.0…	cortex	high_beta	019	On	Off
[0.00035789884410811744, 0.00034385546935324725, 0.00034127750499625024, 0.0003428030711018837, 0.00034661307537272527, 0.0003516312375460277, 0.0003581755877898836, 0.0003660279742972566, 0.0003754916589057339, 0.00038633324485573035, 0.00039855783143130744, 0.0004122952884197442, 0.0004279197655887466, 0.00044595366717565334, 0.000466422662449339, 0.0004897388844624505, 0.0005162960188947713, 0…	[3.0, 3.5, 4.0, 4.5, 5.0, 5.5, 6.0, 6.5, 7.0, 7.5, 8.0, 8.5, 9.0, 9.5, 10.0, 10.5, 11.0, 11.5, 12.0, 12.5, 13.0, 13.5, 14.0, 14.5, 15.0, 15.5, 16.0, 16.5, 17.0, 17.5, 18.0, 18.5, 19.0, 19.5, 20.0, 20.5, 21.0, 21.5, 22.0, 22.5, 23.0, 23.5, 24.0, 24.5, 25.0, 25.5, 26.0, 26.5, 27.0, 27.5, 28.0, 28.5, 29.0, 29.5, 30.0, 30.5, 31.0, 31.5, 32.0, 32.5, 33.0, 33.5, 34.0, 34.5, 35.0, 35.5, 36.0, 36.5, 37.0…	cortex	high_beta	020	Off	Off
[0.000275723439477695, 0.00026496843285053295, 0.0002630033417661531, 0.0002641287915137315, 0.00026691407793387093, 0.000270717584680264, 0.000275525097710432, 0.00028146738135653265, 0.0002883814580959894, 0.00029669235283613925, 0.0003060002041461068, 0.00031591479733945036, 0.00032748707341448267, 0.0003411135002444912, 0.0003564699849496342, 0.0003739656995509502, 0.00039370460675069145, 0.0…	[3.0, 3.5, 4.0, 4.5, 5.0, 5.5, 6.0, 6.5, 7.0, 7.5, 8.0, 8.5, 9.0, 9.5, 10.0, 10.5, 11.0, 11.5, 12.0, 12.5, 13.0, 13.5, 14.0, 14.5, 15.0, 15.5, 16.0, 16.5, 17.0, 17.5, 18.0, 18.5, 19.0, 19.5, 20.0, 20.5, 21.0, 21.5, 22.0, 22.5, 23.0, 23.5, 24.0, 24.5, 25.0, 25.5, 26.0, 26.5, 27.0, 27.5, 28.0, 28.5, 29.0, 29.5, 30.0, 30.5, 31.0, 31.5, 32.0, 32.5, 33.0, 33.5, 34.0, 34.5, 35.0, 35.5, 36.0, 36.5, 37.0…	cortex	high_beta	020	On	Off
[0.00024769612022605827, 0.00023754308717106846, 0.00023551110742664678, 0.00023683593030092754, 0.00023945881869790416, 0.00024348530536394774, 0.0002479924656405705, 0.00025349523689459645, 0.0002602252251865913, 0.0002679302003831819, 0.00027684208237246813, 0.00028694304656057756, 0.00029808465800942375, 0.0003107380279327829, 0.00032536019917766716, 0.0003424004703113636, 0.00036164908788028…	[3.0, 3.5, 4.0, 4.5, 5.0, 5.5, 6.0, 6.5, 7.0, 7.5, 8.0, 8.5, 9.0, 9.5, 10.0, 10.5, 11.0, 11.5, 12.0, 12.5, 13.0, 13.5, 14.0, 14.5, 15.0, 15.5, 16.0, 16.5, 17.0, 17.5, 18.0, 18.5, 19.0, 19.5, 20.0, 20.5, 21.0, 21.5, 22.0, 22.5, 23.0, 23.5, 24.0, 24.5, 25.0, 25.5, 26.0, 26.5, 27.0, 27.5, 28.0, 28.5, 29.0, 29.5, 30.0, 30.5, 31.0, 31.5, 32.0, 32.5, 33.0, 33.5, 34.0, 34.5, 35.0, 35.5, 36.0, 36.5, 37.0…	cortex	high_beta	021	Off	Off
[0.0002445860905390982, 0.00023515010725902482, 0.00023376432471762556, 0.00023516697781184032, 0.000238372963460828, 0.00024177315338159234, 0.0002464002204031706, 0.00025225823130734215, 0.000259163074224065, 0.00026710100605343255, 0.00027654695075472627, 0.0002864651558967293, 0.0002978168803870024, 0.00031123017037784883, 0.00032605098986883863, 0.00034336949764524055, 0.00036308833255888155…	[3.0, 3.5, 4.0, 4.5, 5.0, 5.5, 6.0, 6.5, 7.0, 7.5, 8.0, 8.5, 9.0, 9.5, 10.0, 10.5, 11.0, 11.5, 12.0, 12.5, 13.0, 13.5, 14.0, 14.5, 15.0, 15.5, 16.0, 16.5, 17.0, 17.5, 18.0, 18.5, 19.0, 19.5, 20.0, 20.5, 21.0, 21.5, 22.0, 22.5, 23.0, 23.5, 24.0, 24.5, 25.0, 25.5, 26.0, 26.5, 27.0, 27.5, 28.0, 28.5, 29.0, 29.5, 30.0, 30.5, 31.0, 31.5, 32.0, 32.5, 33.0, 33.5, 34.0, 34.5, 35.0, 35.5, 36.0, 36.5, 37.0…	cortex	high_beta	021	On	Off
[0.00036243362106305364, 0.00034885324653595066, 0.00034682242569114596, 0.0003485890012777553, 0.00035255004204799093, 0.00035850568995846033, 0.0003660147808913524, 0.0003746433162789088, 0.00038527751190364903, 0.00039736324990994194, 0.0004109324877857509, 0.0004261292105865374, 0.00044397809046789526, 0.0004641511304001111, 0.0004868810658044107, 0.0005129330653409102, 0.0005432099572112118,…	[3.0, 3.5, 4.0, 4.5, 5.0, 5.5, 6.0, 6.5, 7.0, 7.5, 8.0, 8.5, 9.0, 9.5, 10.0, 10.5, 11.0, 11.5, 12.0, 12.5, 13.0, 13.5, 14.0, 14.5, 15.0, 15.5, 16.0, 16.5, 17.0, 17.5, 18.0, 18.5, 19.0, 19.5, 20.0, 20.5, 21.0, 21.5, 22.0, 22.5, 23.0, 23.5, 24.0, 24.5, 25.0, 25.5, 26.0, 26.5, 27.0, 27.5, 28.0, 28.5, 29.0, 29.5, 30.0, 30.5, 31.0, 31.5, 32.0, 32.5, 33.0, 33.5, 34.0, 34.5, 35.0, 35.5, 36.0, 36.5, 37.0…	cortex	high_beta	022	Off	Off
[0.00021940707470111996, 0.0002117970110882627, 0.00021049368305151535, 0.0002116452473700673, 0.00021437277009210142, 0.00021825217474243889, 0.0002229234743949224, 0.00022876213114005596, 0.00023560403488704474, 0.0002434433187714336, 0.00025212977770086234, 0.00026259930689972555, 0.0002744978144035036, 0.00028800368725046064, 0.00030313017016943305, 0.0003209197616178022, 0.000341224575597168…	[3.0, 3.5, 4.0, 4.5, 5.0, 5.5, 6.0, 6.5, 7.0, 7.5, 8.0, 8.5, 9.0, 9.5, 10.0, 10.5, 11.0, 11.5, 12.0, 12.5, 13.0, 13.5, 14.0, 14.5, 15.0, 15.5, 16.0, 16.5, 17.0, 17.5, 18.0, 18.5, 19.0, 19.5, 20.0, 20.5, 21.0, 21.5, 22.0, 22.5, 23.0, 23.5, 24.0, 24.5, 25.0, 25.5, 26.0, 26.5, 27.0, 27.5, 28.0, 28.5, 29.0, 29.5, 30.0, 30.5, 31.0, 31.5, 32.0, 32.5, 33.0, 33.5, 34.0, 34.5, 35.0, 35.5, 36.0, 36.5, 37.0…	cortex	high_beta	022	On	Off
[0.0002683779826228778, 0.0002580550507828827, 0.0002558568085677476, 0.0002571452955157951, 0.0002605425356207811, 0.0002639761208906176, 0.0002684013379572989, 0.0002748201724697287, 0.00028241890445309824, 0.00029088546798556415, 0.0003002978022331244, 0.00031152920126727304, 0.0003242507724526157, 0.0003380693187661039, 0.00035451696747053894, 0.0003735107333880925, 0.00039470254475200737, 0.…	[3.0, 3.5, 4.0, 4.5, 5.0, 5.5, 6.0, 6.5, 7.0, 7.5, 8.0, 8.5, 9.0, 9.5, 10.0, 10.5, 11.0, 11.5, 12.0, 12.5, 13.0, 13.5, 14.0, 14.5, 15.0, 15.5, 16.0, 16.5, 17.0, 17.5, 18.0, 18.5, 19.0, 19.5, 20.0, 20.5, 21.0, 21.5, 22.0, 22.5, 23.0, 23.5, 24.0, 24.5, 25.0, 25.5, 26.0, 26.5, 27.0, 27.5, 28.0, 28.5, 29.0, 29.5, 30.0, 30.5, 31.0, 31.5, 32.0, 32.5, 33.0, 33.5, 34.0, 34.5, 35.0, 35.5, 36.0, 36.5, 37.0…	cortex	high_beta	023	Off	Off
[0.0002546593863663093, 0.00024522554812154334, 0.00024344528773027064, 0.00024438434116552074, 0.00024664834294682206, 0.000250450575438685, 0.0002561466925198389, 0.00026170550632901684, 0.00026879333242271574, 0.00027721673781704633, 0.00028632338090785756, 0.0002970628698700835, 0.0003093251668123052, 0.00032308165603894064, 0.0003388322319457283, 0.00035675231296283507, 0.0003778376892342026…	[3.0, 3.5, 4.0, 4.5, 5.0, 5.5, 6.0, 6.5, 7.0, 7.5, 8.0, 8.5, 9.0, 9.5, 10.0, 10.5, 11.0, 11.5, 12.0, 12.5, 13.0, 13.5, 14.0, 14.5, 15.0, 15.5, 16.0, 16.5, 17.0, 17.5, 18.0, 18.5, 19.0, 19.5, 20.0, 20.5, 21.0, 21.5, 22.0, 22.5, 23.0, 23.5, 24.0, 24.5, 25.0, 25.5, 26.0, 26.5, 27.0, 27.5, 28.0, 28.5, 29.0, 29.5, 30.0, 30.5, 31.0, 31.5, 32.0, 32.5, 33.0, 33.5, 34.0, 34.5, 35.0, 35.5, 36.0, 36.5, 37.0…	cortex	high_beta	023	On	Off
[0.0007575387016927097, 0.0007464200721753385, 0.0007632750872978461, 0.0007947144093020437, 0.0008372269294222477, 0.0008903986977324957, 0.0009585873453557883, 0.0010475508004090498, 0.0011662142107629803, 0.0013284698328179002, 0.001562411697347141, 0.0019459597364037723, 0.004024044866605446, 0.04088051253677245, 0.10999499329491158, 0.18840169420995156, 0.26279720600191164, 0.353940061932572…	[3.0, 3.5, 4.0, 4.5, 5.0, 5.5, 6.0, 6.5, 7.0, 7.5, 8.0, 8.5, 9.0, 9.5, 10.0, 10.5, 11.0, 11.5, 12.0, 12.5, 13.0, 13.5, 14.0, 14.5, 15.0, 15.5, 16.0, 16.5, 17.0, 17.5, 18.0, 18.5, 19.0, 19.5, 20.0, 20.5, 21.0, 21.5, 22.0, 22.5, 23.0, 23.5, 24.0, 24.5, 25.0, 25.5, 26.0, 26.5, 27.0, 27.5, 28.0, 28.5, 29.0, 29.5, 30.0, 30.5, 31.0, 31.5, 32.0, 32.5, 33.0, 33.5, 34.0, 34.5, 35.0, 35.5, 36.0, 36.5, 37.0…	STN	low_beta	003	Off	Off
[0.0006904694515754115, 0.0006783256797859378, 0.0006916752424019179, 0.0007175832153949204, 0.0007526488122695976, 0.0007966485636799308, 0.0008534586305177586, 0.0009269424315005654, 0.0010236140521337992, 0.0011552539769596657, 0.001342405014920348, 0.0016415881680824013, 0.003382454036835362, 0.029253610823071822, 0.0911691268263642, 0.15588061276261053, 0.22144509052314912, 0.293381061430919…	[3.0, 3.5, 4.0, 4.5, 5.0, 5.5, 6.0, 6.5, 7.0, 7.5, 8.0, 8.5, 9.0, 9.5, 10.0, 10.5, 11.0, 11.5, 12.0, 12.5, 13.0, 13.5, 14.0, 14.5, 15.0, 15.5, 16.0, 16.5, 17.0, 17.5, 18.0, 18.5, 19.0, 19.5, 20.0, 20.5, 21.0, 21.5, 22.0, 22.5, 23.0, 23.5, 24.0, 24.5, 25.0, 25.5, 26.0, 26.5, 27.0, 27.5, 28.0, 28.5, 29.0, 29.5, 30.0, 30.5, 31.0, 31.5, 32.0, 32.5, 33.0, 33.5, 34.0, 34.5, 35.0, 35.5, 36.0, 36.5, 37.0…	STN	low_beta	003	On	Off
[0.0007636136455707267, 0.0007520380709688044, 0.000766504275195304, 0.0007951348027929229, 0.0008356866709462883, 0.0008858521870596318, 0.0009519481469354951, 0.0010364846611599808, 0.0011508394041656437, 0.0013064987564124094, 0.001534568119577681, 0.0019183558222094414, 0.004465261433686903, 0.041705225765902555, 0.1357380188946114, 0.2421123025605236, 0.3488110522416677, 0.46392693937376717,…	[3.0, 3.5, 4.0, 4.5, 5.0, 5.5, 6.0, 6.5, 7.0, 7.5, 8.0, 8.5, 9.0, 9.5, 10.0, 10.5, 11.0, 11.5, 12.0, 12.5, 13.0, 13.5, 14.0, 14.5, 15.0, 15.5, 16.0, 16.5, 17.0, 17.5, 18.0, 18.5, 19.0, 19.5, 20.0, 20.5, 21.0, 21.5, 22.0, 22.5, 23.0, 23.5, 24.0, 24.5, 25.0, 25.5, 26.0, 26.5, 27.0, 27.5, 28.0, 28.5, 29.0, 29.5, 30.0, 30.5, 31.0, 31.5, 32.0, 32.5, 33.0, 33.5, 34.0, 34.5, 35.0, 35.5, 36.0, 36.5, 37.0…	STN	low_beta	004	Off	Off
[0.0005732387961619271, 0.0005667332025339625, 0.0005788532846717115, 0.0006030078647473741, 0.0006365191367285275, 0.0006772249176529674, 0.00072936267799094, 0.0007988835130560407, 0.0008915643104413142, 0.0010183272642627188, 0.0012068361473865006, 0.0015216305183144015, 0.0039355432282462775, 0.04216812940074116, 0.1253525860131871, 0.21168293513563075, 0.2991383486632681, 0.39299559964479147…	[3.0, 3.5, 4.0, 4.5, 5.0, 5.5, 6.0, 6.5, 7.0, 7.5, 8.0, 8.5, 9.0, 9.5, 10.0, 10.5, 11.0, 11.5, 12.0, 12.5, 13.0, 13.5, 14.0, 14.5, 15.0, 15.5, 16.0, 16.5, 17.0, 17.5, 18.0, 18.5, 19.0, 19.5, 20.0, 20.5, 21.0, 21.5, 22.0, 22.5, 23.0, 23.5, 24.0, 24.5, 25.0, 25.5, 26.0, 26.5, 27.0, 27.5, 28.0, 28.5, 29.0, 29.5, 30.0, 30.5, 31.0, 31.5, 32.0, 32.5, 33.0, 33.5, 34.0, 34.5, 35.0, 35.5, 36.0, 36.5, 37.0…	STN	low_beta	004	On	Off
[0.0012243397022003188, 0.001200808427952142, 0.001221920494531745, 0.0012645517062766186, 0.0013234280827105476, 0.0013987750859928453, 0.0014945388984239018, 0.0016177532386369652, 0.0017779980599033588, 0.0019933049898581885, 0.002296152393325858, 0.00276436338444086, 0.005425341163094355, 0.04226534007637093, 0.10631423201477701, 0.18148960434072764, 0.2590935675103317, 0.3377944430425001, 0.…	[3.0, 3.5, 4.0, 4.5, 5.0, 5.5, 6.0, 6.5, 7.0, 7.5, 8.0, 8.5, 9.0, 9.5, 10.0, 10.5, 11.0, 11.5, 12.0, 12.5, 13.0, 13.5, 14.0, 14.5, 15.0, 15.5, 16.0, 16.5, 17.0, 17.5, 18.0, 18.5, 19.0, 19.5, 20.0, 20.5, 21.0, 21.5, 22.0, 22.5, 23.0, 23.5, 24.0, 24.5, 25.0, 25.5, 26.0, 26.5, 27.0, 27.5, 28.0, 28.5, 29.0, 29.5, 30.0, 30.5, 31.0, 31.5, 32.0, 32.5, 33.0, 33.5, 34.0, 34.5, 35.0, 35.5, 36.0, 36.5, 37.0…	STN	low_beta	006	Off	Off
[0.0006821232533684208, 0.0006718503858800307, 0.0006865966686005113, 0.0007148170814963917, 0.0007532234156046045, 0.0008022179725113129, 0.0008662164450277194, 0.0009478504390526275, 0.0010575508299035588, 0.0012100598353191408, 0.0014302118956505585, 0.0017914886871217704, 0.004447519459278495, 0.03701227031570196, 0.09757697056507997, 0.15441623557329281, 0.21195362908210877, 0.26267360328687…	[3.0, 3.5, 4.0, 4.5, 5.0, 5.5, 6.0, 6.5, 7.0, 7.5, 8.0, 8.5, 9.0, 9.5, 10.0, 10.5, 11.0, 11.5, 12.0, 12.5, 13.0, 13.5, 14.0, 14.5, 15.0, 15.5, 16.0, 16.5, 17.0, 17.5, 18.0, 18.5, 19.0, 19.5, 20.0, 20.5, 21.0, 21.5, 22.0, 22.5, 23.0, 23.5, 24.0, 24.5, 25.0, 25.5, 26.0, 26.5, 27.0, 27.5, 28.0, 28.5, 29.0, 29.5, 30.0, 30.5, 31.0, 31.5, 32.0, 32.5, 33.0, 33.5, 34.0, 34.5, 35.0, 35.5, 36.0, 36.5, 37.0…	STN	low_beta	006	On	Off
[0.0006387518526348009, 0.0006284123392283773, 0.0006406325380928577, 0.000664781084419503, 0.0006973370361704342, 0.0007397837004700071, 0.0007937881179966701, 0.0008624020580829531, 0.0009530512746788738, 0.0010764051043259445, 0.0012552698734139183, 0.0015472245481896103, 0.0033481814406908054, 0.026412592807286993, 0.07441289463075891, 0.12778580635099546, 0.176452784671864, 0.230950726923945…	[3.0, 3.5, 4.0, 4.5, 5.0, 5.5, 6.0, 6.5, 7.0, 7.5, 8.0, 8.5, 9.0, 9.5, 10.0, 10.5, 11.0, 11.5, 12.0, 12.5, 13.0, 13.5, 14.0, 14.5, 15.0, 15.5, 16.0, 16.5, 17.0, 17.5, 18.0, 18.5, 19.0, 19.5, 20.0, 20.5, 21.0, 21.5, 22.0, 22.5, 23.0, 23.5, 24.0, 24.5, 25.0, 25.5, 26.0, 26.5, 27.0, 27.5, 28.0, 28.5, 29.0, 29.5, 30.0, 30.5, 31.0, 31.5, 32.0, 32.5, 33.0, 33.5, 34.0, 34.5, 35.0, 35.5, 36.0, 36.5, 37.0…	STN	low_beta	007	Off	Off
[0.0006305564207387161, 0.0006227054321648059, 0.0006374696869496153, 0.000663979192578868, 0.0007007521290592436, 0.0007473942659573086, 0.0008050980512373062, 0.0008839554362278174, 0.0009891012968581325, 0.0011342809677598177, 0.0013468273362143846, 0.0017021125896016771, 0.0037891658309306413, 0.04120534487115828, 0.09966101767424873, 0.16430581763160615, 0.22266535641734883, 0.28258837301162…	[3.0, 3.5, 4.0, 4.5, 5.0, 5.5, 6.0, 6.5, 7.0, 7.5, 8.0, 8.5, 9.0, 9.5, 10.0, 10.5, 11.0, 11.5, 12.0, 12.5, 13.0, 13.5, 14.0, 14.5, 15.0, 15.5, 16.0, 16.5, 17.0, 17.5, 18.0, 18.5, 19.0, 19.5, 20.0, 20.5, 21.0, 21.5, 22.0, 22.5, 23.0, 23.5, 24.0, 24.5, 25.0, 25.5, 26.0, 26.5, 27.0, 27.5, 28.0, 28.5, 29.0, 29.5, 30.0, 30.5, 31.0, 31.5, 32.0, 32.5, 33.0, 33.5, 34.0, 34.5, 35.0, 35.5, 36.0, 36.5, 37.0…	STN	low_beta	007	On	Off
[0.0008964105690230217, 0.0008787029659634455, 0.0008946883168471543, 0.0009267473315537907, 0.0009699535324418276, 0.0010256649934274528, 0.0010957995453460684, 0.0011857256925553615, 0.00130462330887996, 0.0014636195755904351, 0.0016880408059037418, 0.002036891277901598, 0.003918376832225911, 0.023609661345250315, 0.07085608883761411, 0.11033846813406999, 0.1563034518984202, 0.2222083580185629,…	[3.0, 3.5, 4.0, 4.5, 5.0, 5.5, 6.0, 6.5, 7.0, 7.5, 8.0, 8.5, 9.0, 9.5, 10.0, 10.5, 11.0, 11.5, 12.0, 12.5, 13.0, 13.5, 14.0, 14.5, 15.0, 15.5, 16.0, 16.5, 17.0, 17.5, 18.0, 18.5, 19.0, 19.5, 20.0, 20.5, 21.0, 21.5, 22.0, 22.5, 23.0, 23.5, 24.0, 24.5, 25.0, 25.5, 26.0, 26.5, 27.0, 27.5, 28.0, 28.5, 29.0, 29.5, 30.0, 30.5, 31.0, 31.5, 32.0, 32.5, 33.0, 33.5, 34.0, 34.5, 35.0, 35.5, 36.0, 36.5, 37.0…	STN	low_beta	008	Off	Off
[0.0006545450130461762, 0.0006447638337464819, 0.0006576621773628372, 0.0006827657059976876, 0.0007168206694747527, 0.0007615207661358466, 0.0008174007998942735, 0.0008902938246655665, 0.0009863090752924018, 0.0011179177021780286, 0.001309612590262852, 0.0016265424217870683, 0.003868062943891075, 0.029491477917977044, 0.09574980588710033, 0.16275547271487392, 0.23888105993763847, 0.33134598051729…	[3.0, 3.5, 4.0, 4.5, 5.0, 5.5, 6.0, 6.5, 7.0, 7.5, 8.0, 8.5, 9.0, 9.5, 10.0, 10.5, 11.0, 11.5, 12.0, 12.5, 13.0, 13.5, 14.0, 14.5, 15.0, 15.5, 16.0, 16.5, 17.0, 17.5, 18.0, 18.5, 19.0, 19.5, 20.0, 20.5, 21.0, 21.5, 22.0, 22.5, 23.0, 23.5, 24.0, 24.5, 25.0, 25.5, 26.0, 26.5, 27.0, 27.5, 28.0, 28.5, 29.0, 29.5, 30.0, 30.5, 31.0, 31.5, 32.0, 32.5, 33.0, 33.5, 34.0, 34.5, 35.0, 35.5, 36.0, 36.5, 37.0…	STN	low_beta	008	On	Off
[0.0004358538119890057, 0.0004298673312227668, 0.00044004187730011375, 0.0004587653928085595, 0.0004850099355114289, 0.0005181444650257512, 0.0005618593576484996, 0.000618675663801648, 0.000694869562757454, 0.0007995805498421404, 0.0009568571973162581, 0.0012260840173097104, 0.0036218608294564174, 0.04617746473398475, 0.1335094655781486, 0.21283166260365055, 0.2792384166690021, 0.3375204893348459…	[3.0, 3.5, 4.0, 4.5, 5.0, 5.5, 6.0, 6.5, 7.0, 7.5, 8.0, 8.5, 9.0, 9.5, 10.0, 10.5, 11.0, 11.5, 12.0, 12.5, 13.0, 13.5, 14.0, 14.5, 15.0, 15.5, 16.0, 16.5, 17.0, 17.5, 18.0, 18.5, 19.0, 19.5, 20.0, 20.5, 21.0, 21.5, 22.0, 22.5, 23.0, 23.5, 24.0, 24.5, 25.0, 25.5, 26.0, 26.5, 27.0, 27.5, 28.0, 28.5, 29.0, 29.5, 30.0, 30.5, 31.0, 31.5, 32.0, 32.5, 33.0, 33.5, 34.0, 34.5, 35.0, 35.5, 36.0, 36.5, 37.0…	STN	low_beta	009	Off	Off
[0.0006601200646934056, 0.0006509314591278788, 0.0006667230157322569, 0.0006947931930016511, 0.0007331974520060415, 0.0007857613874743475, 0.000850267174341718, 0.0009348491959433652, 0.0010461990032902024, 0.0012031251517229267, 0.0014378900281188515, 0.0018533610363990816, 0.005137640762967013, 0.04183078875567362, 0.11419758659107371, 0.1813567241663932, 0.25136383685484753, 0.3170905675176182…	[3.0, 3.5, 4.0, 4.5, 5.0, 5.5, 6.0, 6.5, 7.0, 7.5, 8.0, 8.5, 9.0, 9.5, 10.0, 10.5, 11.0, 11.5, 12.0, 12.5, 13.0, 13.5, 14.0, 14.5, 15.0, 15.5, 16.0, 16.5, 17.0, 17.5, 18.0, 18.5, 19.0, 19.5, 20.0, 20.5, 21.0, 21.5, 22.0, 22.5, 23.0, 23.5, 24.0, 24.5, 25.0, 25.5, 26.0, 26.5, 27.0, 27.5, 28.0, 28.5, 29.0, 29.5, 30.0, 30.5, 31.0, 31.5, 32.0, 32.5, 33.0, 33.5, 34.0, 34.5, 35.0, 35.5, 36.0, 36.5, 37.0…	STN	low_beta	009	On	Off
[0.0005895096059030971, 0.0005804973217287752, 0.0005936681779438901, 0.0006179943912300094, 0.0006517042957319641, 0.0006942354513921764, 0.0007505732703044443, 0.0008234285002432706, 0.0009204408008739064, 0.0010556644220263867, 0.001255722042724688, 0.0015954373379893556, 0.003833684474594182, 0.05553972710006503, 0.1416132413205611, 0.20741033460066843, 0.2584479590085918, 0.3057726613760754,…	[3.0, 3.5, 4.0, 4.5, 5.0, 5.5, 6.0, 6.5, 7.0, 7.5, 8.0, 8.5, 9.0, 9.5, 10.0, 10.5, 11.0, 11.5, 12.0, 12.5, 13.0, 13.5, 14.0, 14.5, 15.0, 15.5, 16.0, 16.5, 17.0, 17.5, 18.0, 18.5, 19.0, 19.5, 20.0, 20.5, 21.0, 21.5, 22.0, 22.5, 23.0, 23.5, 24.0, 24.5, 25.0, 25.5, 26.0, 26.5, 27.0, 27.5, 28.0, 28.5, 29.0, 29.5, 30.0, 30.5, 31.0, 31.5, 32.0, 32.5, 33.0, 33.5, 34.0, 34.5, 35.0, 35.5, 36.0, 36.5, 37.0…	STN	low_beta	010	Off	Off
[0.0006333383968185454, 0.0006223575580741484, 0.0006360412133500639, 0.0006613393792747329, 0.0006955662091809145, 0.0007383532665106644, 0.0007932812012462101, 0.0008645693261772851, 0.000960196989589747, 0.0010906720884367148, 0.001279223645741809, 0.0015834534941962766, 0.0038577932669910863, 0.033054341994361296, 0.09100210015857345, 0.16402525421931688, 0.22189252862938075, 0.28918163541465…	[3.0, 3.5, 4.0, 4.5, 5.0, 5.5, 6.0, 6.5, 7.0, 7.5, 8.0, 8.5, 9.0, 9.5, 10.0, 10.5, 11.0, 11.5, 12.0, 12.5, 13.0, 13.5, 14.0, 14.5, 15.0, 15.5, 16.0, 16.5, 17.0, 17.5, 18.0, 18.5, 19.0, 19.5, 20.0, 20.5, 21.0, 21.5, 22.0, 22.5, 23.0, 23.5, 24.0, 24.5, 25.0, 25.5, 26.0, 26.5, 27.0, 27.5, 28.0, 28.5, 29.0, 29.5, 30.0, 30.5, 31.0, 31.5, 32.0, 32.5, 33.0, 33.5, 34.0, 34.5, 35.0, 35.5, 36.0, 36.5, 37.0…	STN	low_beta	010	On	Off
[0.001734860626206919, 0.0017131960839736125, 0.0017519806239512392, 0.0018227196968539099, 0.0019195951341590663, 0.0020426395780880732, 0.00220060249940318, 0.0024039748463423535, 0.0026748753450103286, 0.0030419880671701607, 0.0035702374349646324, 0.004411369539230575, 0.007795045943840402, 0.051939002669021135, 0.1541217041750685, 0.2790323623917709, 0.46348185508103196, 0.7327522882095499, 1…	[3.0, 3.5, 4.0, 4.5, 5.0, 5.5, 6.0, 6.5, 7.0, 7.5, 8.0, 8.5, 9.0, 9.5, 10.0, 10.5, 11.0, 11.5, 12.0, 12.5, 13.0, 13.5, 14.0, 14.5, 15.0, 15.5, 16.0, 16.5, 17.0, 17.5, 18.0, 18.5, 19.0, 19.5, 20.0, 20.5, 21.0, 21.5, 22.0, 22.5, 23.0, 23.5, 24.0, 24.5, 25.0, 25.5, 26.0, 26.5, 27.0, 27.5, 28.0, 28.5, 29.0, 29.5, 30.0, 30.5, 31.0, 31.5, 32.0, 32.5, 33.0, 33.5, 34.0, 34.5, 35.0, 35.5, 36.0, 36.5, 37.0…	STN	low_beta	011	Off	Off
[0.0018401799591374638, 0.0018105802362456435, 0.0018500426550491437, 0.001923776652618102, 0.0020245041207679992, 0.0021514964879786823, 0.0023138104386553246, 0.0025219730231783814, 0.002796596791005311, 0.003166510773095702, 0.003682179691936733, 0.004460331922856764, 0.00786958549449927, 0.03825470428472026, 0.10233156735861773, 0.1784546348627741, 0.2768308739857525, 0.44407876337734586, 0.6…	[3.0, 3.5, 4.0, 4.5, 5.0, 5.5, 6.0, 6.5, 7.0, 7.5, 8.0, 8.5, 9.0, 9.5, 10.0, 10.5, 11.0, 11.5, 12.0, 12.5, 13.0, 13.5, 14.0, 14.5, 15.0, 15.5, 16.0, 16.5, 17.0, 17.5, 18.0, 18.5, 19.0, 19.5, 20.0, 20.5, 21.0, 21.5, 22.0, 22.5, 23.0, 23.5, 24.0, 24.5, 25.0, 25.5, 26.0, 26.5, 27.0, 27.5, 28.0, 28.5, 29.0, 29.5, 30.0, 30.5, 31.0, 31.5, 32.0, 32.5, 33.0, 33.5, 34.0, 34.5, 35.0, 35.5, 36.0, 36.5, 37.0…	STN	low_beta	011	On	Off
[0.0006104378347674175, 0.0006007611987788775, 0.0006132056486499207, 0.00063672010799049, 0.0006684220678957069, 0.0007087007015310044, 0.0007610006426384877, 0.000826974951970909, 0.0009148374235475718, 0.0010342383513356906, 0.0012038672891964653, 0.0014764714528239249, 0.0034339744663076737, 0.026845941352973957, 0.08088303784389224, 0.1268552909520079, 0.17638723600527087, 0.2291039925631320…	[3.0, 3.5, 4.0, 4.5, 5.0, 5.5, 6.0, 6.5, 7.0, 7.5, 8.0, 8.5, 9.0, 9.5, 10.0, 10.5, 11.0, 11.5, 12.0, 12.5, 13.0, 13.5, 14.0, 14.5, 15.0, 15.5, 16.0, 16.5, 17.0, 17.5, 18.0, 18.5, 19.0, 19.5, 20.0, 20.5, 21.0, 21.5, 22.0, 22.5, 23.0, 23.5, 24.0, 24.5, 25.0, 25.5, 26.0, 26.5, 27.0, 27.5, 28.0, 28.5, 29.0, 29.5, 30.0, 30.5, 31.0, 31.5, 32.0, 32.5, 33.0, 33.5, 34.0, 34.5, 35.0, 35.5, 36.0, 36.5, 37.0…	STN	low_beta	012	Off	Off
[0.0007487631021566208, 0.0007363415578692294, 0.0007518518617490574, 0.0007810885375549675, 0.0008215256198229613, 0.000872869141496269, 0.000938637598293849, 0.0010245021909306943, 0.001138064971273483, 0.0012933982998266365, 0.0015197972881882682, 0.0018973405514697299, 0.0043520993317228305, 0.035415853895697395, 0.09797984684871203, 0.18292469039858522, 0.2649784307037844, 0.3391321782762108…	[3.0, 3.5, 4.0, 4.5, 5.0, 5.5, 6.0, 6.5, 7.0, 7.5, 8.0, 8.5, 9.0, 9.5, 10.0, 10.5, 11.0, 11.5, 12.0, 12.5, 13.0, 13.5, 14.0, 14.5, 15.0, 15.5, 16.0, 16.5, 17.0, 17.5, 18.0, 18.5, 19.0, 19.5, 20.0, 20.5, 21.0, 21.5, 22.0, 22.5, 23.0, 23.5, 24.0, 24.5, 25.0, 25.5, 26.0, 26.5, 27.0, 27.5, 28.0, 28.5, 29.0, 29.5, 30.0, 30.5, 31.0, 31.5, 32.0, 32.5, 33.0, 33.5, 34.0, 34.5, 35.0, 35.5, 36.0, 36.5, 37.0…	STN	low_beta	012	On	Off
[0.0007439116456323215, 0.000731523052782732, 0.0007465373914458493, 0.0007746204338799992, 0.0008129176404891447, 0.0008614184422129559, 0.0009232101738006845, 0.0010033428084029368, 0.0011089546611944118, 0.0012526830890228896, 0.0014597086225602877, 0.0017976807446901009, 0.004178630054141714, 0.03094268967969719, 0.08662166344138222, 0.15545552334856916, 0.210766650987671, 0.2756363680990034,…	[3.0, 3.5, 4.0, 4.5, 5.0, 5.5, 6.0, 6.5, 7.0, 7.5, 8.0, 8.5, 9.0, 9.5, 10.0, 10.5, 11.0, 11.5, 12.0, 12.5, 13.0, 13.5, 14.0, 14.5, 15.0, 15.5, 16.0, 16.5, 17.0, 17.5, 18.0, 18.5, 19.0, 19.5, 20.0, 20.5, 21.0, 21.5, 22.0, 22.5, 23.0, 23.5, 24.0, 24.5, 25.0, 25.5, 26.0, 26.5, 27.0, 27.5, 28.0, 28.5, 29.0, 29.5, 30.0, 30.5, 31.0, 31.5, 32.0, 32.5, 33.0, 33.5, 34.0, 34.5, 35.0, 35.5, 36.0, 36.5, 37.0…	STN	low_beta	013	Off	Off
[0.0007303270533015642, 0.0007199163929403154, 0.0007355519097577316, 0.0007649743846679074, 0.0008056245259075071, 0.0008582126623607886, 0.0009252031386304397, 0.0010117190862961138, 0.001128223147969519, 0.001289453685356981, 0.0015218204219256514, 0.0019122747762325136, 0.004222923961465334, 0.04615061445253733, 0.11324984087352423, 0.18632163428897466, 0.25522992709232295, 0.3250480051149976…	[3.0, 3.5, 4.0, 4.5, 5.0, 5.5, 6.0, 6.5, 7.0, 7.5, 8.0, 8.5, 9.0, 9.5, 10.0, 10.5, 11.0, 11.5, 12.0, 12.5, 13.0, 13.5, 14.0, 14.5, 15.0, 15.5, 16.0, 16.5, 17.0, 17.5, 18.0, 18.5, 19.0, 19.5, 20.0, 20.5, 21.0, 21.5, 22.0, 22.5, 23.0, 23.5, 24.0, 24.5, 25.0, 25.5, 26.0, 26.5, 27.0, 27.5, 28.0, 28.5, 29.0, 29.5, 30.0, 30.5, 31.0, 31.5, 32.0, 32.5, 33.0, 33.5, 34.0, 34.5, 35.0, 35.5, 36.0, 36.5, 37.0…	STN	low_beta	013	On	Off
[0.0010006337884609323, 0.0009858600109920207, 0.0010070249969493972, 0.001047588596773598, 0.00110331350509045, 0.0011754037923770312, 0.0012674407377285654, 0.0013880472987440936, 0.0015479132446530237, 0.0017682327695418873, 0.0020925014211784277, 0.002642159787551708, 0.006222534938973705, 0.06255388338983237, 0.188666924770142, 0.3495115322906569, 0.5022478666339022, 0.684501619802634, 0.829…	[3.0, 3.5, 4.0, 4.5, 5.0, 5.5, 6.0, 6.5, 7.0, 7.5, 8.0, 8.5, 9.0, 9.5, 10.0, 10.5, 11.0, 11.5, 12.0, 12.5, 13.0, 13.5, 14.0, 14.5, 15.0, 15.5, 16.0, 16.5, 17.0, 17.5, 18.0, 18.5, 19.0, 19.5, 20.0, 20.5, 21.0, 21.5, 22.0, 22.5, 23.0, 23.5, 24.0, 24.5, 25.0, 25.5, 26.0, 26.5, 27.0, 27.5, 28.0, 28.5, 29.0, 29.5, 30.0, 30.5, 31.0, 31.5, 32.0, 32.5, 33.0, 33.5, 34.0, 34.5, 35.0, 35.5, 36.0, 36.5, 37.0…	STN	low_beta	014	Off	Off
[0.0007052075306295076, 0.0006949194844623359, 0.0007101624595415894, 0.0007389490127882531, 0.0007783263319319003, 0.0008288587824969488, 0.000893198057399859, 0.00097782142098104, 0.0010911008174477096, 0.0012455570726176103, 0.0014714220298572551, 0.001848960076784332, 0.004472116936459369, 0.05018622212280593, 0.15186766508207133, 0.2669765859478554, 0.38699034096577667, 0.5083448639894002, 0…	[3.0, 3.5, 4.0, 4.5, 5.0, 5.5, 6.0, 6.5, 7.0, 7.5, 8.0, 8.5, 9.0, 9.5, 10.0, 10.5, 11.0, 11.5, 12.0, 12.5, 13.0, 13.5, 14.0, 14.5, 15.0, 15.5, 16.0, 16.5, 17.0, 17.5, 18.0, 18.5, 19.0, 19.5, 20.0, 20.5, 21.0, 21.5, 22.0, 22.5, 23.0, 23.5, 24.0, 24.5, 25.0, 25.5, 26.0, 26.5, 27.0, 27.5, 28.0, 28.5, 29.0, 29.5, 30.0, 30.5, 31.0, 31.5, 32.0, 32.5, 33.0, 33.5, 34.0, 34.5, 35.0, 35.5, 36.0, 36.5, 37.0…	STN	low_beta	014	On	Off
[0.0007919339105457591, 0.0007824256877886745, 0.0008012978973441207, 0.0008350803771945319, 0.000880957590532155, 0.0009395147409321242, 0.0010152088309500207, 0.0011137390476444384, 0.001244380812325807, 0.0014245870053123855, 0.0016876985007913535, 0.002117873646357697, 0.004631297971333721, 0.047372196203682264, 0.1327631005981214, 0.23887825342112462, 0.33729963505255717, 0.46532371031703407…	[3.0, 3.5, 4.0, 4.5, 5.0, 5.5, 6.0, 6.5, 7.0, 7.5, 8.0, 8.5, 9.0, 9.5, 10.0, 10.5, 11.0, 11.5, 12.0, 12.5, 13.0, 13.5, 14.0, 14.5, 15.0, 15.5, 16.0, 16.5, 17.0, 17.5, 18.0, 18.5, 19.0, 19.5, 20.0, 20.5, 21.0, 21.5, 22.0, 22.5, 23.0, 23.5, 24.0, 24.5, 25.0, 25.5, 26.0, 26.5, 27.0, 27.5, 28.0, 28.5, 29.0, 29.5, 30.0, 30.5, 31.0, 31.5, 32.0, 32.5, 33.0, 33.5, 34.0, 34.5, 35.0, 35.5, 36.0, 36.5, 37.0…	STN	low_beta	016	Off	Off
[0.0007672540272236892, 0.0007560046072030774, 0.0007742768108967039, 0.0008077898829630968, 0.0008531845812619922, 0.0009129881287950299, 0.000987782883247391, 0.001086074312277719, 0.0012191478661021855, 0.001402962731996751, 0.0016726428164232595, 0.0021113965800930797, 0.00516879994809255, 0.04733159241333675, 0.12089179394631307, 0.2027608262718031, 0.27085371427711474, 0.33645414764172127, …	[3.0, 3.5, 4.0, 4.5, 5.0, 5.5, 6.0, 6.5, 7.0, 7.5, 8.0, 8.5, 9.0, 9.5, 10.0, 10.5, 11.0, 11.5, 12.0, 12.5, 13.0, 13.5, 14.0, 14.5, 15.0, 15.5, 16.0, 16.5, 17.0, 17.5, 18.0, 18.5, 19.0, 19.5, 20.0, 20.5, 21.0, 21.5, 22.0, 22.5, 23.0, 23.5, 24.0, 24.5, 25.0, 25.5, 26.0, 26.5, 27.0, 27.5, 28.0, 28.5, 29.0, 29.5, 30.0, 30.5, 31.0, 31.5, 32.0, 32.5, 33.0, 33.5, 34.0, 34.5, 35.0, 35.5, 36.0, 36.5, 37.0…	STN	low_beta	016	On	Off
[0.0007180179358685204, 0.0007055219471086178, 0.0007178346384929422, 0.0007435605923338808, 0.0007797122044692265, 0.0008224216346917916, 0.0008782983083799037, 0.0009507754109706369, 0.0010472006225769645, 0.001175410046248044, 0.0013542449770755265, 0.0016237370827231425, 0.003031590947873506, 0.025376011322693716, 0.05307644360465486, 0.07867767317220636, 0.10776050505189515, 0.13961942752731…	[3.0, 3.5, 4.0, 4.5, 5.0, 5.5, 6.0, 6.5, 7.0, 7.5, 8.0, 8.5, 9.0, 9.5, 10.0, 10.5, 11.0, 11.5, 12.0, 12.5, 13.0, 13.5, 14.0, 14.5, 15.0, 15.5, 16.0, 16.5, 17.0, 17.5, 18.0, 18.5, 19.0, 19.5, 20.0, 20.5, 21.0, 21.5, 22.0, 22.5, 23.0, 23.5, 24.0, 24.5, 25.0, 25.5, 26.0, 26.5, 27.0, 27.5, 28.0, 28.5, 29.0, 29.5, 30.0, 30.5, 31.0, 31.5, 32.0, 32.5, 33.0, 33.5, 34.0, 34.5, 35.0, 35.5, 36.0, 36.5, 37.0…	STN	low_beta	017	Off	Off
[0.0007016617333050081, 0.0006909711042129249, 0.0007062001063272201, 0.0007335737190229567, 0.0007671205237003934, 0.000815423004372889, 0.0008761905773241674, 0.0009522155571680929, 0.0010548069877925367, 0.0011918987353569481, 0.0013868232690304367, 0.0016885425206840537, 0.0032885492565746543, 0.02334341248693384, 0.06415967409616412, 0.10298548695437687, 0.14641494293211818, 0.19449143076370…	[3.0, 3.5, 4.0, 4.5, 5.0, 5.5, 6.0, 6.5, 7.0, 7.5, 8.0, 8.5, 9.0, 9.5, 10.0, 10.5, 11.0, 11.5, 12.0, 12.5, 13.0, 13.5, 14.0, 14.5, 15.0, 15.5, 16.0, 16.5, 17.0, 17.5, 18.0, 18.5, 19.0, 19.5, 20.0, 20.5, 21.0, 21.5, 22.0, 22.5, 23.0, 23.5, 24.0, 24.5, 25.0, 25.5, 26.0, 26.5, 27.0, 27.5, 28.0, 28.5, 29.0, 29.5, 30.0, 30.5, 31.0, 31.5, 32.0, 32.5, 33.0, 33.5, 34.0, 34.5, 35.0, 35.5, 36.0, 36.5, 37.0…	STN	low_beta	017	On	Off
[0.0007634880646856695, 0.0007522693661816994, 0.0007693057006072566, 0.0008016806865729128, 0.0008452230519176715, 0.000900739149920989, 0.000972883082832755, 0.0010646681881368149, 0.0011918027891287901, 0.0013661862099298668, 0.0016221486381742007, 0.0020534033410303442, 0.0050635348915141825, 0.04747440633372788, 0.12307171250746711, 0.20478720451286694, 0.2817164578661876, 0.3486531289017568…	[3.0, 3.5, 4.0, 4.5, 5.0, 5.5, 6.0, 6.5, 7.0, 7.5, 8.0, 8.5, 9.0, 9.5, 10.0, 10.5, 11.0, 11.5, 12.0, 12.5, 13.0, 13.5, 14.0, 14.5, 15.0, 15.5, 16.0, 16.5, 17.0, 17.5, 18.0, 18.5, 19.0, 19.5, 20.0, 20.5, 21.0, 21.5, 22.0, 22.5, 23.0, 23.5, 24.0, 24.5, 25.0, 25.5, 26.0, 26.5, 27.0, 27.5, 28.0, 28.5, 29.0, 29.5, 30.0, 30.5, 31.0, 31.5, 32.0, 32.5, 33.0, 33.5, 34.0, 34.5, 35.0, 35.5, 36.0, 36.5, 37.0…	STN	low_beta	019	Off	Off
[0.0006763871137772539, 0.0006660898288455902, 0.0006812914737427884, 0.0007090633654492401, 0.0007473711178541516, 0.0007951792610226648, 0.0008568032594471857, 0.0009364102441763882, 0.0010451296725997698, 0.0011952433921546936, 0.0014138910242061883, 0.0017866191619767733, 0.004804665372851746, 0.04151104362485705, 0.11790837283841116, 0.19538662790041933, 0.27979530162123634, 0.34870348928584…	[3.0, 3.5, 4.0, 4.5, 5.0, 5.5, 6.0, 6.5, 7.0, 7.5, 8.0, 8.5, 9.0, 9.5, 10.0, 10.5, 11.0, 11.5, 12.0, 12.5, 13.0, 13.5, 14.0, 14.5, 15.0, 15.5, 16.0, 16.5, 17.0, 17.5, 18.0, 18.5, 19.0, 19.5, 20.0, 20.5, 21.0, 21.5, 22.0, 22.5, 23.0, 23.5, 24.0, 24.5, 25.0, 25.5, 26.0, 26.5, 27.0, 27.5, 28.0, 28.5, 29.0, 29.5, 30.0, 30.5, 31.0, 31.5, 32.0, 32.5, 33.0, 33.5, 34.0, 34.5, 35.0, 35.5, 36.0, 36.5, 37.0…	STN	low_beta	019	On	Off
[0.0007398898160656435, 0.0007280497605553377, 0.0007446156454128328, 0.0007741765732705965, 0.0008137450143510637, 0.0008644729330117746, 0.0009303179354265053, 0.0010151820230943492, 0.0011271066304541838, 0.0012802486092132763, 0.001505003706525324, 0.0018784301833868105, 0.004210952529736968, 0.04031368055507692, 0.11697176699527824, 0.19486657174209734, 0.2716413118920533, 0.3425695982944554…	[3.0, 3.5, 4.0, 4.5, 5.0, 5.5, 6.0, 6.5, 7.0, 7.5, 8.0, 8.5, 9.0, 9.5, 10.0, 10.5, 11.0, 11.5, 12.0, 12.5, 13.0, 13.5, 14.0, 14.5, 15.0, 15.5, 16.0, 16.5, 17.0, 17.5, 18.0, 18.5, 19.0, 19.5, 20.0, 20.5, 21.0, 21.5, 22.0, 22.5, 23.0, 23.5, 24.0, 24.5, 25.0, 25.5, 26.0, 26.5, 27.0, 27.5, 28.0, 28.5, 29.0, 29.5, 30.0, 30.5, 31.0, 31.5, 32.0, 32.5, 33.0, 33.5, 34.0, 34.5, 35.0, 35.5, 36.0, 36.5, 37.0…	STN	low_beta	020	Off	Off
[0.0006638664204583286, 0.000654835314465828, 0.0006698618964766359, 0.0006973814518082388, 0.000735136355096002, 0.0007824777671982165, 0.0008442993079933642, 0.0009250912001363713, 0.0010331542071407537, 0.0011817662788731387, 0.0013991182536283626, 0.0017613529931458222, 0.004280771071965849, 0.04226060157173635, 0.09974917819293834, 0.16707463660690314, 0.2311001791032612, 0.2959966551884832,…	[3.0, 3.5, 4.0, 4.5, 5.0, 5.5, 6.0, 6.5, 7.0, 7.5, 8.0, 8.5, 9.0, 9.5, 10.0, 10.5, 11.0, 11.5, 12.0, 12.5, 13.0, 13.5, 14.0, 14.5, 15.0, 15.5, 16.0, 16.5, 17.0, 17.5, 18.0, 18.5, 19.0, 19.5, 20.0, 20.5, 21.0, 21.5, 22.0, 22.5, 23.0, 23.5, 24.0, 24.5, 25.0, 25.5, 26.0, 26.5, 27.0, 27.5, 28.0, 28.5, 29.0, 29.5, 30.0, 30.5, 31.0, 31.5, 32.0, 32.5, 33.0, 33.5, 34.0, 34.5, 35.0, 35.5, 36.0, 36.5, 37.0…	STN	low_beta	020	On	Off
[0.0010340491333597982, 0.0010155134250724163, 0.00103628233218806, 0.001076228453631191, 0.0011302654660210127, 0.0012001823964646397, 0.0012875381766569206, 0.0014022679066484102, 0.0015537237841116499, 0.001756773916442257, 0.0020436399340287635, 0.0024848211984672733, 0.00488055902582343, 0.03390572637057218, 0.08436557446314201, 0.1455398621455703, 0.22646215548407378, 0.3088994373940225, 0.…	[3.0, 3.5, 4.0, 4.5, 5.0, 5.5, 6.0, 6.5, 7.0, 7.5, 8.0, 8.5, 9.0, 9.5, 10.0, 10.5, 11.0, 11.5, 12.0, 12.5, 13.0, 13.5, 14.0, 14.5, 15.0, 15.5, 16.0, 16.5, 17.0, 17.5, 18.0, 18.5, 19.0, 19.5, 20.0, 20.5, 21.0, 21.5, 22.0, 22.5, 23.0, 23.5, 24.0, 24.5, 25.0, 25.5, 26.0, 26.5, 27.0, 27.5, 28.0, 28.5, 29.0, 29.5, 30.0, 30.5, 31.0, 31.5, 32.0, 32.5, 33.0, 33.5, 34.0, 34.5, 35.0, 35.5, 36.0, 36.5, 37.0…	STN	low_beta	021	Off	Off
[0.0007804876913088122, 0.0007684665075243392, 0.0007855535993008816, 0.000817987022993097, 0.0008590989615866225, 0.0009167333335327691, 0.000986700999686613, 0.0010782140111947399, 0.0012037105111051872, 0.0013732700844518277, 0.001618145569895543, 0.002007449549925405, 0.004628865628683822, 0.03658789250498536, 0.09540198087723602, 0.15312124414596465, 0.20464866509475083, 0.2579160787654614, …	[3.0, 3.5, 4.0, 4.5, 5.0, 5.5, 6.0, 6.5, 7.0, 7.5, 8.0, 8.5, 9.0, 9.5, 10.0, 10.5, 11.0, 11.5, 12.0, 12.5, 13.0, 13.5, 14.0, 14.5, 15.0, 15.5, 16.0, 16.5, 17.0, 17.5, 18.0, 18.5, 19.0, 19.5, 20.0, 20.5, 21.0, 21.5, 22.0, 22.5, 23.0, 23.5, 24.0, 24.5, 25.0, 25.5, 26.0, 26.5, 27.0, 27.5, 28.0, 28.5, 29.0, 29.5, 30.0, 30.5, 31.0, 31.5, 32.0, 32.5, 33.0, 33.5, 34.0, 34.5, 35.0, 35.5, 36.0, 36.5, 37.0…	STN	low_beta	021	On	Off
[0.0006186140848716603, 0.0006118581797586029, 0.000627352668136777, 0.0006551573724752678, 0.00069278126783851, 0.000741354714438431, 0.0008035118383760055, 0.0008865200130114182, 0.0009970249291379057, 0.0011531584698217846, 0.0013860783738791505, 0.001799033880675081, 0.0051023041548729706, 0.06145014375515819, 0.19151878142535886, 0.3504324663954104, 0.4554229088284205, 0.5285503569797342, 0.…	[3.0, 3.5, 4.0, 4.5, 5.0, 5.5, 6.0, 6.5, 7.0, 7.5, 8.0, 8.5, 9.0, 9.5, 10.0, 10.5, 11.0, 11.5, 12.0, 12.5, 13.0, 13.5, 14.0, 14.5, 15.0, 15.5, 16.0, 16.5, 17.0, 17.5, 18.0, 18.5, 19.0, 19.5, 20.0, 20.5, 21.0, 21.5, 22.0, 22.5, 23.0, 23.5, 24.0, 24.5, 25.0, 25.5, 26.0, 26.5, 27.0, 27.5, 28.0, 28.5, 29.0, 29.5, 30.0, 30.5, 31.0, 31.5, 32.0, 32.5, 33.0, 33.5, 34.0, 34.5, 35.0, 35.5, 36.0, 36.5, 37.0…	STN	low_beta	022	Off	Off
[0.0006338035266567261, 0.0006238243278340396, 0.0006364281270303917, 0.0006610205934738979, 0.0006947119186557129, 0.0007378078401748544, 0.0007929092601155261, 0.0008632039959906815, 0.0009580986039313545, 0.0010868232943564992, 0.0012730541000323691, 0.0015775324464220933, 0.0034960198248760147, 0.03179928847425093, 0.08792808872233263, 0.14438976819824004, 0.20151159924084994, 0.2551199298963…	[3.0, 3.5, 4.0, 4.5, 5.0, 5.5, 6.0, 6.5, 7.0, 7.5, 8.0, 8.5, 9.0, 9.5, 10.0, 10.5, 11.0, 11.5, 12.0, 12.5, 13.0, 13.5, 14.0, 14.5, 15.0, 15.5, 16.0, 16.5, 17.0, 17.5, 18.0, 18.5, 19.0, 19.5, 20.0, 20.5, 21.0, 21.5, 22.0, 22.5, 23.0, 23.5, 24.0, 24.5, 25.0, 25.5, 26.0, 26.5, 27.0, 27.5, 28.0, 28.5, 29.0, 29.5, 30.0, 30.5, 31.0, 31.5, 32.0, 32.5, 33.0, 33.5, 34.0, 34.5, 35.0, 35.5, 36.0, 36.5, 37.0…	STN	low_beta	022	On	Off
[0.0018582667754298255, 0.0018310086309040149, 0.0018726371044016797, 0.0019492173868083699, 0.0020513030273843695, 0.0021900550270325518, 0.0023627411468083, 0.0025860593099034206, 0.0028830277158708555, 0.0032870022089519697, 0.0038702141562754594, 0.004812588965142216, 0.009475896510461664, 0.06847978034981564, 0.21360519973289332, 0.42364166300176526, 0.7142970003590243, 1.0901449398928174, 1…	[3.0, 3.5, 4.0, 4.5, 5.0, 5.5, 6.0, 6.5, 7.0, 7.5, 8.0, 8.5, 9.0, 9.5, 10.0, 10.5, 11.0, 11.5, 12.0, 12.5, 13.0, 13.5, 14.0, 14.5, 15.0, 15.5, 16.0, 16.5, 17.0, 17.5, 18.0, 18.5, 19.0, 19.5, 20.0, 20.5, 21.0, 21.5, 22.0, 22.5, 23.0, 23.5, 24.0, 24.5, 25.0, 25.5, 26.0, 26.5, 27.0, 27.5, 28.0, 28.5, 29.0, 29.5, 30.0, 30.5, 31.0, 31.5, 32.0, 32.5, 33.0, 33.5, 34.0, 34.5, 35.0, 35.5, 36.0, 36.5, 37.0…	STN	low_beta	023	Off	Off
[0.0009054903391405616, 0.0008909060997845079, 0.0009092126394875431, 0.0009439983271595589, 0.0009911496201401352, 0.0010519824719953808, 0.0011282411461244334, 0.0012294201830420422, 0.0013604407295333474, 0.0015388355282141084, 0.0017941258884899302, 0.0022020708505019566, 0.004468529650947257, 0.039943151486149166, 0.11200441097744976, 0.18331032935952143, 0.2620751690192086, 0.35201909287179…	[3.0, 3.5, 4.0, 4.5, 5.0, 5.5, 6.0, 6.5, 7.0, 7.5, 8.0, 8.5, 9.0, 9.5, 10.0, 10.5, 11.0, 11.5, 12.0, 12.5, 13.0, 13.5, 14.0, 14.5, 15.0, 15.5, 16.0, 16.5, 17.0, 17.5, 18.0, 18.5, 19.0, 19.5, 20.0, 20.5, 21.0, 21.5, 22.0, 22.5, 23.0, 23.5, 24.0, 24.5, 25.0, 25.5, 26.0, 26.5, 27.0, 27.5, 28.0, 28.5, 29.0, 29.5, 30.0, 30.5, 31.0, 31.5, 32.0, 32.5, 33.0, 33.5, 34.0, 34.5, 35.0, 35.5, 36.0, 36.5, 37.0…	STN	low_beta	023	On	Off
