# Supplementary material for: Shared pathway-specific network mechanisms of dopamine and deep brain stimulation for the treatment of Parkinson’s disease
Source: Nat Commun. 2025 Apr 15;16:3587. doi: 10.1038/s41467-025-58825-z (PMC12000430; doi:10.1038/s41467-025-58825-z)
Supplement: Supplementary file 4 — Source Data [file 41467_2025_58825_MOESM4_ESM.zip › Source Data/Fig3a_MIC_OFF_ON_DBS.csv]

connectivity	freqs	sub	med	stim
[0.1749873914807789, 0.15795498052314966, 0.15443082991325296, 0.1535968541276187, 0.1616936316735648, 0.18101209425519607, 0.2106983247961069, 0.2516038219022231, 0.3113450421598564, 0.35171885929082036, 0.3863566329708602, 0.4017877800746451, 0.4178071993255095, 0.4270161172277905, 0.4473946636703011, 0.47214238077743886, 0.4835590992859063, 0.43764705922761316, 0.3712972826647583, 0.3180984017…	[3.0, 3.5, 4.0, 4.5, 5.0, 5.5, 6.0, 6.5, 7.0, 7.5, 8.0, 8.5, 9.0, 9.5, 10.0, 10.5, 11.0, 11.5, 12.0, 12.5, 13.0, 13.5, 14.0, 14.5, 15.0, 15.5, 16.0, 16.5, 17.0, 17.5, 18.0, 18.5, 19.0, 19.5, 20.0, 20.5, 21.0, 21.5, 22.0, 22.5, 23.0, 23.5, 24.0, 24.5, 25.0, 25.5, 26.0, 26.5, 27.0, 27.5, 28.0, 28.5, 29.0, 29.5, 30.0, 30.5, 31.0, 31.5, 32.0, 32.5, 33.0, 33.5, 34.0, 34.5, 35.0, 35.5, 36.0, 36.5, 37.0…	006	Off	Off
[0.20454966175370856, 0.19358309925826628, 0.20217664226521007, 0.2056420961921043, 0.25959858360911, 0.2823577292810718, 0.3138050495189568, 0.3105628955044992, 0.32060568511395715, 0.30712054516373866, 0.3213971074336732, 0.3342094310101605, 0.3632859570911684, 0.3866206129774954, 0.4193322344237594, 0.4436681597379405, 0.47986801577435956, 0.47884117416119054, 0.476674511424863, 0.465644475857…	[3.0, 3.5, 4.0, 4.5, 5.0, 5.5, 6.0, 6.5, 7.0, 7.5, 8.0, 8.5, 9.0, 9.5, 10.0, 10.5, 11.0, 11.5, 12.0, 12.5, 13.0, 13.5, 14.0, 14.5, 15.0, 15.5, 16.0, 16.5, 17.0, 17.5, 18.0, 18.5, 19.0, 19.5, 20.0, 20.5, 21.0, 21.5, 22.0, 22.5, 23.0, 23.5, 24.0, 24.5, 25.0, 25.5, 26.0, 26.5, 27.0, 27.5, 28.0, 28.5, 29.0, 29.5, 30.0, 30.5, 31.0, 31.5, 32.0, 32.5, 33.0, 33.5, 34.0, 34.5, 35.0, 35.5, 36.0, 36.5, 37.0…	006	Off	On
[0.3199745156571375, 0.30028732472651853, 0.28039385091009433, 0.253178138946309, 0.23814004862744173, 0.16437251415576581, 0.17435361829994206, 0.18459685121737693, 0.19094393699344075, 0.19805448389655556, 0.20476133731978233, 0.19942039003242257, 0.18938017825290118, 0.18157446968118346, 0.17121717834030817, 0.1650384591570077, 0.15468375317845148, 0.1570241950663988, 0.1612340612465205, 0.162…	[3.0, 3.5, 4.0, 4.5, 5.0, 5.5, 6.0, 6.5, 7.0, 7.5, 8.0, 8.5, 9.0, 9.5, 10.0, 10.5, 11.0, 11.5, 12.0, 12.5, 13.0, 13.5, 14.0, 14.5, 15.0, 15.5, 16.0, 16.5, 17.0, 17.5, 18.0, 18.5, 19.0, 19.5, 20.0, 20.5, 21.0, 21.5, 22.0, 22.5, 23.0, 23.5, 24.0, 24.5, 25.0, 25.5, 26.0, 26.5, 27.0, 27.5, 28.0, 28.5, 29.0, 29.5, 30.0, 30.5, 31.0, 31.5, 32.0, 32.5, 33.0, 33.5, 34.0, 34.5, 35.0, 35.5, 36.0, 36.5, 37.0…	007	Off	Off
[0.1990295228048654, 0.19008720850779595, 0.1869474255611422, 0.17612826146011598, 0.17874295375375138, 0.1822786571686234, 0.1761883992415052, 0.19433369536868636, 0.20351294220761154, 0.21761432194735575, 0.2145049476607347, 0.21655164995316753, 0.20403567516900892, 0.18080316654529227, 0.17090991400334674, 0.15975589794632974, 0.1577123803244106, 0.15431998759201593, 0.15458802384315462, 0.148…	[3.0, 3.5, 4.0, 4.5, 5.0, 5.5, 6.0, 6.5, 7.0, 7.5, 8.0, 8.5, 9.0, 9.5, 10.0, 10.5, 11.0, 11.5, 12.0, 12.5, 13.0, 13.5, 14.0, 14.5, 15.0, 15.5, 16.0, 16.5, 17.0, 17.5, 18.0, 18.5, 19.0, 19.5, 20.0, 20.5, 21.0, 21.5, 22.0, 22.5, 23.0, 23.5, 24.0, 24.5, 25.0, 25.5, 26.0, 26.5, 27.0, 27.5, 28.0, 28.5, 29.0, 29.5, 30.0, 30.5, 31.0, 31.5, 32.0, 32.5, 33.0, 33.5, 34.0, 34.5, 35.0, 35.5, 36.0, 36.5, 37.0…	007	Off	On
[0.16940319906255874, 0.1623285217517838, 0.14947190493802562, 0.1461104423227329, 0.1461045961587227, 0.14767280191357354, 0.16430721248709834, 0.1863048819509111, 0.19089660035286027, 0.19277132818810835, 0.2083215339177527, 0.2451138814354869, 0.2915671995337685, 0.31205304485702146, 0.32338741112454883, 0.3288872430651322, 0.3621088432791727, 0.39174867049224693, 0.4081854028375728, 0.4043240…	[3.0, 3.5, 4.0, 4.5, 5.0, 5.5, 6.0, 6.5, 7.0, 7.5, 8.0, 8.5, 9.0, 9.5, 10.0, 10.5, 11.0, 11.5, 12.0, 12.5, 13.0, 13.5, 14.0, 14.5, 15.0, 15.5, 16.0, 16.5, 17.0, 17.5, 18.0, 18.5, 19.0, 19.5, 20.0, 20.5, 21.0, 21.5, 22.0, 22.5, 23.0, 23.5, 24.0, 24.5, 25.0, 25.5, 26.0, 26.5, 27.0, 27.5, 28.0, 28.5, 29.0, 29.5, 30.0, 30.5, 31.0, 31.5, 32.0, 32.5, 33.0, 33.5, 34.0, 34.5, 35.0, 35.5, 36.0, 36.5, 37.0…	009	Off	Off
[0.2124035999480359, 0.1969663014165545, 0.19002875082736814, 0.18062349855970503, 0.1722872430897444, 0.16733427851658228, 0.16961895716750017, 0.19103072353254835, 0.21744167549357749, 0.21229336616167327, 0.2260208506065335, 0.25993210564172925, 0.28576485459965734, 0.3014969746109294, 0.33269933137310664, 0.3347846442858119, 0.3729407875287309, 0.4235991028164965, 0.4369867013326582, 0.429770…	[3.0, 3.5, 4.0, 4.5, 5.0, 5.5, 6.0, 6.5, 7.0, 7.5, 8.0, 8.5, 9.0, 9.5, 10.0, 10.5, 11.0, 11.5, 12.0, 12.5, 13.0, 13.5, 14.0, 14.5, 15.0, 15.5, 16.0, 16.5, 17.0, 17.5, 18.0, 18.5, 19.0, 19.5, 20.0, 20.5, 21.0, 21.5, 22.0, 22.5, 23.0, 23.5, 24.0, 24.5, 25.0, 25.5, 26.0, 26.5, 27.0, 27.5, 28.0, 28.5, 29.0, 29.5, 30.0, 30.5, 31.0, 31.5, 32.0, 32.5, 33.0, 33.5, 34.0, 34.5, 35.0, 35.5, 36.0, 36.5, 37.0…	009	Off	On
[0.17190721298539047, 0.16587179761644685, 0.16246894144577315, 0.16317319464227367, 0.16692990123773074, 0.1660570354037806, 0.16118399394996655, 0.1532976415251423, 0.1568765833556939, 0.15783777348919462, 0.17251173257935434, 0.20213725348277756, 0.23257237961841984, 0.24105068144100886, 0.24176136250925037, 0.24018765446408716, 0.2388460286818486, 0.24497115335178155, 0.2400514352040418, 0.24…	[3.0, 3.5, 4.0, 4.5, 5.0, 5.5, 6.0, 6.5, 7.0, 7.5, 8.0, 8.5, 9.0, 9.5, 10.0, 10.5, 11.0, 11.5, 12.0, 12.5, 13.0, 13.5, 14.0, 14.5, 15.0, 15.5, 16.0, 16.5, 17.0, 17.5, 18.0, 18.5, 19.0, 19.5, 20.0, 20.5, 21.0, 21.5, 22.0, 22.5, 23.0, 23.5, 24.0, 24.5, 25.0, 25.5, 26.0, 26.5, 27.0, 27.5, 28.0, 28.5, 29.0, 29.5, 30.0, 30.5, 31.0, 31.5, 32.0, 32.5, 33.0, 33.5, 34.0, 34.5, 35.0, 35.5, 36.0, 36.5, 37.0…	012	Off	Off
[0.20208865317881147, 0.18909082186274684, 0.17704505220369937, 0.16948511033184988, 0.16504505927941857, 0.16728451046864445, 0.17043371517745384, 0.17538100571040402, 0.17964122410064085, 0.184037118497181, 0.20906887509493013, 0.32549240429596893, 0.40393044321072646, 0.4401443425635152, 0.4400306860082076, 0.43388237457958373, 0.4416800138000624, 0.4495363661832002, 0.4643221124826466, 0.4672…	[3.0, 3.5, 4.0, 4.5, 5.0, 5.5, 6.0, 6.5, 7.0, 7.5, 8.0, 8.5, 9.0, 9.5, 10.0, 10.5, 11.0, 11.5, 12.0, 12.5, 13.0, 13.5, 14.0, 14.5, 15.0, 15.5, 16.0, 16.5, 17.0, 17.5, 18.0, 18.5, 19.0, 19.5, 20.0, 20.5, 21.0, 21.5, 22.0, 22.5, 23.0, 23.5, 24.0, 24.5, 25.0, 25.5, 26.0, 26.5, 27.0, 27.5, 28.0, 28.5, 29.0, 29.5, 30.0, 30.5, 31.0, 31.5, 32.0, 32.5, 33.0, 33.5, 34.0, 34.5, 35.0, 35.5, 36.0, 36.5, 37.0…	012	Off	On
[0.21019372015376142, 0.20009100205200325, 0.1960229862064948, 0.21262005566751913, 0.21837303852227646, 0.21252088847075548, 0.22060648854190604, 0.22945938967564125, 0.22568070886334238, 0.22543357093128674, 0.2323293790885569, 0.24261624762477524, 0.2370612489612587, 0.2294131260281569, 0.21942133628365046, 0.21336953230123604, 0.2126394469220889, 0.21495725735692453, 0.21551227701812078, 0.21…	[3.0, 3.5, 4.0, 4.5, 5.0, 5.5, 6.0, 6.5, 7.0, 7.5, 8.0, 8.5, 9.0, 9.5, 10.0, 10.5, 11.0, 11.5, 12.0, 12.5, 13.0, 13.5, 14.0, 14.5, 15.0, 15.5, 16.0, 16.5, 17.0, 17.5, 18.0, 18.5, 19.0, 19.5, 20.0, 20.5, 21.0, 21.5, 22.0, 22.5, 23.0, 23.5, 24.0, 24.5, 25.0, 25.5, 26.0, 26.5, 27.0, 27.5, 28.0, 28.5, 29.0, 29.5, 30.0, 30.5, 31.0, 31.5, 32.0, 32.5, 33.0, 33.5, 34.0, 34.5, 35.0, 35.5, 36.0, 36.5, 37.0…	014	Off	Off
[0.1717613203895236, 0.17897480015915623, 0.2095121072539983, 0.22211311371375103, 0.23453646945099849, 0.23323412608333027, 0.24091467616034679, 0.2449087156754853, 0.2663650560010826, 0.27778012130958163, 0.30025073406856956, 0.2756790947128649, 0.27724014908610084, 0.25369812312036844, 0.2306412310088628, 0.2115003674446323, 0.19820859583158992, 0.17740252204798732, 0.1714042874701149, 0.18019…	[3.0, 3.5, 4.0, 4.5, 5.0, 5.5, 6.0, 6.5, 7.0, 7.5, 8.0, 8.5, 9.0, 9.5, 10.0, 10.5, 11.0, 11.5, 12.0, 12.5, 13.0, 13.5, 14.0, 14.5, 15.0, 15.5, 16.0, 16.5, 17.0, 17.5, 18.0, 18.5, 19.0, 19.5, 20.0, 20.5, 21.0, 21.5, 22.0, 22.5, 23.0, 23.5, 24.0, 24.5, 25.0, 25.5, 26.0, 26.5, 27.0, 27.5, 28.0, 28.5, 29.0, 29.5, 30.0, 30.5, 31.0, 31.5, 32.0, 32.5, 33.0, 33.5, 34.0, 34.5, 35.0, 35.5, 36.0, 36.5, 37.0…	014	Off	On
[0.2232143117855851, 0.21563141480717657, 0.21030812345254518, 0.20768077211071995, 0.20150338080115243, 0.211843963012999, 0.2077790854230443, 0.20199103049595193, 0.18844425439145213, 0.16296537565198527, 0.15908379388098062, 0.15422804741548612, 0.15134937680978275, 0.15126273316702712, 0.1501197762014101, 0.15220762104285349, 0.15416574586556187, 0.15959746774860284, 0.17593695919434377, 0.17…	[3.0, 3.5, 4.0, 4.5, 5.0, 5.5, 6.0, 6.5, 7.0, 7.5, 8.0, 8.5, 9.0, 9.5, 10.0, 10.5, 11.0, 11.5, 12.0, 12.5, 13.0, 13.5, 14.0, 14.5, 15.0, 15.5, 16.0, 16.5, 17.0, 17.5, 18.0, 18.5, 19.0, 19.5, 20.0, 20.5, 21.0, 21.5, 22.0, 22.5, 23.0, 23.5, 24.0, 24.5, 25.0, 25.5, 26.0, 26.5, 27.0, 27.5, 28.0, 28.5, 29.0, 29.5, 30.0, 30.5, 31.0, 31.5, 32.0, 32.5, 33.0, 33.5, 34.0, 34.5, 35.0, 35.5, 36.0, 36.5, 37.0…	017	Off	Off
[0.22436832629861997, 0.22252299622286068, 0.21489339127782695, 0.21080894818645768, 0.17859859210857207, 0.17220812560697443, 0.16677357673151788, 0.16426902095516277, 0.15978345458293, 0.1584712395648895, 0.1568465700262623, 0.15633664900644478, 0.15974812774843708, 0.1616449516394994, 0.17258294377860786, 0.18939063513103488, 0.18957733169835067, 0.18576333935500294, 0.1855767062444148, 0.1839…	[3.0, 3.5, 4.0, 4.5, 5.0, 5.5, 6.0, 6.5, 7.0, 7.5, 8.0, 8.5, 9.0, 9.5, 10.0, 10.5, 11.0, 11.5, 12.0, 12.5, 13.0, 13.5, 14.0, 14.5, 15.0, 15.5, 16.0, 16.5, 17.0, 17.5, 18.0, 18.5, 19.0, 19.5, 20.0, 20.5, 21.0, 21.5, 22.0, 22.5, 23.0, 23.5, 24.0, 24.5, 25.0, 25.5, 26.0, 26.5, 27.0, 27.5, 28.0, 28.5, 29.0, 29.5, 30.0, 30.5, 31.0, 31.5, 32.0, 32.5, 33.0, 33.5, 34.0, 34.5, 35.0, 35.5, 36.0, 36.5, 37.0…	017	Off	On
[0.18936184834088698, 0.17568858801911438, 0.1711091538022912, 0.16117376990955773, 0.16595786663694898, 0.164071243217724, 0.1807660099520275, 0.19360274853919165, 0.19931427219845874, 0.21050492783003974, 0.22026388102830333, 0.2397811953989446, 0.24818297378991236, 0.24928328428438826, 0.24601554758313174, 0.24622192762606945, 0.2505325855130749, 0.267560363663161, 0.2896401436177419, 0.299116…	[3.0, 3.5, 4.0, 4.5, 5.0, 5.5, 6.0, 6.5, 7.0, 7.5, 8.0, 8.5, 9.0, 9.5, 10.0, 10.5, 11.0, 11.5, 12.0, 12.5, 13.0, 13.5, 14.0, 14.5, 15.0, 15.5, 16.0, 16.5, 17.0, 17.5, 18.0, 18.5, 19.0, 19.5, 20.0, 20.5, 21.0, 21.5, 22.0, 22.5, 23.0, 23.5, 24.0, 24.5, 25.0, 25.5, 26.0, 26.5, 27.0, 27.5, 28.0, 28.5, 29.0, 29.5, 30.0, 30.5, 31.0, 31.5, 32.0, 32.5, 33.0, 33.5, 34.0, 34.5, 35.0, 35.5, 36.0, 36.5, 37.0…	019	Off	Off
[0.3368995038734554, 0.3234397365490546, 0.3151973821023342, 0.29605878362638166, 0.2676103648110546, 0.24017387417437583, 0.23787575483897722, 0.22835199992274507, 0.2516672085096935, 0.27513185444990673, 0.27877147503699595, 0.2853998757655981, 0.2823416486497393, 0.2980571793242366, 0.3011519818366565, 0.309160883909204, 0.3239021328016605, 0.29604898245853173, 0.2873893675830857, 0.2697691120…	[3.0, 3.5, 4.0, 4.5, 5.0, 5.5, 6.0, 6.5, 7.0, 7.5, 8.0, 8.5, 9.0, 9.5, 10.0, 10.5, 11.0, 11.5, 12.0, 12.5, 13.0, 13.5, 14.0, 14.5, 15.0, 15.5, 16.0, 16.5, 17.0, 17.5, 18.0, 18.5, 19.0, 19.5, 20.0, 20.5, 21.0, 21.5, 22.0, 22.5, 23.0, 23.5, 24.0, 24.5, 25.0, 25.5, 26.0, 26.5, 27.0, 27.5, 28.0, 28.5, 29.0, 29.5, 30.0, 30.5, 31.0, 31.5, 32.0, 32.5, 33.0, 33.5, 34.0, 34.5, 35.0, 35.5, 36.0, 36.5, 37.0…	019	Off	On
[0.2020824552655342, 0.19260128812752542, 0.18302480814519456, 0.17391944036895865, 0.1635659338444189, 0.16368994016339383, 0.17246365834247437, 0.1882811947090007, 0.214740679457234, 0.21336161289933503, 0.20466618179698157, 0.19779063636186653, 0.20108322096885994, 0.2029424598541543, 0.20972468762424512, 0.2149414430804995, 0.19437020094999247, 0.17040610250531252, 0.16744738195430092, 0.1697…	[3.0, 3.5, 4.0, 4.5, 5.0, 5.5, 6.0, 6.5, 7.0, 7.5, 8.0, 8.5, 9.0, 9.5, 10.0, 10.5, 11.0, 11.5, 12.0, 12.5, 13.0, 13.5, 14.0, 14.5, 15.0, 15.5, 16.0, 16.5, 17.0, 17.5, 18.0, 18.5, 19.0, 19.5, 20.0, 20.5, 21.0, 21.5, 22.0, 22.5, 23.0, 23.5, 24.0, 24.5, 25.0, 25.5, 26.0, 26.5, 27.0, 27.5, 28.0, 28.5, 29.0, 29.5, 30.0, 30.5, 31.0, 31.5, 32.0, 32.5, 33.0, 33.5, 34.0, 34.5, 35.0, 35.5, 36.0, 36.5, 37.0…	022	Off	Off
[0.1907773208096064, 0.1996498407265295, 0.20546590158076922, 0.217351115591246, 0.2361483057212283, 0.2380383413871963, 0.24834557828658332, 0.2327596133566244, 0.24114763267756967, 0.23273639365798401, 0.2041142254299526, 0.18986023802214244, 0.20123389786883478, 0.2176361343519648, 0.23534859223503335, 0.23418838628179817, 0.2402024405465476, 0.25494602468846256, 0.2563933877412068, 0.26292630…	[3.0, 3.5, 4.0, 4.5, 5.0, 5.5, 6.0, 6.5, 7.0, 7.5, 8.0, 8.5, 9.0, 9.5, 10.0, 10.5, 11.0, 11.5, 12.0, 12.5, 13.0, 13.5, 14.0, 14.5, 15.0, 15.5, 16.0, 16.5, 17.0, 17.5, 18.0, 18.5, 19.0, 19.5, 20.0, 20.5, 21.0, 21.5, 22.0, 22.5, 23.0, 23.5, 24.0, 24.5, 25.0, 25.5, 26.0, 26.5, 27.0, 27.5, 28.0, 28.5, 29.0, 29.5, 30.0, 30.5, 31.0, 31.5, 32.0, 32.5, 33.0, 33.5, 34.0, 34.5, 35.0, 35.5, 36.0, 36.5, 37.0…	022	Off	On
[0.22076291061179457, 0.21157060515263865, 0.20483390589788988, 0.20146488362065523, 0.18068013372180602, 0.16073563950536, 0.1596110028464136, 0.17097804489968002, 0.1854588820552375, 0.1977000004025242, 0.20276323809117072, 0.20198288471387268, 0.20897751315626611, 0.20603190696590734, 0.19221994740119105, 0.1791755130770957, 0.15676680368840648, 0.14665323814512607, 0.14944215560076562, 0.1598…	[3.0, 3.5, 4.0, 4.5, 5.0, 5.5, 6.0, 6.5, 7.0, 7.5, 8.0, 8.5, 9.0, 9.5, 10.0, 10.5, 11.0, 11.5, 12.0, 12.5, 13.0, 13.5, 14.0, 14.5, 15.0, 15.5, 16.0, 16.5, 17.0, 17.5, 18.0, 18.5, 19.0, 19.5, 20.0, 20.5, 21.0, 21.5, 22.0, 22.5, 23.0, 23.5, 24.0, 24.5, 25.0, 25.5, 26.0, 26.5, 27.0, 27.5, 28.0, 28.5, 29.0, 29.5, 30.0, 30.5, 31.0, 31.5, 32.0, 32.5, 33.0, 33.5, 34.0, 34.5, 35.0, 35.5, 36.0, 36.5, 37.0…	023	Off	Off
[0.21318344649641535, 0.20235600988586785, 0.1931510320884839, 0.19378694390396412, 0.1754071038773401, 0.17466671519835716, 0.17493446075317234, 0.1862105963389069, 0.19422065411117156, 0.2044993034497587, 0.2029991727574665, 0.2156009154456433, 0.20406516117725523, 0.1841144432149002, 0.18394488144501372, 0.17801110426252842, 0.1788383527240209, 0.18349979032753347, 0.1889102407957497, 0.188906…	[3.0, 3.5, 4.0, 4.5, 5.0, 5.5, 6.0, 6.5, 7.0, 7.5, 8.0, 8.5, 9.0, 9.5, 10.0, 10.5, 11.0, 11.5, 12.0, 12.5, 13.0, 13.5, 14.0, 14.5, 15.0, 15.5, 16.0, 16.5, 17.0, 17.5, 18.0, 18.5, 19.0, 19.5, 20.0, 20.5, 21.0, 21.5, 22.0, 22.5, 23.0, 23.5, 24.0, 24.5, 25.0, 25.5, 26.0, 26.5, 27.0, 27.5, 28.0, 28.5, 29.0, 29.5, 30.0, 30.5, 31.0, 31.5, 32.0, 32.5, 33.0, 33.5, 34.0, 34.5, 35.0, 35.5, 36.0, 36.5, 37.0…	023	Off	On
[0.17351282408497823, 0.15795490362244385, 0.15317765978725273, 0.14626046688834113, 0.14967998944427224, 0.14763310934886467, 0.1444010290745177, 0.14542820645982654, 0.15295865969253059, 0.1589710581496941, 0.15914599304634972, 0.15625278646257465, 0.16477591858802343, 0.16597332674763607, 0.16749999297322338, 0.1676469324077361, 0.16899396121245153, 0.1644137060006111, 0.1819832333085177, 0.19…	[3.0, 3.5, 4.0, 4.5, 5.0, 5.5, 6.0, 6.5, 7.0, 7.5, 8.0, 8.5, 9.0, 9.5, 10.0, 10.5, 11.0, 11.5, 12.0, 12.5, 13.0, 13.5, 14.0, 14.5, 15.0, 15.5, 16.0, 16.5, 17.0, 17.5, 18.0, 18.5, 19.0, 19.5, 20.0, 20.5, 21.0, 21.5, 22.0, 22.5, 23.0, 23.5, 24.0, 24.5, 25.0, 25.5, 26.0, 26.5, 27.0, 27.5, 28.0, 28.5, 29.0, 29.5, 30.0, 30.5, 31.0, 31.5, 32.0, 32.5, 33.0, 33.5, 34.0, 34.5, 35.0, 35.5, 36.0, 36.5, 37.0…	025	Off	Off
[0.19721020280879048, 0.18949190206975405, 0.18278182676453553, 0.18073957275755148, 0.18257454785064803, 0.16529908130360293, 0.16656521310363293, 0.17062984976785198, 0.17373768192352973, 0.18211621163279126, 0.17763767755183837, 0.18419284049970083, 0.18649214785951315, 0.19025016602923236, 0.18675011515735854, 0.19230675781728668, 0.19285313807650606, 0.19192174613386823, 0.20939541341810808,…	[3.0, 3.5, 4.0, 4.5, 5.0, 5.5, 6.0, 6.5, 7.0, 7.5, 8.0, 8.5, 9.0, 9.5, 10.0, 10.5, 11.0, 11.5, 12.0, 12.5, 13.0, 13.5, 14.0, 14.5, 15.0, 15.5, 16.0, 16.5, 17.0, 17.5, 18.0, 18.5, 19.0, 19.5, 20.0, 20.5, 21.0, 21.5, 22.0, 22.5, 23.0, 23.5, 24.0, 24.5, 25.0, 25.5, 26.0, 26.5, 27.0, 27.5, 28.0, 28.5, 29.0, 29.5, 30.0, 30.5, 31.0, 31.5, 32.0, 32.5, 33.0, 33.5, 34.0, 34.5, 35.0, 35.5, 36.0, 36.5, 37.0…	025	Off	On
[0.20884780947222562, 0.1931127082423514, 0.1792533735816111, 0.17071305230898456, 0.1661459659234029, 0.16326058539452826, 0.1684107107134576, 0.16590670510624186, 0.17586601903294993, 0.17477391349367374, 0.18273025119770703, 0.19674055257400205, 0.19713464915242018, 0.20649992062530306, 0.20326909178019112, 0.1884502010814689, 0.16990257375359114, 0.16151282992725824, 0.15610767394771125, 0.15…	[3.0, 3.5, 4.0, 4.5, 5.0, 5.5, 6.0, 6.5, 7.0, 7.5, 8.0, 8.5, 9.0, 9.5, 10.0, 10.5, 11.0, 11.5, 12.0, 12.5, 13.0, 13.5, 14.0, 14.5, 15.0, 15.5, 16.0, 16.5, 17.0, 17.5, 18.0, 18.5, 19.0, 19.5, 20.0, 20.5, 21.0, 21.5, 22.0, 22.5, 23.0, 23.5, 24.0, 24.5, 25.0, 25.5, 26.0, 26.5, 27.0, 27.5, 28.0, 28.5, 29.0, 29.5, 30.0, 30.5, 31.0, 31.5, 32.0, 32.5, 33.0, 33.5, 34.0, 34.5, 35.0, 35.5, 36.0, 36.5, 37.0…	026	Off	Off
[0.21241034183496077, 0.19903300461698784, 0.19476775348100486, 0.1846459773223103, 0.17428732075761771, 0.16255244031944469, 0.16570555235675485, 0.17605522428932127, 0.17064688002200254, 0.17316232319063207, 0.17534079399530758, 0.1862533729197698, 0.18819680614710854, 0.18952147059392557, 0.1906887885057455, 0.18125410129403197, 0.17824552078867206, 0.17369535381247597, 0.17064465725943795, 0.…	[3.0, 3.5, 4.0, 4.5, 5.0, 5.5, 6.0, 6.5, 7.0, 7.5, 8.0, 8.5, 9.0, 9.5, 10.0, 10.5, 11.0, 11.5, 12.0, 12.5, 13.0, 13.5, 14.0, 14.5, 15.0, 15.5, 16.0, 16.5, 17.0, 17.5, 18.0, 18.5, 19.0, 19.5, 20.0, 20.5, 21.0, 21.5, 22.0, 22.5, 23.0, 23.5, 24.0, 24.5, 25.0, 25.5, 26.0, 26.5, 27.0, 27.5, 28.0, 28.5, 29.0, 29.5, 30.0, 30.5, 31.0, 31.5, 32.0, 32.5, 33.0, 33.5, 34.0, 34.5, 35.0, 35.5, 36.0, 36.5, 37.0…	026	Off	On
[0.21327830293882838, 0.19736159697394473, 0.1834861661670876, 0.16541264266747693, 0.16291012320404902, 0.15249505177639247, 0.15306140047481429, 0.15678211351191665, 0.15691032473353206, 0.1588415536492885, 0.16931574041818095, 0.17677947825698628, 0.18196961531921382, 0.19296118991444022, 0.2029702723837807, 0.19903189274658192, 0.20422282878850395, 0.21631329095909455, 0.2134579347748339, 0.2…	[3.0, 3.5, 4.0, 4.5, 5.0, 5.5, 6.0, 6.5, 7.0, 7.5, 8.0, 8.5, 9.0, 9.5, 10.0, 10.5, 11.0, 11.5, 12.0, 12.5, 13.0, 13.5, 14.0, 14.5, 15.0, 15.5, 16.0, 16.5, 17.0, 17.5, 18.0, 18.5, 19.0, 19.5, 20.0, 20.5, 21.0, 21.5, 22.0, 22.5, 23.0, 23.5, 24.0, 24.5, 25.0, 25.5, 26.0, 26.5, 27.0, 27.5, 28.0, 28.5, 29.0, 29.5, 30.0, 30.5, 31.0, 31.5, 32.0, 32.5, 33.0, 33.5, 34.0, 34.5, 35.0, 35.5, 36.0, 36.5, 37.0…	027	Off	Off
[0.2500558629598576, 0.24228820593658887, 0.22966992717655432, 0.21475067658007227, 0.20709177504284415, 0.18220581167290098, 0.17976295699154698, 0.17802525849736406, 0.17988879034817415, 0.1829173280903163, 0.17962763779480287, 0.1758395247492146, 0.17479907026550748, 0.17585630928208826, 0.1806117796618779, 0.17951553491700967, 0.1809308716625701, 0.1854075865602669, 0.19802403464721877, 0.202…	[3.0, 3.5, 4.0, 4.5, 5.0, 5.5, 6.0, 6.5, 7.0, 7.5, 8.0, 8.5, 9.0, 9.5, 10.0, 10.5, 11.0, 11.5, 12.0, 12.5, 13.0, 13.5, 14.0, 14.5, 15.0, 15.5, 16.0, 16.5, 17.0, 17.5, 18.0, 18.5, 19.0, 19.5, 20.0, 20.5, 21.0, 21.5, 22.0, 22.5, 23.0, 23.5, 24.0, 24.5, 25.0, 25.5, 26.0, 26.5, 27.0, 27.5, 28.0, 28.5, 29.0, 29.5, 30.0, 30.5, 31.0, 31.5, 32.0, 32.5, 33.0, 33.5, 34.0, 34.5, 35.0, 35.5, 36.0, 36.5, 37.0…	027	Off	On
