# Supplementary material for: Shared pathway-specific network mechanisms of dopamine and deep brain stimulation for the treatment of Parkinson’s disease
Source: Nat Commun. 2025 Apr 15;16:3587. doi: 10.1038/s41467-025-58825-z (PMC12000430; doi:10.1038/s41467-025-58825-z)
Supplement: Supplementary file 4 — Source Data [file 41467_2025_58825_MOESM4_ESM.zip › Source Data/Fig3a_MIC_OFF_ON_Levodopa.csv]

connectivity	freqs	sub	med	stim
[0.20602149312860046, 0.1871621841701898, 0.1782609838747037, 0.1699609274541887, 0.16613797251042683, 0.1630634588503338, 0.1678178448808098, 0.17969753640280417, 0.20000519300775593, 0.21763217455076356, 0.2205204233524642, 0.22331031894609918, 0.21782113744263934, 0.22541013011255465, 0.22405913852890047, 0.22009508324936314, 0.21336230984461493, 0.20193186112002565, 0.18996631777584072, 0.193…	[3.0, 3.5, 4.0, 4.5, 5.0, 5.5, 6.0, 6.5, 7.0, 7.5, 8.0, 8.5, 9.0, 9.5, 10.0, 10.5, 11.0, 11.5, 12.0, 12.5, 13.0, 13.5, 14.0, 14.5, 15.0, 15.5, 16.0, 16.5, 17.0, 17.5, 18.0, 18.5, 19.0, 19.5, 20.0, 20.5, 21.0, 21.5, 22.0, 22.5, 23.0, 23.5, 24.0, 24.5, 25.0, 25.5, 26.0, 26.5, 27.0, 27.5, 28.0, 28.5, 29.0, 29.5, 30.0, 30.5, 31.0, 31.5, 32.0, 32.5, 33.0, 33.5, 34.0, 34.5, 35.0, 35.5, 36.0, 36.5, 37.0…	003	Off	Off
[0.2064868563815223, 0.19823500944276767, 0.19061911388379874, 0.18249149090864886, 0.17568723461774804, 0.17271885176401836, 0.17588385589679437, 0.18592807642314457, 0.1988161065663112, 0.214818546455493, 0.22170267320144507, 0.24814805621529795, 0.2761101328788698, 0.27965536966673393, 0.2688974006111326, 0.24780001865055923, 0.2254506975148323, 0.19881492851654609, 0.175705256210665, 0.188012…	[3.0, 3.5, 4.0, 4.5, 5.0, 5.5, 6.0, 6.5, 7.0, 7.5, 8.0, 8.5, 9.0, 9.5, 10.0, 10.5, 11.0, 11.5, 12.0, 12.5, 13.0, 13.5, 14.0, 14.5, 15.0, 15.5, 16.0, 16.5, 17.0, 17.5, 18.0, 18.5, 19.0, 19.5, 20.0, 20.5, 21.0, 21.5, 22.0, 22.5, 23.0, 23.5, 24.0, 24.5, 25.0, 25.5, 26.0, 26.5, 27.0, 27.5, 28.0, 28.5, 29.0, 29.5, 30.0, 30.5, 31.0, 31.5, 32.0, 32.5, 33.0, 33.5, 34.0, 34.5, 35.0, 35.5, 36.0, 36.5, 37.0…	003	On	Off
[0.6602148461192552, 0.6414081932460363, 0.6254340797414804, 0.6161082123337885, 0.6038770894558136, 0.38759307323708986, 0.36280592277148527, 0.23819343118695455, 0.18375065870045876, 0.1953740418786122, 0.21787508437934058, 0.23497990659173149, 0.2369195820036327, 0.24546213499082964, 0.24440421264742515, 0.24897982047207912, 0.23921699513579475, 0.22562201280289818, 0.2161756154897381, 0.22762…	[3.0, 3.5, 4.0, 4.5, 5.0, 5.5, 6.0, 6.5, 7.0, 7.5, 8.0, 8.5, 9.0, 9.5, 10.0, 10.5, 11.0, 11.5, 12.0, 12.5, 13.0, 13.5, 14.0, 14.5, 15.0, 15.5, 16.0, 16.5, 17.0, 17.5, 18.0, 18.5, 19.0, 19.5, 20.0, 20.5, 21.0, 21.5, 22.0, 22.5, 23.0, 23.5, 24.0, 24.5, 25.0, 25.5, 26.0, 26.5, 27.0, 27.5, 28.0, 28.5, 29.0, 29.5, 30.0, 30.5, 31.0, 31.5, 32.0, 32.5, 33.0, 33.5, 34.0, 34.5, 35.0, 35.5, 36.0, 36.5, 37.0…	004	Off	Off
[0.47419270470919217, 0.4490463844521869, 0.43886804442753613, 0.42822615578775397, 0.31501034157741, 0.30976693246781245, 0.28333868179974486, 0.242272042680618, 0.23556955648711242, 0.2144248629756569, 0.21568594475177483, 0.21200201442432426, 0.21263979757110618, 0.219368513454184, 0.2263331901705395, 0.2312062464872826, 0.2272360603449999, 0.23056768827715227, 0.24188854981095015, 0.250737844…	[3.0, 3.5, 4.0, 4.5, 5.0, 5.5, 6.0, 6.5, 7.0, 7.5, 8.0, 8.5, 9.0, 9.5, 10.0, 10.5, 11.0, 11.5, 12.0, 12.5, 13.0, 13.5, 14.0, 14.5, 15.0, 15.5, 16.0, 16.5, 17.0, 17.5, 18.0, 18.5, 19.0, 19.5, 20.0, 20.5, 21.0, 21.5, 22.0, 22.5, 23.0, 23.5, 24.0, 24.5, 25.0, 25.5, 26.0, 26.5, 27.0, 27.5, 28.0, 28.5, 29.0, 29.5, 30.0, 30.5, 31.0, 31.5, 32.0, 32.5, 33.0, 33.5, 34.0, 34.5, 35.0, 35.5, 36.0, 36.5, 37.0…	004	On	Off
[0.17219474869281423, 0.16116853120917643, 0.16043021176063849, 0.16331113497893893, 0.16750579564938115, 0.19105425322237413, 0.2213150917628376, 0.27052991010151023, 0.33399027640568996, 0.3765177363368178, 0.4061136289930796, 0.4152700879098255, 0.4298531991012672, 0.4466086546318158, 0.45888774937430166, 0.4853303330677292, 0.4838811053964338, 0.4238066623833627, 0.33396387616232315, 0.286319…	[3.0, 3.5, 4.0, 4.5, 5.0, 5.5, 6.0, 6.5, 7.0, 7.5, 8.0, 8.5, 9.0, 9.5, 10.0, 10.5, 11.0, 11.5, 12.0, 12.5, 13.0, 13.5, 14.0, 14.5, 15.0, 15.5, 16.0, 16.5, 17.0, 17.5, 18.0, 18.5, 19.0, 19.5, 20.0, 20.5, 21.0, 21.5, 22.0, 22.5, 23.0, 23.5, 24.0, 24.5, 25.0, 25.5, 26.0, 26.5, 27.0, 27.5, 28.0, 28.5, 29.0, 29.5, 30.0, 30.5, 31.0, 31.5, 32.0, 32.5, 33.0, 33.5, 34.0, 34.5, 35.0, 35.5, 36.0, 36.5, 37.0…	006	Off	Off
[0.19982135175146362, 0.17539874084042645, 0.17022027320016345, 0.1715002562536848, 0.18638959102689764, 0.19491936242993402, 0.21215888813477757, 0.2244654027946854, 0.2412975661194308, 0.2566166315342371, 0.27382157126498474, 0.30296578034040633, 0.33298916601876116, 0.34047776227381127, 0.3450741538031356, 0.32582192530460774, 0.32777884457134504, 0.32598635670489956, 0.302984188804882, 0.2957…	[3.0, 3.5, 4.0, 4.5, 5.0, 5.5, 6.0, 6.5, 7.0, 7.5, 8.0, 8.5, 9.0, 9.5, 10.0, 10.5, 11.0, 11.5, 12.0, 12.5, 13.0, 13.5, 14.0, 14.5, 15.0, 15.5, 16.0, 16.5, 17.0, 17.5, 18.0, 18.5, 19.0, 19.5, 20.0, 20.5, 21.0, 21.5, 22.0, 22.5, 23.0, 23.5, 24.0, 24.5, 25.0, 25.5, 26.0, 26.5, 27.0, 27.5, 28.0, 28.5, 29.0, 29.5, 30.0, 30.5, 31.0, 31.5, 32.0, 32.5, 33.0, 33.5, 34.0, 34.5, 35.0, 35.5, 36.0, 36.5, 37.0…	006	On	Off
[0.29397843257711886, 0.27766204194195776, 0.2582317371508202, 0.23684717142037054, 0.23031367210237402, 0.1707282134424568, 0.18647442563485075, 0.19624381246326852, 0.19972599235246727, 0.20755922058060017, 0.21119089287497672, 0.20304751186904885, 0.19180518583067893, 0.18392777207969643, 0.17200513787177016, 0.1693293222550566, 0.15602802406300798, 0.15601388607642977, 0.15544416157337282, 0.…	[3.0, 3.5, 4.0, 4.5, 5.0, 5.5, 6.0, 6.5, 7.0, 7.5, 8.0, 8.5, 9.0, 9.5, 10.0, 10.5, 11.0, 11.5, 12.0, 12.5, 13.0, 13.5, 14.0, 14.5, 15.0, 15.5, 16.0, 16.5, 17.0, 17.5, 18.0, 18.5, 19.0, 19.5, 20.0, 20.5, 21.0, 21.5, 22.0, 22.5, 23.0, 23.5, 24.0, 24.5, 25.0, 25.5, 26.0, 26.5, 27.0, 27.5, 28.0, 28.5, 29.0, 29.5, 30.0, 30.5, 31.0, 31.5, 32.0, 32.5, 33.0, 33.5, 34.0, 34.5, 35.0, 35.5, 36.0, 36.5, 37.0…	007	Off	Off
[0.2168489751998346, 0.21164011060277182, 0.20842703713059685, 0.2105423636147626, 0.22506411409530805, 0.22596484763045627, 0.22407110485801143, 0.22029230697084434, 0.21832802570447743, 0.2067354480595567, 0.2093690408500095, 0.2060720192921688, 0.21257697280674126, 0.2212881079741199, 0.2208096588008037, 0.2291115914322967, 0.23311145657138962, 0.19810686846515094, 0.19729134633966017, 0.19543…	[3.0, 3.5, 4.0, 4.5, 5.0, 5.5, 6.0, 6.5, 7.0, 7.5, 8.0, 8.5, 9.0, 9.5, 10.0, 10.5, 11.0, 11.5, 12.0, 12.5, 13.0, 13.5, 14.0, 14.5, 15.0, 15.5, 16.0, 16.5, 17.0, 17.5, 18.0, 18.5, 19.0, 19.5, 20.0, 20.5, 21.0, 21.5, 22.0, 22.5, 23.0, 23.5, 24.0, 24.5, 25.0, 25.5, 26.0, 26.5, 27.0, 27.5, 28.0, 28.5, 29.0, 29.5, 30.0, 30.5, 31.0, 31.5, 32.0, 32.5, 33.0, 33.5, 34.0, 34.5, 35.0, 35.5, 36.0, 36.5, 37.0…	007	On	Off
[0.4511225261301794, 0.41754512211612665, 0.39229407488630097, 0.31755257272182896, 0.3213654198301261, 0.33008833040482044, 0.3658856336594348, 0.37351518364763636, 0.3954209138037548, 0.41262117269358006, 0.4297997580837306, 0.4342208486748681, 0.439850182019395, 0.37908702416994067, 0.2486582574974776, 0.19128752990437764, 0.1763984726888022, 0.1928051734540321, 0.2072310987800387, 0.230790308…	[3.0, 3.5, 4.0, 4.5, 5.0, 5.5, 6.0, 6.5, 7.0, 7.5, 8.0, 8.5, 9.0, 9.5, 10.0, 10.5, 11.0, 11.5, 12.0, 12.5, 13.0, 13.5, 14.0, 14.5, 15.0, 15.5, 16.0, 16.5, 17.0, 17.5, 18.0, 18.5, 19.0, 19.5, 20.0, 20.5, 21.0, 21.5, 22.0, 22.5, 23.0, 23.5, 24.0, 24.5, 25.0, 25.5, 26.0, 26.5, 27.0, 27.5, 28.0, 28.5, 29.0, 29.5, 30.0, 30.5, 31.0, 31.5, 32.0, 32.5, 33.0, 33.5, 34.0, 34.5, 35.0, 35.5, 36.0, 36.5, 37.0…	008	Off	Off
[0.1755981752397734, 0.16666559565395297, 0.16102871165799418, 0.16415174058663543, 0.2178473241537099, 0.3602184814839664, 0.48815867323832435, 0.5264624327931011, 0.5295879700197035, 0.5316953722393631, 0.5319318149523529, 0.539369961317911, 0.5460081571186357, 0.5439769887491035, 0.536675681624521, 0.41493540966055875, 0.36471669608106116, 0.3860739385237518, 0.4455904842173897, 0.481396223212…	[3.0, 3.5, 4.0, 4.5, 5.0, 5.5, 6.0, 6.5, 7.0, 7.5, 8.0, 8.5, 9.0, 9.5, 10.0, 10.5, 11.0, 11.5, 12.0, 12.5, 13.0, 13.5, 14.0, 14.5, 15.0, 15.5, 16.0, 16.5, 17.0, 17.5, 18.0, 18.5, 19.0, 19.5, 20.0, 20.5, 21.0, 21.5, 22.0, 22.5, 23.0, 23.5, 24.0, 24.5, 25.0, 25.5, 26.0, 26.5, 27.0, 27.5, 28.0, 28.5, 29.0, 29.5, 30.0, 30.5, 31.0, 31.5, 32.0, 32.5, 33.0, 33.5, 34.0, 34.5, 35.0, 35.5, 36.0, 36.5, 37.0…	008	On	Off
[0.17466364393413328, 0.16848774545859788, 0.15638893996698017, 0.1510219357658748, 0.147396409453076, 0.14772568748500028, 0.16572417070821774, 0.1914566897856223, 0.20122199732665216, 0.19848354020436343, 0.20678469407411487, 0.23672308202961864, 0.28175001992327336, 0.3021618186245685, 0.31463523099550844, 0.3209150520508686, 0.35846039653277495, 0.391155994767795, 0.40890672277288187, 0.40771…	[3.0, 3.5, 4.0, 4.5, 5.0, 5.5, 6.0, 6.5, 7.0, 7.5, 8.0, 8.5, 9.0, 9.5, 10.0, 10.5, 11.0, 11.5, 12.0, 12.5, 13.0, 13.5, 14.0, 14.5, 15.0, 15.5, 16.0, 16.5, 17.0, 17.5, 18.0, 18.5, 19.0, 19.5, 20.0, 20.5, 21.0, 21.5, 22.0, 22.5, 23.0, 23.5, 24.0, 24.5, 25.0, 25.5, 26.0, 26.5, 27.0, 27.5, 28.0, 28.5, 29.0, 29.5, 30.0, 30.5, 31.0, 31.5, 32.0, 32.5, 33.0, 33.5, 34.0, 34.5, 35.0, 35.5, 36.0, 36.5, 37.0…	009	Off	Off
[0.21055803509380577, 0.19439913878261605, 0.18271281374711976, 0.17987590601538234, 0.18807531733015673, 0.1990312839163507, 0.18529160740929207, 0.20138812653835975, 0.2092326049634421, 0.24271011207127807, 0.25699905769836745, 0.2512017794617244, 0.25197884838304074, 0.25881453045619623, 0.25581384675449265, 0.2517519446764432, 0.22547072991683048, 0.22892078646644684, 0.2226229262068472, 0.21…	[3.0, 3.5, 4.0, 4.5, 5.0, 5.5, 6.0, 6.5, 7.0, 7.5, 8.0, 8.5, 9.0, 9.5, 10.0, 10.5, 11.0, 11.5, 12.0, 12.5, 13.0, 13.5, 14.0, 14.5, 15.0, 15.5, 16.0, 16.5, 17.0, 17.5, 18.0, 18.5, 19.0, 19.5, 20.0, 20.5, 21.0, 21.5, 22.0, 22.5, 23.0, 23.5, 24.0, 24.5, 25.0, 25.5, 26.0, 26.5, 27.0, 27.5, 28.0, 28.5, 29.0, 29.5, 30.0, 30.5, 31.0, 31.5, 32.0, 32.5, 33.0, 33.5, 34.0, 34.5, 35.0, 35.5, 36.0, 36.5, 37.0…	009	On	Off
[0.17934194413415877, 0.17158404492262566, 0.16710011365191543, 0.1708346989565379, 0.1694491531827681, 0.17049604806904686, 0.1654423872022764, 0.15861615898368162, 0.16116178195181913, 0.1837531408051432, 0.21028378417287757, 0.27137167251394295, 0.3699079628996887, 0.3867196573947245, 0.3553097577282479, 0.34796653040680053, 0.33968747973396046, 0.3352840343160453, 0.33534225217241703, 0.33488…	[3.0, 3.5, 4.0, 4.5, 5.0, 5.5, 6.0, 6.5, 7.0, 7.5, 8.0, 8.5, 9.0, 9.5, 10.0, 10.5, 11.0, 11.5, 12.0, 12.5, 13.0, 13.5, 14.0, 14.5, 15.0, 15.5, 16.0, 16.5, 17.0, 17.5, 18.0, 18.5, 19.0, 19.5, 20.0, 20.5, 21.0, 21.5, 22.0, 22.5, 23.0, 23.5, 24.0, 24.5, 25.0, 25.5, 26.0, 26.5, 27.0, 27.5, 28.0, 28.5, 29.0, 29.5, 30.0, 30.5, 31.0, 31.5, 32.0, 32.5, 33.0, 33.5, 34.0, 34.5, 35.0, 35.5, 36.0, 36.5, 37.0…	010	Off	Off
[0.20362845343988595, 0.19075623435240227, 0.17763203785846357, 0.169578667818923, 0.17208059963321434, 0.16519122154798396, 0.16847344751623608, 0.16339253358261252, 0.18438529710103332, 0.19632115524133412, 0.21929178499351654, 0.24157496997679484, 0.2500298409446402, 0.2655510326147957, 0.2837852479227608, 0.3080100716931879, 0.32233272962611426, 0.32952223535462816, 0.3410347002612489, 0.3348…	[3.0, 3.5, 4.0, 4.5, 5.0, 5.5, 6.0, 6.5, 7.0, 7.5, 8.0, 8.5, 9.0, 9.5, 10.0, 10.5, 11.0, 11.5, 12.0, 12.5, 13.0, 13.5, 14.0, 14.5, 15.0, 15.5, 16.0, 16.5, 17.0, 17.5, 18.0, 18.5, 19.0, 19.5, 20.0, 20.5, 21.0, 21.5, 22.0, 22.5, 23.0, 23.5, 24.0, 24.5, 25.0, 25.5, 26.0, 26.5, 27.0, 27.5, 28.0, 28.5, 29.0, 29.5, 30.0, 30.5, 31.0, 31.5, 32.0, 32.5, 33.0, 33.5, 34.0, 34.5, 35.0, 35.5, 36.0, 36.5, 37.0…	010	On	Off
[0.18358924290362175, 0.18118045068731597, 0.21009142511877016, 0.24514694176012874, 0.2633954127199758, 0.2811040908819174, 0.2993621293113331, 0.35800716067442695, 0.4408731478467863, 0.49773807231016803, 0.5202876607853668, 0.5277090354191804, 0.535215801310095, 0.5281084674212191, 0.4952402428542402, 0.4584520167412593, 0.3418980659748665, 0.1888697613292847, 0.1647641492829703, 0.17435778614…	[3.0, 3.5, 4.0, 4.5, 5.0, 5.5, 6.0, 6.5, 7.0, 7.5, 8.0, 8.5, 9.0, 9.5, 10.0, 10.5, 11.0, 11.5, 12.0, 12.5, 13.0, 13.5, 14.0, 14.5, 15.0, 15.5, 16.0, 16.5, 17.0, 17.5, 18.0, 18.5, 19.0, 19.5, 20.0, 20.5, 21.0, 21.5, 22.0, 22.5, 23.0, 23.5, 24.0, 24.5, 25.0, 25.5, 26.0, 26.5, 27.0, 27.5, 28.0, 28.5, 29.0, 29.5, 30.0, 30.5, 31.0, 31.5, 32.0, 32.5, 33.0, 33.5, 34.0, 34.5, 35.0, 35.5, 36.0, 36.5, 37.0…	011	Off	Off
[0.18781631497126505, 0.18099247329940854, 0.19189507650280435, 0.2220893669369945, 0.22965673001717513, 0.2769719863186689, 0.2903648928430797, 0.33660564434190055, 0.4036272330434123, 0.46639198212753513, 0.5054523210889103, 0.5252958903925317, 0.5340312502632598, 0.5268522639023346, 0.5256517175349223, 0.5098456989047416, 0.4379987389226488, 0.25859083085865253, 0.16782523818876233, 0.15608285…	[3.0, 3.5, 4.0, 4.5, 5.0, 5.5, 6.0, 6.5, 7.0, 7.5, 8.0, 8.5, 9.0, 9.5, 10.0, 10.5, 11.0, 11.5, 12.0, 12.5, 13.0, 13.5, 14.0, 14.5, 15.0, 15.5, 16.0, 16.5, 17.0, 17.5, 18.0, 18.5, 19.0, 19.5, 20.0, 20.5, 21.0, 21.5, 22.0, 22.5, 23.0, 23.5, 24.0, 24.5, 25.0, 25.5, 26.0, 26.5, 27.0, 27.5, 28.0, 28.5, 29.0, 29.5, 30.0, 30.5, 31.0, 31.5, 32.0, 32.5, 33.0, 33.5, 34.0, 34.5, 35.0, 35.5, 36.0, 36.5, 37.0…	011	On	Off
[0.22778550078401158, 0.2209256238235781, 0.2127823597384969, 0.20996175234444656, 0.20104634160042292, 0.19760027740494002, 0.1740708355883687, 0.16677751851289574, 0.16971468432543355, 0.1637968168511146, 0.15587004726760217, 0.19765564946552605, 0.230160364411631, 0.23787979713221907, 0.23431621922899926, 0.2338224419144269, 0.23331536890468935, 0.2366559049989181, 0.2325991780425337, 0.237663…	[3.0, 3.5, 4.0, 4.5, 5.0, 5.5, 6.0, 6.5, 7.0, 7.5, 8.0, 8.5, 9.0, 9.5, 10.0, 10.5, 11.0, 11.5, 12.0, 12.5, 13.0, 13.5, 14.0, 14.5, 15.0, 15.5, 16.0, 16.5, 17.0, 17.5, 18.0, 18.5, 19.0, 19.5, 20.0, 20.5, 21.0, 21.5, 22.0, 22.5, 23.0, 23.5, 24.0, 24.5, 25.0, 25.5, 26.0, 26.5, 27.0, 27.5, 28.0, 28.5, 29.0, 29.5, 30.0, 30.5, 31.0, 31.5, 32.0, 32.5, 33.0, 33.5, 34.0, 34.5, 35.0, 35.5, 36.0, 36.5, 37.0…	012	Off	Off
[0.19262256774889777, 0.1860745082157905, 0.17723305985571033, 0.17367124079856083, 0.1829006371112386, 0.20654920511562636, 0.21386407914590982, 0.19124190446326014, 0.18349534040648943, 0.1760002932440925, 0.1622570024933525, 0.16606743352079648, 0.1695349854536768, 0.1690088392246776, 0.16885674245286045, 0.18189395757566437, 0.18770578149383493, 0.1891775133788422, 0.18746579127785687, 0.1863…	[3.0, 3.5, 4.0, 4.5, 5.0, 5.5, 6.0, 6.5, 7.0, 7.5, 8.0, 8.5, 9.0, 9.5, 10.0, 10.5, 11.0, 11.5, 12.0, 12.5, 13.0, 13.5, 14.0, 14.5, 15.0, 15.5, 16.0, 16.5, 17.0, 17.5, 18.0, 18.5, 19.0, 19.5, 20.0, 20.5, 21.0, 21.5, 22.0, 22.5, 23.0, 23.5, 24.0, 24.5, 25.0, 25.5, 26.0, 26.5, 27.0, 27.5, 28.0, 28.5, 29.0, 29.5, 30.0, 30.5, 31.0, 31.5, 32.0, 32.5, 33.0, 33.5, 34.0, 34.5, 35.0, 35.5, 36.0, 36.5, 37.0…	012	On	Off
[0.26726552735897235, 0.24744236371255543, 0.23593079159895802, 0.2277265740323022, 0.23641335005792777, 0.2502707776301991, 0.33985194434065574, 0.38223863097482336, 0.41410821868048403, 0.4249059482396693, 0.4285857837559176, 0.43194076617393323, 0.4299784878181087, 0.4351463176714587, 0.4331324831517553, 0.41219664379353405, 0.3708038820689425, 0.258356938273669, 0.19943566772667645, 0.1695681…	[3.0, 3.5, 4.0, 4.5, 5.0, 5.5, 6.0, 6.5, 7.0, 7.5, 8.0, 8.5, 9.0, 9.5, 10.0, 10.5, 11.0, 11.5, 12.0, 12.5, 13.0, 13.5, 14.0, 14.5, 15.0, 15.5, 16.0, 16.5, 17.0, 17.5, 18.0, 18.5, 19.0, 19.5, 20.0, 20.5, 21.0, 21.5, 22.0, 22.5, 23.0, 23.5, 24.0, 24.5, 25.0, 25.5, 26.0, 26.5, 27.0, 27.5, 28.0, 28.5, 29.0, 29.5, 30.0, 30.5, 31.0, 31.5, 32.0, 32.5, 33.0, 33.5, 34.0, 34.5, 35.0, 35.5, 36.0, 36.5, 37.0…	013	Off	Off
[0.21760756362364816, 0.20356040823056332, 0.19926549499263707, 0.19802521185940247, 0.20926025681981805, 0.2800277759613736, 0.4093620943346075, 0.4800970251857667, 0.5061894478656344, 0.5093796967418089, 0.5105837172447824, 0.5117237667811101, 0.5154431884360265, 0.5157861009582065, 0.5087639057928438, 0.48249957420099343, 0.3923141638186128, 0.3306973978789862, 0.23934212154601195, 0.206611394…	[3.0, 3.5, 4.0, 4.5, 5.0, 5.5, 6.0, 6.5, 7.0, 7.5, 8.0, 8.5, 9.0, 9.5, 10.0, 10.5, 11.0, 11.5, 12.0, 12.5, 13.0, 13.5, 14.0, 14.5, 15.0, 15.5, 16.0, 16.5, 17.0, 17.5, 18.0, 18.5, 19.0, 19.5, 20.0, 20.5, 21.0, 21.5, 22.0, 22.5, 23.0, 23.5, 24.0, 24.5, 25.0, 25.5, 26.0, 26.5, 27.0, 27.5, 28.0, 28.5, 29.0, 29.5, 30.0, 30.5, 31.0, 31.5, 32.0, 32.5, 33.0, 33.5, 34.0, 34.5, 35.0, 35.5, 36.0, 36.5, 37.0…	013	On	Off
[0.22506014100823107, 0.21352186398050818, 0.20891404157609064, 0.21846913980056118, 0.22119713167028102, 0.21356845936637225, 0.21895809969270463, 0.2289240611856313, 0.2252068484759203, 0.22324231960057575, 0.2332390163912965, 0.24817048221950697, 0.23920946239275126, 0.23003164349911284, 0.219056872606046, 0.21246269829529904, 0.21012775050084723, 0.21028008114143412, 0.2075274388310822, 0.212…	[3.0, 3.5, 4.0, 4.5, 5.0, 5.5, 6.0, 6.5, 7.0, 7.5, 8.0, 8.5, 9.0, 9.5, 10.0, 10.5, 11.0, 11.5, 12.0, 12.5, 13.0, 13.5, 14.0, 14.5, 15.0, 15.5, 16.0, 16.5, 17.0, 17.5, 18.0, 18.5, 19.0, 19.5, 20.0, 20.5, 21.0, 21.5, 22.0, 22.5, 23.0, 23.5, 24.0, 24.5, 25.0, 25.5, 26.0, 26.5, 27.0, 27.5, 28.0, 28.5, 29.0, 29.5, 30.0, 30.5, 31.0, 31.5, 32.0, 32.5, 33.0, 33.5, 34.0, 34.5, 35.0, 35.5, 36.0, 36.5, 37.0…	014	Off	Off
[0.20013268469254203, 0.18510235461566185, 0.19052031273482506, 0.1902648521189018, 0.19881012841189244, 0.21981991804947906, 0.2319084882359008, 0.23645540993600914, 0.252623454883248, 0.26163665091930005, 0.27881517905686104, 0.29801406091874144, 0.29071871732815974, 0.2835937898523459, 0.2816403026571025, 0.2694581966765471, 0.2724655231955309, 0.26192362784269574, 0.25320017267752243, 0.24400…	[3.0, 3.5, 4.0, 4.5, 5.0, 5.5, 6.0, 6.5, 7.0, 7.5, 8.0, 8.5, 9.0, 9.5, 10.0, 10.5, 11.0, 11.5, 12.0, 12.5, 13.0, 13.5, 14.0, 14.5, 15.0, 15.5, 16.0, 16.5, 17.0, 17.5, 18.0, 18.5, 19.0, 19.5, 20.0, 20.5, 21.0, 21.5, 22.0, 22.5, 23.0, 23.5, 24.0, 24.5, 25.0, 25.5, 26.0, 26.5, 27.0, 27.5, 28.0, 28.5, 29.0, 29.5, 30.0, 30.5, 31.0, 31.5, 32.0, 32.5, 33.0, 33.5, 34.0, 34.5, 35.0, 35.5, 36.0, 36.5, 37.0…	014	On	Off
[0.2361323409107453, 0.22470251104851996, 0.21410469534358356, 0.20016955133079845, 0.17809693635674426, 0.17314505229304772, 0.1534010342823192, 0.156652703780975, 0.17081750514231733, 0.17984323975601071, 0.19144614050836078, 0.20075190479748092, 0.2127313852798726, 0.22642749172493803, 0.2461789346449692, 0.26226554497438204, 0.2688230608372276, 0.2723663344037683, 0.2711059812540347, 0.261502…	[3.0, 3.5, 4.0, 4.5, 5.0, 5.5, 6.0, 6.5, 7.0, 7.5, 8.0, 8.5, 9.0, 9.5, 10.0, 10.5, 11.0, 11.5, 12.0, 12.5, 13.0, 13.5, 14.0, 14.5, 15.0, 15.5, 16.0, 16.5, 17.0, 17.5, 18.0, 18.5, 19.0, 19.5, 20.0, 20.5, 21.0, 21.5, 22.0, 22.5, 23.0, 23.5, 24.0, 24.5, 25.0, 25.5, 26.0, 26.5, 27.0, 27.5, 28.0, 28.5, 29.0, 29.5, 30.0, 30.5, 31.0, 31.5, 32.0, 32.5, 33.0, 33.5, 34.0, 34.5, 35.0, 35.5, 36.0, 36.5, 37.0…	016	Off	Off
[0.2027467433927459, 0.196434385374305, 0.18537964328127202, 0.17328487223328706, 0.1693406971217969, 0.1789022694302879, 0.18777210504757796, 0.1966155587922578, 0.22174428368109914, 0.22767026881363278, 0.23250718014513286, 0.24331557552503366, 0.24819369629982335, 0.2546972322229148, 0.2571534033896317, 0.2540632705061231, 0.26004868204840975, 0.2811969075960005, 0.2942150861414967, 0.31023010…	[3.0, 3.5, 4.0, 4.5, 5.0, 5.5, 6.0, 6.5, 7.0, 7.5, 8.0, 8.5, 9.0, 9.5, 10.0, 10.5, 11.0, 11.5, 12.0, 12.5, 13.0, 13.5, 14.0, 14.5, 15.0, 15.5, 16.0, 16.5, 17.0, 17.5, 18.0, 18.5, 19.0, 19.5, 20.0, 20.5, 21.0, 21.5, 22.0, 22.5, 23.0, 23.5, 24.0, 24.5, 25.0, 25.5, 26.0, 26.5, 27.0, 27.5, 28.0, 28.5, 29.0, 29.5, 30.0, 30.5, 31.0, 31.5, 32.0, 32.5, 33.0, 33.5, 34.0, 34.5, 35.0, 35.5, 36.0, 36.5, 37.0…	016	On	Off
[0.2899719195478759, 0.2660707639373657, 0.24401575747809998, 0.24117348834664035, 0.2019503250624031, 0.19696387955600309, 0.1929269144860077, 0.18447524413744634, 0.19660622854745302, 0.2085458256657543, 0.1974909477884529, 0.1961244866295343, 0.20079806526125604, 0.18906117091662966, 0.1890176137522714, 0.1831172606321023, 0.1831891420564899, 0.1747515080031924, 0.17577561327297697, 0.16545784…	[3.0, 3.5, 4.0, 4.5, 5.0, 5.5, 6.0, 6.5, 7.0, 7.5, 8.0, 8.5, 9.0, 9.5, 10.0, 10.5, 11.0, 11.5, 12.0, 12.5, 13.0, 13.5, 14.0, 14.5, 15.0, 15.5, 16.0, 16.5, 17.0, 17.5, 18.0, 18.5, 19.0, 19.5, 20.0, 20.5, 21.0, 21.5, 22.0, 22.5, 23.0, 23.5, 24.0, 24.5, 25.0, 25.5, 26.0, 26.5, 27.0, 27.5, 28.0, 28.5, 29.0, 29.5, 30.0, 30.5, 31.0, 31.5, 32.0, 32.5, 33.0, 33.5, 34.0, 34.5, 35.0, 35.5, 36.0, 36.5, 37.0…	017	Off	Off
[0.27889837961335284, 0.25985704891811606, 0.24909191354392796, 0.2419733725684433, 0.2249063755669867, 0.22969763846064342, 0.2279490554535728, 0.24230502320031427, 0.2163645452183734, 0.21607059641164703, 0.21302268032226931, 0.21409921838023913, 0.2083762783810401, 0.20785741775223562, 0.20164669731345383, 0.19350288922257786, 0.19479881670957716, 0.17667591679344846, 0.17177107006573786, 0.16…	[3.0, 3.5, 4.0, 4.5, 5.0, 5.5, 6.0, 6.5, 7.0, 7.5, 8.0, 8.5, 9.0, 9.5, 10.0, 10.5, 11.0, 11.5, 12.0, 12.5, 13.0, 13.5, 14.0, 14.5, 15.0, 15.5, 16.0, 16.5, 17.0, 17.5, 18.0, 18.5, 19.0, 19.5, 20.0, 20.5, 21.0, 21.5, 22.0, 22.5, 23.0, 23.5, 24.0, 24.5, 25.0, 25.5, 26.0, 26.5, 27.0, 27.5, 28.0, 28.5, 29.0, 29.5, 30.0, 30.5, 31.0, 31.5, 32.0, 32.5, 33.0, 33.5, 34.0, 34.5, 35.0, 35.5, 36.0, 36.5, 37.0…	017	On	Off
[0.1696236887879261, 0.1675887493797908, 0.16380824687930481, 0.1634557665576651, 0.1675653843547256, 0.18058698498820033, 0.1852152274521087, 0.19637293394922517, 0.21751389541839647, 0.2343840158555129, 0.23471102498847354, 0.25613100097175073, 0.2884060407791401, 0.3112327438511805, 0.32748730785667285, 0.3578966074456059, 0.36798904184733133, 0.3904504280001455, 0.39617015676438383, 0.4029266…	[3.0, 3.5, 4.0, 4.5, 5.0, 5.5, 6.0, 6.5, 7.0, 7.5, 8.0, 8.5, 9.0, 9.5, 10.0, 10.5, 11.0, 11.5, 12.0, 12.5, 13.0, 13.5, 14.0, 14.5, 15.0, 15.5, 16.0, 16.5, 17.0, 17.5, 18.0, 18.5, 19.0, 19.5, 20.0, 20.5, 21.0, 21.5, 22.0, 22.5, 23.0, 23.5, 24.0, 24.5, 25.0, 25.5, 26.0, 26.5, 27.0, 27.5, 28.0, 28.5, 29.0, 29.5, 30.0, 30.5, 31.0, 31.5, 32.0, 32.5, 33.0, 33.5, 34.0, 34.5, 35.0, 35.5, 36.0, 36.5, 37.0…	019	Off	Off
[0.20753161021441993, 0.19435135096811357, 0.18287030385103592, 0.17233602001537054, 0.1677413777830546, 0.16810949559170013, 0.1806371322867122, 0.19723610769513528, 0.20774480207797164, 0.22423150041320244, 0.24044162244440656, 0.2645519494693637, 0.28821061290900507, 0.2996126328188768, 0.3219668089049129, 0.3563614826746281, 0.39960474401774976, 0.43197627901171365, 0.4656481506494152, 0.4743…	[3.0, 3.5, 4.0, 4.5, 5.0, 5.5, 6.0, 6.5, 7.0, 7.5, 8.0, 8.5, 9.0, 9.5, 10.0, 10.5, 11.0, 11.5, 12.0, 12.5, 13.0, 13.5, 14.0, 14.5, 15.0, 15.5, 16.0, 16.5, 17.0, 17.5, 18.0, 18.5, 19.0, 19.5, 20.0, 20.5, 21.0, 21.5, 22.0, 22.5, 23.0, 23.5, 24.0, 24.5, 25.0, 25.5, 26.0, 26.5, 27.0, 27.5, 28.0, 28.5, 29.0, 29.5, 30.0, 30.5, 31.0, 31.5, 32.0, 32.5, 33.0, 33.5, 34.0, 34.5, 35.0, 35.5, 36.0, 36.5, 37.0…	019	On	Off
[0.19729651037670495, 0.18636487145267622, 0.18080971791581033, 0.17915498736634775, 0.17626311356188615, 0.1583999432555751, 0.16107358272367733, 0.15482647988033893, 0.15015906349236233, 0.15305314380347068, 0.1586474518036887, 0.1583481314468189, 0.14887419661479154, 0.149880318900335, 0.15246079674338722, 0.1527220370717132, 0.16406304703909938, 0.1718590313066436, 0.1899797643046593, 0.19496…	[3.0, 3.5, 4.0, 4.5, 5.0, 5.5, 6.0, 6.5, 7.0, 7.5, 8.0, 8.5, 9.0, 9.5, 10.0, 10.5, 11.0, 11.5, 12.0, 12.5, 13.0, 13.5, 14.0, 14.5, 15.0, 15.5, 16.0, 16.5, 17.0, 17.5, 18.0, 18.5, 19.0, 19.5, 20.0, 20.5, 21.0, 21.5, 22.0, 22.5, 23.0, 23.5, 24.0, 24.5, 25.0, 25.5, 26.0, 26.5, 27.0, 27.5, 28.0, 28.5, 29.0, 29.5, 30.0, 30.5, 31.0, 31.5, 32.0, 32.5, 33.0, 33.5, 34.0, 34.5, 35.0, 35.5, 36.0, 36.5, 37.0…	020	Off	Off
[0.3024686541692034, 0.2764629465316402, 0.2591449403990307, 0.2439683191751918, 0.1849091195698882, 0.18006927182540658, 0.16188925064689486, 0.165476619333641, 0.1663103217141775, 0.17318937744092724, 0.18473283869549406, 0.19137939626112793, 0.205224664910062, 0.21363777138951076, 0.2096151527889275, 0.20358583304716155, 0.1967505623837395, 0.19206016981416968, 0.18797969077875057, 0.187150547…	[3.0, 3.5, 4.0, 4.5, 5.0, 5.5, 6.0, 6.5, 7.0, 7.5, 8.0, 8.5, 9.0, 9.5, 10.0, 10.5, 11.0, 11.5, 12.0, 12.5, 13.0, 13.5, 14.0, 14.5, 15.0, 15.5, 16.0, 16.5, 17.0, 17.5, 18.0, 18.5, 19.0, 19.5, 20.0, 20.5, 21.0, 21.5, 22.0, 22.5, 23.0, 23.5, 24.0, 24.5, 25.0, 25.5, 26.0, 26.5, 27.0, 27.5, 28.0, 28.5, 29.0, 29.5, 30.0, 30.5, 31.0, 31.5, 32.0, 32.5, 33.0, 33.5, 34.0, 34.5, 35.0, 35.5, 36.0, 36.5, 37.0…	020	On	Off
[0.24487057810838944, 0.24505664713932082, 0.22660223740084878, 0.2209556737460802, 0.21682310148688916, 0.2139900013149902, 0.21850176529036971, 0.2177447144714939, 0.21084897481891587, 0.2093424389319337, 0.21174811323992127, 0.21405966354132872, 0.21217838428243627, 0.21456434985825232, 0.21501883393285046, 0.21728941378967864, 0.23289441612183379, 0.2173771372995014, 0.1826573193919425, 0.190…	[3.0, 3.5, 4.0, 4.5, 5.0, 5.5, 6.0, 6.5, 7.0, 7.5, 8.0, 8.5, 9.0, 9.5, 10.0, 10.5, 11.0, 11.5, 12.0, 12.5, 13.0, 13.5, 14.0, 14.5, 15.0, 15.5, 16.0, 16.5, 17.0, 17.5, 18.0, 18.5, 19.0, 19.5, 20.0, 20.5, 21.0, 21.5, 22.0, 22.5, 23.0, 23.5, 24.0, 24.5, 25.0, 25.5, 26.0, 26.5, 27.0, 27.5, 28.0, 28.5, 29.0, 29.5, 30.0, 30.5, 31.0, 31.5, 32.0, 32.5, 33.0, 33.5, 34.0, 34.5, 35.0, 35.5, 36.0, 36.5, 37.0…	021	Off	Off
[0.2570247062975546, 0.23802549533347384, 0.22765922571012392, 0.22424249201931282, 0.2049397828447672, 0.20061085217978, 0.2050986427772073, 0.19075579108452753, 0.19412709497774006, 0.1959586845633804, 0.19338143121477025, 0.1899882588193222, 0.19418207904981843, 0.20091670553191648, 0.2078759671606969, 0.21613372603194805, 0.229674805520518, 0.22981677820714533, 0.24797857241314694, 0.23814392…	[3.0, 3.5, 4.0, 4.5, 5.0, 5.5, 6.0, 6.5, 7.0, 7.5, 8.0, 8.5, 9.0, 9.5, 10.0, 10.5, 11.0, 11.5, 12.0, 12.5, 13.0, 13.5, 14.0, 14.5, 15.0, 15.5, 16.0, 16.5, 17.0, 17.5, 18.0, 18.5, 19.0, 19.5, 20.0, 20.5, 21.0, 21.5, 22.0, 22.5, 23.0, 23.5, 24.0, 24.5, 25.0, 25.5, 26.0, 26.5, 27.0, 27.5, 28.0, 28.5, 29.0, 29.5, 30.0, 30.5, 31.0, 31.5, 32.0, 32.5, 33.0, 33.5, 34.0, 34.5, 35.0, 35.5, 36.0, 36.5, 37.0…	021	On	Off
[0.19997082938695265, 0.19111055912478328, 0.18415135100794394, 0.1773613642087365, 0.1651837253106091, 0.16871121134449624, 0.1749904913346986, 0.19872078300055737, 0.22955737969766202, 0.22744033036182063, 0.22687775586352799, 0.21496279723206663, 0.21649964943743957, 0.21951440389654045, 0.22273079208269994, 0.22267521884492744, 0.20014155127486002, 0.1796031905211726, 0.1801047373922121, 0.17…	[3.0, 3.5, 4.0, 4.5, 5.0, 5.5, 6.0, 6.5, 7.0, 7.5, 8.0, 8.5, 9.0, 9.5, 10.0, 10.5, 11.0, 11.5, 12.0, 12.5, 13.0, 13.5, 14.0, 14.5, 15.0, 15.5, 16.0, 16.5, 17.0, 17.5, 18.0, 18.5, 19.0, 19.5, 20.0, 20.5, 21.0, 21.5, 22.0, 22.5, 23.0, 23.5, 24.0, 24.5, 25.0, 25.5, 26.0, 26.5, 27.0, 27.5, 28.0, 28.5, 29.0, 29.5, 30.0, 30.5, 31.0, 31.5, 32.0, 32.5, 33.0, 33.5, 34.0, 34.5, 35.0, 35.5, 36.0, 36.5, 37.0…	022	Off	Off
[0.18071778836306285, 0.17432511742707946, 0.16831245827054692, 0.16866382130626903, 0.18663521605430178, 0.19620557220542278, 0.20294629276777554, 0.2038127178987981, 0.20082748249225565, 0.19147063034733966, 0.1720475200675633, 0.1720786330130924, 0.18098386765948124, 0.18876837395806206, 0.18876596512715832, 0.1802159428290525, 0.18067526961289826, 0.17712555540714792, 0.1807578048284621, 0.20…	[3.0, 3.5, 4.0, 4.5, 5.0, 5.5, 6.0, 6.5, 7.0, 7.5, 8.0, 8.5, 9.0, 9.5, 10.0, 10.5, 11.0, 11.5, 12.0, 12.5, 13.0, 13.5, 14.0, 14.5, 15.0, 15.5, 16.0, 16.5, 17.0, 17.5, 18.0, 18.5, 19.0, 19.5, 20.0, 20.5, 21.0, 21.5, 22.0, 22.5, 23.0, 23.5, 24.0, 24.5, 25.0, 25.5, 26.0, 26.5, 27.0, 27.5, 28.0, 28.5, 29.0, 29.5, 30.0, 30.5, 31.0, 31.5, 32.0, 32.5, 33.0, 33.5, 34.0, 34.5, 35.0, 35.5, 36.0, 36.5, 37.0…	022	On	Off
[0.22413815322957273, 0.21447044653461014, 0.2085101471990872, 0.20445637939451697, 0.1818395648702067, 0.1602896886413293, 0.15921044756821764, 0.1733342684416962, 0.18820112392341395, 0.20104005631634878, 0.20643243690156635, 0.2060354752633392, 0.21340112911840164, 0.21013810113019002, 0.1978974810712592, 0.18163632590141013, 0.15982289110310147, 0.15089542827555097, 0.15093706625489206, 0.162…	[3.0, 3.5, 4.0, 4.5, 5.0, 5.5, 6.0, 6.5, 7.0, 7.5, 8.0, 8.5, 9.0, 9.5, 10.0, 10.5, 11.0, 11.5, 12.0, 12.5, 13.0, 13.5, 14.0, 14.5, 15.0, 15.5, 16.0, 16.5, 17.0, 17.5, 18.0, 18.5, 19.0, 19.5, 20.0, 20.5, 21.0, 21.5, 22.0, 22.5, 23.0, 23.5, 24.0, 24.5, 25.0, 25.5, 26.0, 26.5, 27.0, 27.5, 28.0, 28.5, 29.0, 29.5, 30.0, 30.5, 31.0, 31.5, 32.0, 32.5, 33.0, 33.5, 34.0, 34.5, 35.0, 35.5, 36.0, 36.5, 37.0…	023	Off	Off
[0.18550310989212446, 0.18176440521803694, 0.17731574157186902, 0.18918670328483003, 0.21377774184169898, 0.2102226954824437, 0.1959254146047526, 0.18116391695003897, 0.17788791542183213, 0.17364449156518857, 0.16519356911249986, 0.17235438987829796, 0.1838600238638369, 0.18889090397990393, 0.1926054183943506, 0.1963346536085472, 0.20404975223953023, 0.2119066983853452, 0.18480777858130523, 0.171…	[3.0, 3.5, 4.0, 4.5, 5.0, 5.5, 6.0, 6.5, 7.0, 7.5, 8.0, 8.5, 9.0, 9.5, 10.0, 10.5, 11.0, 11.5, 12.0, 12.5, 13.0, 13.5, 14.0, 14.5, 15.0, 15.5, 16.0, 16.5, 17.0, 17.5, 18.0, 18.5, 19.0, 19.5, 20.0, 20.5, 21.0, 21.5, 22.0, 22.5, 23.0, 23.5, 24.0, 24.5, 25.0, 25.5, 26.0, 26.5, 27.0, 27.5, 28.0, 28.5, 29.0, 29.5, 30.0, 30.5, 31.0, 31.5, 32.0, 32.5, 33.0, 33.5, 34.0, 34.5, 35.0, 35.5, 36.0, 36.5, 37.0…	023	On	Off
