# Supplementary material for: Shared pathway-specific network mechanisms of dopamine and deep brain stimulation for the treatment of Parkinson’s disease
Source: Nat Commun. 2025 Apr 15;16:3587. doi: 10.1038/s41467-025-58825-z (PMC12000430; doi:10.1038/s41467-025-58825-z)
Supplement: Supplementary file 4 — Source Data [file 41467_2025_58825_MOESM4_ESM.zip › Source Data/Fig3b_ImCoh_OFF_ON_DBS.csv]

connectivity	freqs	sub	med	stim
[0.046734725635415, 0.04609455575501183, 0.04154792661508811, 0.04241283694748576, 0.04430482081102761, 0.05074150057190024, 0.06887929456925086, 0.09536032867362569, 0.10823234566418176, 0.12013655191389389, 0.12452388310267641, 0.12469068077642037, 0.13691563828000536, 0.1362959285694372, 0.1376771698055059, 0.1273627407652365, 0.09763058109914476, 0.06787240669598552, 0.049549870695379784, 0.0…	[3.0, 3.5, 4.0, 4.5, 5.0, 5.5, 6.0, 6.5, 7.0, 7.5, 8.0, 8.5, 9.0, 9.5, 10.0, 10.5, 11.0, 11.5, 12.0, 12.5, 13.0, 13.5, 14.0, 14.5, 15.0, 15.5, 16.0, 16.5, 17.0, 17.5, 18.0, 18.5, 19.0, 19.5, 20.0, 20.5, 21.0, 21.5, 22.0, 22.5, 23.0, 23.5, 24.0, 24.5, 25.0, 25.5, 26.0, 26.5, 27.0, 27.5, 28.0, 28.5, 29.0, 29.5, 30.0, 30.5, 31.0, 31.5, 32.0, 32.5, 33.0, 33.5, 34.0, 34.5, 35.0, 35.5, 36.0, 36.5, 37.0…	006	Off	Off
[0.04683177169923754, 0.04294358375443992, 0.04701345316419011, 0.0563401309456806, 0.10367887773174296, 0.11925692425246064, 0.1053722932250491, 0.08634212798558855, 0.06809204285627168, 0.0655606005292523, 0.06904635187206416, 0.07970187552866399, 0.10036169401781309, 0.1499276264378162, 0.1760237682016969, 0.17458378768499916, 0.1840375054382452, 0.15697153475898692, 0.13531821286560028, 0.120…	[3.0, 3.5, 4.0, 4.5, 5.0, 5.5, 6.0, 6.5, 7.0, 7.5, 8.0, 8.5, 9.0, 9.5, 10.0, 10.5, 11.0, 11.5, 12.0, 12.5, 13.0, 13.5, 14.0, 14.5, 15.0, 15.5, 16.0, 16.5, 17.0, 17.5, 18.0, 18.5, 19.0, 19.5, 20.0, 20.5, 21.0, 21.5, 22.0, 22.5, 23.0, 23.5, 24.0, 24.5, 25.0, 25.5, 26.0, 26.5, 27.0, 27.5, 28.0, 28.5, 29.0, 29.5, 30.0, 30.5, 31.0, 31.5, 32.0, 32.5, 33.0, 33.5, 34.0, 34.5, 35.0, 35.5, 36.0, 36.5, 37.0…	006	Off	On
[0.0478330094704354, 0.04619892230116038, 0.04340904902091553, 0.044340201060322805, 0.04047718663633764, 0.0384827535239811, 0.038457592400211786, 0.04004876507913625, 0.04068016048080588, 0.042118743904744696, 0.039488296693010114, 0.039120970515462324, 0.03754927580416028, 0.040795210099377914, 0.040754606636215315, 0.041933268612837346, 0.03771222001720073, 0.03519852670986209, 0.036406828266…	[3.0, 3.5, 4.0, 4.5, 5.0, 5.5, 6.0, 6.5, 7.0, 7.5, 8.0, 8.5, 9.0, 9.5, 10.0, 10.5, 11.0, 11.5, 12.0, 12.5, 13.0, 13.5, 14.0, 14.5, 15.0, 15.5, 16.0, 16.5, 17.0, 17.5, 18.0, 18.5, 19.0, 19.5, 20.0, 20.5, 21.0, 21.5, 22.0, 22.5, 23.0, 23.5, 24.0, 24.5, 25.0, 25.5, 26.0, 26.5, 27.0, 27.5, 28.0, 28.5, 29.0, 29.5, 30.0, 30.5, 31.0, 31.5, 32.0, 32.5, 33.0, 33.5, 34.0, 34.5, 35.0, 35.5, 36.0, 36.5, 37.0…	007	Off	Off
[0.04722627393226133, 0.05076569065106449, 0.049845888604857856, 0.0462429090077572, 0.04447972594603829, 0.03828021611686972, 0.03690666603256167, 0.03984919782288016, 0.04158093746412149, 0.04327951472172915, 0.04562198879951192, 0.04442184004230189, 0.04943363679712795, 0.03912706717221091, 0.039121904393151004, 0.03803093713121594, 0.03926181268249164, 0.0373858564586629, 0.03654638624627087,…	[3.0, 3.5, 4.0, 4.5, 5.0, 5.5, 6.0, 6.5, 7.0, 7.5, 8.0, 8.5, 9.0, 9.5, 10.0, 10.5, 11.0, 11.5, 12.0, 12.5, 13.0, 13.5, 14.0, 14.5, 15.0, 15.5, 16.0, 16.5, 17.0, 17.5, 18.0, 18.5, 19.0, 19.5, 20.0, 20.5, 21.0, 21.5, 22.0, 22.5, 23.0, 23.5, 24.0, 24.5, 25.0, 25.5, 26.0, 26.5, 27.0, 27.5, 28.0, 28.5, 29.0, 29.5, 30.0, 30.5, 31.0, 31.5, 32.0, 32.5, 33.0, 33.5, 34.0, 34.5, 35.0, 35.5, 36.0, 36.5, 37.0…	007	Off	On
[0.046627560144700105, 0.044909363570224015, 0.04186729845213949, 0.0401320007385406, 0.0401424667573179, 0.04166828989718226, 0.052748978950081404, 0.06579036609068321, 0.06726639213380455, 0.06535216466159134, 0.06320667886675528, 0.06576168634088479, 0.08022415590739838, 0.09655370802566865, 0.11579087650392293, 0.12475658873534227, 0.15953693899475183, 0.18055004191828472, 0.18879308042198537…	[3.0, 3.5, 4.0, 4.5, 5.0, 5.5, 6.0, 6.5, 7.0, 7.5, 8.0, 8.5, 9.0, 9.5, 10.0, 10.5, 11.0, 11.5, 12.0, 12.5, 13.0, 13.5, 14.0, 14.5, 15.0, 15.5, 16.0, 16.5, 17.0, 17.5, 18.0, 18.5, 19.0, 19.5, 20.0, 20.5, 21.0, 21.5, 22.0, 22.5, 23.0, 23.5, 24.0, 24.5, 25.0, 25.5, 26.0, 26.5, 27.0, 27.5, 28.0, 28.5, 29.0, 29.5, 30.0, 30.5, 31.0, 31.5, 32.0, 32.5, 33.0, 33.5, 34.0, 34.5, 35.0, 35.5, 36.0, 36.5, 37.0…	009	Off	Off
[0.0602989356351051, 0.05662296010429208, 0.05510637182123931, 0.048714660781967956, 0.04640261671551865, 0.04740372183924863, 0.05148609485365623, 0.06793250555227703, 0.07890093125425125, 0.06407848035890237, 0.0659051418347285, 0.08531127618547474, 0.11099002643763756, 0.13206345949428147, 0.15873243770327458, 0.1667503321927383, 0.20050468400101354, 0.24115265882687956, 0.25497123657109083, 0…	[3.0, 3.5, 4.0, 4.5, 5.0, 5.5, 6.0, 6.5, 7.0, 7.5, 8.0, 8.5, 9.0, 9.5, 10.0, 10.5, 11.0, 11.5, 12.0, 12.5, 13.0, 13.5, 14.0, 14.5, 15.0, 15.5, 16.0, 16.5, 17.0, 17.5, 18.0, 18.5, 19.0, 19.5, 20.0, 20.5, 21.0, 21.5, 22.0, 22.5, 23.0, 23.5, 24.0, 24.5, 25.0, 25.5, 26.0, 26.5, 27.0, 27.5, 28.0, 28.5, 29.0, 29.5, 30.0, 30.5, 31.0, 31.5, 32.0, 32.5, 33.0, 33.5, 34.0, 34.5, 35.0, 35.5, 36.0, 36.5, 37.0…	009	Off	On
[0.0484909747953771, 0.048180028352644226, 0.0466440058664082, 0.04475551762179603, 0.044494678661399965, 0.04103425724882226, 0.03914388120057267, 0.040665036033873066, 0.04405527075356448, 0.04082327545547307, 0.03969965123976667, 0.0529038171027403, 0.06614038887857056, 0.07497778465430505, 0.07481615262645709, 0.07275941525510907, 0.0666942609091833, 0.06841394033831717, 0.061842534777899, 0.…	[3.0, 3.5, 4.0, 4.5, 5.0, 5.5, 6.0, 6.5, 7.0, 7.5, 8.0, 8.5, 9.0, 9.5, 10.0, 10.5, 11.0, 11.5, 12.0, 12.5, 13.0, 13.5, 14.0, 14.5, 15.0, 15.5, 16.0, 16.5, 17.0, 17.5, 18.0, 18.5, 19.0, 19.5, 20.0, 20.5, 21.0, 21.5, 22.0, 22.5, 23.0, 23.5, 24.0, 24.5, 25.0, 25.5, 26.0, 26.5, 27.0, 27.5, 28.0, 28.5, 29.0, 29.5, 30.0, 30.5, 31.0, 31.5, 32.0, 32.5, 33.0, 33.5, 34.0, 34.5, 35.0, 35.5, 36.0, 36.5, 37.0…	012	Off	Off
[0.048916243332093906, 0.04498798526497426, 0.04183181385388729, 0.03982218709322752, 0.03702710091960938, 0.034881107901520235, 0.03844711591700806, 0.04068842447582492, 0.04220418085028311, 0.04417689703580563, 0.06037659522340858, 0.0876102206673619, 0.11250582231442001, 0.1219734265059642, 0.12776742730377152, 0.12687980316544753, 0.12783104543414495, 0.13930596831973363, 0.1432994575012265, …	[3.0, 3.5, 4.0, 4.5, 5.0, 5.5, 6.0, 6.5, 7.0, 7.5, 8.0, 8.5, 9.0, 9.5, 10.0, 10.5, 11.0, 11.5, 12.0, 12.5, 13.0, 13.5, 14.0, 14.5, 15.0, 15.5, 16.0, 16.5, 17.0, 17.5, 18.0, 18.5, 19.0, 19.5, 20.0, 20.5, 21.0, 21.5, 22.0, 22.5, 23.0, 23.5, 24.0, 24.5, 25.0, 25.5, 26.0, 26.5, 27.0, 27.5, 28.0, 28.5, 29.0, 29.5, 30.0, 30.5, 31.0, 31.5, 32.0, 32.5, 33.0, 33.5, 34.0, 34.5, 35.0, 35.5, 36.0, 36.5, 37.0…	012	Off	On
[0.06488084767628395, 0.06461045764815589, 0.06525407612556659, 0.07294098382875108, 0.0714920165662342, 0.07941506729208737, 0.08160194348466478, 0.0884344658112936, 0.07926832395704253, 0.08230922009323416, 0.07791865685531142, 0.07514051332124093, 0.06928984383448485, 0.06596610226693005, 0.06706788855563588, 0.0651065628608098, 0.06006913295605861, 0.05548487676444821, 0.05448797084172053, 0.…	[3.0, 3.5, 4.0, 4.5, 5.0, 5.5, 6.0, 6.5, 7.0, 7.5, 8.0, 8.5, 9.0, 9.5, 10.0, 10.5, 11.0, 11.5, 12.0, 12.5, 13.0, 13.5, 14.0, 14.5, 15.0, 15.5, 16.0, 16.5, 17.0, 17.5, 18.0, 18.5, 19.0, 19.5, 20.0, 20.5, 21.0, 21.5, 22.0, 22.5, 23.0, 23.5, 24.0, 24.5, 25.0, 25.5, 26.0, 26.5, 27.0, 27.5, 28.0, 28.5, 29.0, 29.5, 30.0, 30.5, 31.0, 31.5, 32.0, 32.5, 33.0, 33.5, 34.0, 34.5, 35.0, 35.5, 36.0, 36.5, 37.0…	014	Off	Off
[0.05329573310867663, 0.05362174077374768, 0.05989536476362612, 0.06462821392081093, 0.07278353053368727, 0.07667488700924942, 0.07814281535058755, 0.08197066645691002, 0.08942788462232015, 0.09385333212141285, 0.10025803835354351, 0.09088532087765448, 0.08132787615878069, 0.06833593147263985, 0.06381801041558223, 0.06056055215055439, 0.05678948230232165, 0.049201994227432495, 0.04677338496932495…	[3.0, 3.5, 4.0, 4.5, 5.0, 5.5, 6.0, 6.5, 7.0, 7.5, 8.0, 8.5, 9.0, 9.5, 10.0, 10.5, 11.0, 11.5, 12.0, 12.5, 13.0, 13.5, 14.0, 14.5, 15.0, 15.5, 16.0, 16.5, 17.0, 17.5, 18.0, 18.5, 19.0, 19.5, 20.0, 20.5, 21.0, 21.5, 22.0, 22.5, 23.0, 23.5, 24.0, 24.5, 25.0, 25.5, 26.0, 26.5, 27.0, 27.5, 28.0, 28.5, 29.0, 29.5, 30.0, 30.5, 31.0, 31.5, 32.0, 32.5, 33.0, 33.5, 34.0, 34.5, 35.0, 35.5, 36.0, 36.5, 37.0…	014	Off	On
[0.043479964214102176, 0.040476891341754244, 0.03859480555588479, 0.03731311679564366, 0.038720632218767294, 0.04068535135543557, 0.038699328338601416, 0.03674371038323119, 0.037500333876827635, 0.039201793781255274, 0.03862379060265637, 0.03865618932654686, 0.03787864283733118, 0.03671478670907243, 0.03558102465558199, 0.03629668660174738, 0.03791503123304426, 0.041741886169061625, 0.04243274604…	[3.0, 3.5, 4.0, 4.5, 5.0, 5.5, 6.0, 6.5, 7.0, 7.5, 8.0, 8.5, 9.0, 9.5, 10.0, 10.5, 11.0, 11.5, 12.0, 12.5, 13.0, 13.5, 14.0, 14.5, 15.0, 15.5, 16.0, 16.5, 17.0, 17.5, 18.0, 18.5, 19.0, 19.5, 20.0, 20.5, 21.0, 21.5, 22.0, 22.5, 23.0, 23.5, 24.0, 24.5, 25.0, 25.5, 26.0, 26.5, 27.0, 27.5, 28.0, 28.5, 29.0, 29.5, 30.0, 30.5, 31.0, 31.5, 32.0, 32.5, 33.0, 33.5, 34.0, 34.5, 35.0, 35.5, 36.0, 36.5, 37.0…	017	Off	Off
[0.04770027629233755, 0.04492849814464215, 0.04121201012869313, 0.040382087065216836, 0.040062704183962176, 0.040839937597136, 0.04308138366816924, 0.04111118589623352, 0.045871561369805795, 0.04605694190183201, 0.044767235771903655, 0.045209468826896373, 0.0462724253168744, 0.04776170277009998, 0.049041780053571155, 0.046415628672795736, 0.04867526418329422, 0.04829596441027577, 0.04949254436124…	[3.0, 3.5, 4.0, 4.5, 5.0, 5.5, 6.0, 6.5, 7.0, 7.5, 8.0, 8.5, 9.0, 9.5, 10.0, 10.5, 11.0, 11.5, 12.0, 12.5, 13.0, 13.5, 14.0, 14.5, 15.0, 15.5, 16.0, 16.5, 17.0, 17.5, 18.0, 18.5, 19.0, 19.5, 20.0, 20.5, 21.0, 21.5, 22.0, 22.5, 23.0, 23.5, 24.0, 24.5, 25.0, 25.5, 26.0, 26.5, 27.0, 27.5, 28.0, 28.5, 29.0, 29.5, 30.0, 30.5, 31.0, 31.5, 32.0, 32.5, 33.0, 33.5, 34.0, 34.5, 35.0, 35.5, 36.0, 36.5, 37.0…	017	Off	On
[0.043683322120348575, 0.03968213471677219, 0.038042272744505626, 0.03603389906380101, 0.03319746550884524, 0.03569367197797742, 0.0484982014057196, 0.06838106032332417, 0.07966979265192164, 0.09707611467492412, 0.10608062037363905, 0.12238930955422232, 0.11041870978551585, 0.11469116029853975, 0.11575343509948044, 0.10177949572553739, 0.0877165186587169, 0.07117747692133473, 0.056585776973181054…	[3.0, 3.5, 4.0, 4.5, 5.0, 5.5, 6.0, 6.5, 7.0, 7.5, 8.0, 8.5, 9.0, 9.5, 10.0, 10.5, 11.0, 11.5, 12.0, 12.5, 13.0, 13.5, 14.0, 14.5, 15.0, 15.5, 16.0, 16.5, 17.0, 17.5, 18.0, 18.5, 19.0, 19.5, 20.0, 20.5, 21.0, 21.5, 22.0, 22.5, 23.0, 23.5, 24.0, 24.5, 25.0, 25.5, 26.0, 26.5, 27.0, 27.5, 28.0, 28.5, 29.0, 29.5, 30.0, 30.5, 31.0, 31.5, 32.0, 32.5, 33.0, 33.5, 34.0, 34.5, 35.0, 35.5, 36.0, 36.5, 37.0…	019	Off	Off
[0.05288726502526221, 0.06486607203571486, 0.060918622886261084, 0.06545704644225554, 0.06656235227349028, 0.06714735763619835, 0.07554147788714363, 0.08477656899412858, 0.11635403409968739, 0.11406848566012348, 0.1302568255477789, 0.13531431224627685, 0.14447731173533948, 0.13938432510329185, 0.14844011140983984, 0.15123706007098972, 0.14623525825636502, 0.11235566001494643, 0.11683316888866385,…	[3.0, 3.5, 4.0, 4.5, 5.0, 5.5, 6.0, 6.5, 7.0, 7.5, 8.0, 8.5, 9.0, 9.5, 10.0, 10.5, 11.0, 11.5, 12.0, 12.5, 13.0, 13.5, 14.0, 14.5, 15.0, 15.5, 16.0, 16.5, 17.0, 17.5, 18.0, 18.5, 19.0, 19.5, 20.0, 20.5, 21.0, 21.5, 22.0, 22.5, 23.0, 23.5, 24.0, 24.5, 25.0, 25.5, 26.0, 26.5, 27.0, 27.5, 28.0, 28.5, 29.0, 29.5, 30.0, 30.5, 31.0, 31.5, 32.0, 32.5, 33.0, 33.5, 34.0, 34.5, 35.0, 35.5, 36.0, 36.5, 37.0…	019	Off	On
[0.04731671943851068, 0.04667573231057099, 0.04413773519572033, 0.04173002053950188, 0.042227550064128, 0.04422995327223829, 0.0547425959751302, 0.061252299692284407, 0.07324475921694486, 0.07353866886639722, 0.07194753716770695, 0.06336661517944125, 0.06160250733360982, 0.06407204857445689, 0.06573875039395516, 0.06172451581477343, 0.05385645486414638, 0.03928806262045597, 0.04150041294128255, 0…	[3.0, 3.5, 4.0, 4.5, 5.0, 5.5, 6.0, 6.5, 7.0, 7.5, 8.0, 8.5, 9.0, 9.5, 10.0, 10.5, 11.0, 11.5, 12.0, 12.5, 13.0, 13.5, 14.0, 14.5, 15.0, 15.5, 16.0, 16.5, 17.0, 17.5, 18.0, 18.5, 19.0, 19.5, 20.0, 20.5, 21.0, 21.5, 22.0, 22.5, 23.0, 23.5, 24.0, 24.5, 25.0, 25.5, 26.0, 26.5, 27.0, 27.5, 28.0, 28.5, 29.0, 29.5, 30.0, 30.5, 31.0, 31.5, 32.0, 32.5, 33.0, 33.5, 34.0, 34.5, 35.0, 35.5, 36.0, 36.5, 37.0…	022	Off	Off
[0.04178319276627464, 0.04059127792423785, 0.0392742703588135, 0.04285113676609617, 0.04695553964208399, 0.04705829695345719, 0.046931218318489135, 0.043473170043596764, 0.05626975243626342, 0.0657737565056963, 0.0696318955619515, 0.06874450460270087, 0.07477835400951963, 0.08038434123357935, 0.09555988712903023, 0.09475792590441032, 0.0928640154130438, 0.06433625877347696, 0.05139421513500676, 0…	[3.0, 3.5, 4.0, 4.5, 5.0, 5.5, 6.0, 6.5, 7.0, 7.5, 8.0, 8.5, 9.0, 9.5, 10.0, 10.5, 11.0, 11.5, 12.0, 12.5, 13.0, 13.5, 14.0, 14.5, 15.0, 15.5, 16.0, 16.5, 17.0, 17.5, 18.0, 18.5, 19.0, 19.5, 20.0, 20.5, 21.0, 21.5, 22.0, 22.5, 23.0, 23.5, 24.0, 24.5, 25.0, 25.5, 26.0, 26.5, 27.0, 27.5, 28.0, 28.5, 29.0, 29.5, 30.0, 30.5, 31.0, 31.5, 32.0, 32.5, 33.0, 33.5, 34.0, 34.5, 35.0, 35.5, 36.0, 36.5, 37.0…	022	Off	On
[0.053089523342549544, 0.050635158950900885, 0.04775486722977673, 0.04542172037815113, 0.04104605470655836, 0.039681246643801266, 0.03997296446144496, 0.044932819332731036, 0.04941111952121873, 0.0494339137077403, 0.05250841285634375, 0.051966069886140116, 0.05566162214539194, 0.05538319280120087, 0.0535825460111846, 0.05025716739830125, 0.044931323494344824, 0.04015388352896498, 0.03854894098379…	[3.0, 3.5, 4.0, 4.5, 5.0, 5.5, 6.0, 6.5, 7.0, 7.5, 8.0, 8.5, 9.0, 9.5, 10.0, 10.5, 11.0, 11.5, 12.0, 12.5, 13.0, 13.5, 14.0, 14.5, 15.0, 15.5, 16.0, 16.5, 17.0, 17.5, 18.0, 18.5, 19.0, 19.5, 20.0, 20.5, 21.0, 21.5, 22.0, 22.5, 23.0, 23.5, 24.0, 24.5, 25.0, 25.5, 26.0, 26.5, 27.0, 27.5, 28.0, 28.5, 29.0, 29.5, 30.0, 30.5, 31.0, 31.5, 32.0, 32.5, 33.0, 33.5, 34.0, 34.5, 35.0, 35.5, 36.0, 36.5, 37.0…	023	Off	Off
[0.05459711526285535, 0.05215087549714223, 0.05019123515880294, 0.048546375995437756, 0.04492120215074764, 0.043521650384425396, 0.045391453001131864, 0.04744593554711186, 0.0481551996324804, 0.04832485077674146, 0.04962106513730237, 0.052178437738572794, 0.050723250275040196, 0.053155053052223615, 0.05271069454611407, 0.048016359366604984, 0.04720350139120008, 0.051051533575074255, 0.05497166278…	[3.0, 3.5, 4.0, 4.5, 5.0, 5.5, 6.0, 6.5, 7.0, 7.5, 8.0, 8.5, 9.0, 9.5, 10.0, 10.5, 11.0, 11.5, 12.0, 12.5, 13.0, 13.5, 14.0, 14.5, 15.0, 15.5, 16.0, 16.5, 17.0, 17.5, 18.0, 18.5, 19.0, 19.5, 20.0, 20.5, 21.0, 21.5, 22.0, 22.5, 23.0, 23.5, 24.0, 24.5, 25.0, 25.5, 26.0, 26.5, 27.0, 27.5, 28.0, 28.5, 29.0, 29.5, 30.0, 30.5, 31.0, 31.5, 32.0, 32.5, 33.0, 33.5, 34.0, 34.5, 35.0, 35.5, 36.0, 36.5, 37.0…	023	Off	On
[0.0389863459670704, 0.03694074487277821, 0.03443695247359887, 0.03496905158670148, 0.036603956866775665, 0.037973251504039254, 0.0351953076891111, 0.036746440844595885, 0.03796941446044539, 0.044946978947604264, 0.04721244711257934, 0.047482944580111326, 0.04457191629278889, 0.045135066334689555, 0.03898972472908504, 0.04042716913358224, 0.04650552172603524, 0.04609899928179905, 0.04271783919739…	[3.0, 3.5, 4.0, 4.5, 5.0, 5.5, 6.0, 6.5, 7.0, 7.5, 8.0, 8.5, 9.0, 9.5, 10.0, 10.5, 11.0, 11.5, 12.0, 12.5, 13.0, 13.5, 14.0, 14.5, 15.0, 15.5, 16.0, 16.5, 17.0, 17.5, 18.0, 18.5, 19.0, 19.5, 20.0, 20.5, 21.0, 21.5, 22.0, 22.5, 23.0, 23.5, 24.0, 24.5, 25.0, 25.5, 26.0, 26.5, 27.0, 27.5, 28.0, 28.5, 29.0, 29.5, 30.0, 30.5, 31.0, 31.5, 32.0, 32.5, 33.0, 33.5, 34.0, 34.5, 35.0, 35.5, 36.0, 36.5, 37.0…	025	Off	Off
[0.041362891765759954, 0.040567065289088315, 0.038426476983362545, 0.040798693276876706, 0.0421571000180329, 0.04030487084068599, 0.04020962669335996, 0.039729150379054605, 0.039625185994280956, 0.04489799703593537, 0.054974902406798934, 0.05976206056774438, 0.0573139371671575, 0.05225767866127273, 0.05377093463046551, 0.052870844673969485, 0.053753343386976925, 0.04768588328422942, 0.04974332393…	[3.0, 3.5, 4.0, 4.5, 5.0, 5.5, 6.0, 6.5, 7.0, 7.5, 8.0, 8.5, 9.0, 9.5, 10.0, 10.5, 11.0, 11.5, 12.0, 12.5, 13.0, 13.5, 14.0, 14.5, 15.0, 15.5, 16.0, 16.5, 17.0, 17.5, 18.0, 18.5, 19.0, 19.5, 20.0, 20.5, 21.0, 21.5, 22.0, 22.5, 23.0, 23.5, 24.0, 24.5, 25.0, 25.5, 26.0, 26.5, 27.0, 27.5, 28.0, 28.5, 29.0, 29.5, 30.0, 30.5, 31.0, 31.5, 32.0, 32.5, 33.0, 33.5, 34.0, 34.5, 35.0, 35.5, 36.0, 36.5, 37.0…	025	Off	On
[0.055068255704712875, 0.048827377503950206, 0.0457321783941107, 0.0446970571792882, 0.040004312320571986, 0.04137676995029156, 0.04108651147467414, 0.04115148952121502, 0.04467575823118635, 0.046425492723079456, 0.04562704697773541, 0.046001653225016974, 0.04465985881543637, 0.04626209265372353, 0.04717316402782665, 0.04343259281863601, 0.04049892045973597, 0.04110611380776082, 0.041559002433922…	[3.0, 3.5, 4.0, 4.5, 5.0, 5.5, 6.0, 6.5, 7.0, 7.5, 8.0, 8.5, 9.0, 9.5, 10.0, 10.5, 11.0, 11.5, 12.0, 12.5, 13.0, 13.5, 14.0, 14.5, 15.0, 15.5, 16.0, 16.5, 17.0, 17.5, 18.0, 18.5, 19.0, 19.5, 20.0, 20.5, 21.0, 21.5, 22.0, 22.5, 23.0, 23.5, 24.0, 24.5, 25.0, 25.5, 26.0, 26.5, 27.0, 27.5, 28.0, 28.5, 29.0, 29.5, 30.0, 30.5, 31.0, 31.5, 32.0, 32.5, 33.0, 33.5, 34.0, 34.5, 35.0, 35.5, 36.0, 36.5, 37.0…	026	Off	Off
[0.06606440731953651, 0.061235579210122314, 0.06016570015484428, 0.0573645615242006, 0.04973609692191295, 0.044176932924522135, 0.04599892729780024, 0.049748201107302395, 0.045218409637465706, 0.04781356518667986, 0.049486315596283144, 0.05470568936660337, 0.051563297611483594, 0.04965320207120241, 0.04926936536263491, 0.04488346988643951, 0.045567748107163096, 0.0436397358192671, 0.0421296233234…	[3.0, 3.5, 4.0, 4.5, 5.0, 5.5, 6.0, 6.5, 7.0, 7.5, 8.0, 8.5, 9.0, 9.5, 10.0, 10.5, 11.0, 11.5, 12.0, 12.5, 13.0, 13.5, 14.0, 14.5, 15.0, 15.5, 16.0, 16.5, 17.0, 17.5, 18.0, 18.5, 19.0, 19.5, 20.0, 20.5, 21.0, 21.5, 22.0, 22.5, 23.0, 23.5, 24.0, 24.5, 25.0, 25.5, 26.0, 26.5, 27.0, 27.5, 28.0, 28.5, 29.0, 29.5, 30.0, 30.5, 31.0, 31.5, 32.0, 32.5, 33.0, 33.5, 34.0, 34.5, 35.0, 35.5, 36.0, 36.5, 37.0…	026	Off	On
[0.047934592341040055, 0.04570354487373938, 0.04485075807332476, 0.04167734051179831, 0.03602882905723042, 0.03626158462004621, 0.0380445169102338, 0.04546609948066463, 0.04945846445474949, 0.05082972938145733, 0.05138840399392059, 0.04842388211246427, 0.043415412999158395, 0.04357723771259248, 0.04101081153643485, 0.0404549789151672, 0.04161233553091695, 0.04059210934807069, 0.039298395821047674…	[3.0, 3.5, 4.0, 4.5, 5.0, 5.5, 6.0, 6.5, 7.0, 7.5, 8.0, 8.5, 9.0, 9.5, 10.0, 10.5, 11.0, 11.5, 12.0, 12.5, 13.0, 13.5, 14.0, 14.5, 15.0, 15.5, 16.0, 16.5, 17.0, 17.5, 18.0, 18.5, 19.0, 19.5, 20.0, 20.5, 21.0, 21.5, 22.0, 22.5, 23.0, 23.5, 24.0, 24.5, 25.0, 25.5, 26.0, 26.5, 27.0, 27.5, 28.0, 28.5, 29.0, 29.5, 30.0, 30.5, 31.0, 31.5, 32.0, 32.5, 33.0, 33.5, 34.0, 34.5, 35.0, 35.5, 36.0, 36.5, 37.0…	027	Off	Off
[0.05546055328874689, 0.050619004513391866, 0.04882418320040697, 0.04643046998613903, 0.04300292110351143, 0.040638034612790586, 0.0406868964965843, 0.044654334328224306, 0.04974309791991082, 0.04823725775217981, 0.0497572858599653, 0.04804767950946556, 0.0441966264063877, 0.041739481065012886, 0.03914783307107975, 0.03967931171895298, 0.040152249251945736, 0.040496806877383065, 0.041971430177340…	[3.0, 3.5, 4.0, 4.5, 5.0, 5.5, 6.0, 6.5, 7.0, 7.5, 8.0, 8.5, 9.0, 9.5, 10.0, 10.5, 11.0, 11.5, 12.0, 12.5, 13.0, 13.5, 14.0, 14.5, 15.0, 15.5, 16.0, 16.5, 17.0, 17.5, 18.0, 18.5, 19.0, 19.5, 20.0, 20.5, 21.0, 21.5, 22.0, 22.5, 23.0, 23.5, 24.0, 24.5, 25.0, 25.5, 26.0, 26.5, 27.0, 27.5, 28.0, 28.5, 29.0, 29.5, 30.0, 30.5, 31.0, 31.5, 32.0, 32.5, 33.0, 33.5, 34.0, 34.5, 35.0, 35.5, 36.0, 36.5, 37.0…	027	Off	On
