# Supplementary material for: Shared pathway-specific network mechanisms of dopamine and deep brain stimulation for the treatment of Parkinson’s disease
Source: Nat Commun. 2025 Apr 15;16:3587. doi: 10.1038/s41467-025-58825-z (PMC12000430; doi:10.1038/s41467-025-58825-z)
Supplement: Supplementary file 4 — Source Data [file 41467_2025_58825_MOESM4_ESM.zip › Source Data/Fig3b_ImCoh_OFF_ON_Levodopa.csv]

connectivity	freqs	sub	med	stim
[0.05200830469791786, 0.050117403059813624, 0.04928669993568429, 0.0442006664168211, 0.04185308848526953, 0.04419860256921873, 0.041769293204997095, 0.04251196487994128, 0.04759876433305332, 0.05073142170375708, 0.050987866687028406, 0.0490842588395981, 0.048668984168223656, 0.04889508197647078, 0.04664110663144472, 0.04593803019138826, 0.04519738386855379, 0.04576305406978676, 0.0417598364681708…	[3.0, 3.5, 4.0, 4.5, 5.0, 5.5, 6.0, 6.5, 7.0, 7.5, 8.0, 8.5, 9.0, 9.5, 10.0, 10.5, 11.0, 11.5, 12.0, 12.5, 13.0, 13.5, 14.0, 14.5, 15.0, 15.5, 16.0, 16.5, 17.0, 17.5, 18.0, 18.5, 19.0, 19.5, 20.0, 20.5, 21.0, 21.5, 22.0, 22.5, 23.0, 23.5, 24.0, 24.5, 25.0, 25.5, 26.0, 26.5, 27.0, 27.5, 28.0, 28.5, 29.0, 29.5, 30.0, 30.5, 31.0, 31.5, 32.0, 32.5, 33.0, 33.5, 34.0, 34.5, 35.0, 35.5, 36.0, 36.5, 37.0…	003	Off	Off
[0.06445795596817465, 0.054408243367899546, 0.05180291625963312, 0.05019275586521177, 0.04574387005569134, 0.0490121834764646, 0.04799910978433055, 0.0509532906504934, 0.05243101018622013, 0.06609067620379158, 0.07151364162814529, 0.08305409723833386, 0.0855338851883947, 0.08621943416077181, 0.0854757954707837, 0.08195575890864744, 0.07406518894003462, 0.06257034502618261, 0.051076065549365286, 0…	[3.0, 3.5, 4.0, 4.5, 5.0, 5.5, 6.0, 6.5, 7.0, 7.5, 8.0, 8.5, 9.0, 9.5, 10.0, 10.5, 11.0, 11.5, 12.0, 12.5, 13.0, 13.5, 14.0, 14.5, 15.0, 15.5, 16.0, 16.5, 17.0, 17.5, 18.0, 18.5, 19.0, 19.5, 20.0, 20.5, 21.0, 21.5, 22.0, 22.5, 23.0, 23.5, 24.0, 24.5, 25.0, 25.5, 26.0, 26.5, 27.0, 27.5, 28.0, 28.5, 29.0, 29.5, 30.0, 30.5, 31.0, 31.5, 32.0, 32.5, 33.0, 33.5, 34.0, 34.5, 35.0, 35.5, 36.0, 36.5, 37.0…	003	On	Off
[0.06775899567319556, 0.05836498570238074, 0.05335027480740644, 0.05338050341359148, 0.05044913310637935, 0.04195154465439773, 0.04288220825971709, 0.040463135954950415, 0.04264142381240844, 0.05617169543601539, 0.07569348028273463, 0.09990133324838468, 0.10444088734959985, 0.11743971546138261, 0.12154371715148783, 0.11847793131456595, 0.1041707916189547, 0.087468772987334, 0.07278658472427633, 0…	[3.0, 3.5, 4.0, 4.5, 5.0, 5.5, 6.0, 6.5, 7.0, 7.5, 8.0, 8.5, 9.0, 9.5, 10.0, 10.5, 11.0, 11.5, 12.0, 12.5, 13.0, 13.5, 14.0, 14.5, 15.0, 15.5, 16.0, 16.5, 17.0, 17.5, 18.0, 18.5, 19.0, 19.5, 20.0, 20.5, 21.0, 21.5, 22.0, 22.5, 23.0, 23.5, 24.0, 24.5, 25.0, 25.5, 26.0, 26.5, 27.0, 27.5, 28.0, 28.5, 29.0, 29.5, 30.0, 30.5, 31.0, 31.5, 32.0, 32.5, 33.0, 33.5, 34.0, 34.5, 35.0, 35.5, 36.0, 36.5, 37.0…	004	Off	Off
[0.05526105972974421, 0.04976195303108973, 0.046613254820556865, 0.045614805009813596, 0.04049947386307597, 0.04227036307766415, 0.04230957573151281, 0.0419900406572793, 0.04215068330105092, 0.03813920651986722, 0.04204422651765041, 0.04981564727461237, 0.06357771003742348, 0.06988633022428271, 0.06551888672553775, 0.06436522529053286, 0.06728002901667533, 0.06055125903281802, 0.05960771394789649…	[3.0, 3.5, 4.0, 4.5, 5.0, 5.5, 6.0, 6.5, 7.0, 7.5, 8.0, 8.5, 9.0, 9.5, 10.0, 10.5, 11.0, 11.5, 12.0, 12.5, 13.0, 13.5, 14.0, 14.5, 15.0, 15.5, 16.0, 16.5, 17.0, 17.5, 18.0, 18.5, 19.0, 19.5, 20.0, 20.5, 21.0, 21.5, 22.0, 22.5, 23.0, 23.5, 24.0, 24.5, 25.0, 25.5, 26.0, 26.5, 27.0, 27.5, 28.0, 28.5, 29.0, 29.5, 30.0, 30.5, 31.0, 31.5, 32.0, 32.5, 33.0, 33.5, 34.0, 34.5, 35.0, 35.5, 36.0, 36.5, 37.0…	004	On	Off
[0.04447800934632423, 0.04475524029289208, 0.04039656219998743, 0.04100657612790091, 0.043144227916592504, 0.04891084341540416, 0.06535832321827094, 0.08905006702004319, 0.09845789142260596, 0.1081187516038904, 0.11150852635394864, 0.11170124055584794, 0.12312633402649587, 0.12146631730159264, 0.12210709913197416, 0.1097364133498065, 0.08191657643376217, 0.05960562835055482, 0.04865611988364323, …	[3.0, 3.5, 4.0, 4.5, 5.0, 5.5, 6.0, 6.5, 7.0, 7.5, 8.0, 8.5, 9.0, 9.5, 10.0, 10.5, 11.0, 11.5, 12.0, 12.5, 13.0, 13.5, 14.0, 14.5, 15.0, 15.5, 16.0, 16.5, 17.0, 17.5, 18.0, 18.5, 19.0, 19.5, 20.0, 20.5, 21.0, 21.5, 22.0, 22.5, 23.0, 23.5, 24.0, 24.5, 25.0, 25.5, 26.0, 26.5, 27.0, 27.5, 28.0, 28.5, 29.0, 29.5, 30.0, 30.5, 31.0, 31.5, 32.0, 32.5, 33.0, 33.5, 34.0, 34.5, 35.0, 35.5, 36.0, 36.5, 37.0…	006	Off	Off
[0.04190733709220434, 0.043247376769814404, 0.04343506765578328, 0.050224804801000174, 0.06262285996685348, 0.065105207764961, 0.06763240384525711, 0.06272123444474881, 0.05831409327143236, 0.06026002269714343, 0.05855408881467796, 0.057433032265290763, 0.057701657101921745, 0.061472399722317904, 0.06521230187122322, 0.06956959843057718, 0.07219092769235201, 0.06206138014770041, 0.059337027991418…	[3.0, 3.5, 4.0, 4.5, 5.0, 5.5, 6.0, 6.5, 7.0, 7.5, 8.0, 8.5, 9.0, 9.5, 10.0, 10.5, 11.0, 11.5, 12.0, 12.5, 13.0, 13.5, 14.0, 14.5, 15.0, 15.5, 16.0, 16.5, 17.0, 17.5, 18.0, 18.5, 19.0, 19.5, 20.0, 20.5, 21.0, 21.5, 22.0, 22.5, 23.0, 23.5, 24.0, 24.5, 25.0, 25.5, 26.0, 26.5, 27.0, 27.5, 28.0, 28.5, 29.0, 29.5, 30.0, 30.5, 31.0, 31.5, 32.0, 32.5, 33.0, 33.5, 34.0, 34.5, 35.0, 35.5, 36.0, 36.5, 37.0…	006	On	Off
[0.04618871878940132, 0.04434340557723342, 0.041574293670134474, 0.04245300219932275, 0.03963241936959204, 0.03766666825046135, 0.0373222223345562, 0.038238186857524704, 0.03884290676928682, 0.039530731026656676, 0.03836283516074265, 0.03762736297867381, 0.03666553322922831, 0.0391467099269499, 0.0389834513481742, 0.04035042036386017, 0.03721684292721849, 0.03514146255014616, 0.036777394447930316…	[3.0, 3.5, 4.0, 4.5, 5.0, 5.5, 6.0, 6.5, 7.0, 7.5, 8.0, 8.5, 9.0, 9.5, 10.0, 10.5, 11.0, 11.5, 12.0, 12.5, 13.0, 13.5, 14.0, 14.5, 15.0, 15.5, 16.0, 16.5, 17.0, 17.5, 18.0, 18.5, 19.0, 19.5, 20.0, 20.5, 21.0, 21.5, 22.0, 22.5, 23.0, 23.5, 24.0, 24.5, 25.0, 25.5, 26.0, 26.5, 27.0, 27.5, 28.0, 28.5, 29.0, 29.5, 30.0, 30.5, 31.0, 31.5, 32.0, 32.5, 33.0, 33.5, 34.0, 34.5, 35.0, 35.5, 36.0, 36.5, 37.0…	007	Off	Off
[0.05042205135565381, 0.05011480409706221, 0.048319399504959636, 0.04803432751926068, 0.048146149898542684, 0.04815058884931626, 0.04257970610875761, 0.04285356071897408, 0.04126523164628041, 0.045732749461579784, 0.051943434135240885, 0.05193461975906959, 0.05274862843235878, 0.04675191963341041, 0.047714311443082726, 0.04928138265738641, 0.04548084118956041, 0.044505435208470646, 0.048306080698…	[3.0, 3.5, 4.0, 4.5, 5.0, 5.5, 6.0, 6.5, 7.0, 7.5, 8.0, 8.5, 9.0, 9.5, 10.0, 10.5, 11.0, 11.5, 12.0, 12.5, 13.0, 13.5, 14.0, 14.5, 15.0, 15.5, 16.0, 16.5, 17.0, 17.5, 18.0, 18.5, 19.0, 19.5, 20.0, 20.5, 21.0, 21.5, 22.0, 22.5, 23.0, 23.5, 24.0, 24.5, 25.0, 25.5, 26.0, 26.5, 27.0, 27.5, 28.0, 28.5, 29.0, 29.5, 30.0, 30.5, 31.0, 31.5, 32.0, 32.5, 33.0, 33.5, 34.0, 34.5, 35.0, 35.5, 36.0, 36.5, 37.0…	007	On	Off
[0.07085386271974423, 0.06073134889021305, 0.0670550736537815, 0.07606261125763851, 0.10825042163990181, 0.12722229069272642, 0.13786685859290398, 0.13404773818410332, 0.1383594148891234, 0.14201080253249893, 0.14197971094694278, 0.14888955136622095, 0.1486178131045809, 0.14029541307648183, 0.11761542664452487, 0.08824030276775355, 0.07582059460252515, 0.08483109635955069, 0.07381438308799235, 0.…	[3.0, 3.5, 4.0, 4.5, 5.0, 5.5, 6.0, 6.5, 7.0, 7.5, 8.0, 8.5, 9.0, 9.5, 10.0, 10.5, 11.0, 11.5, 12.0, 12.5, 13.0, 13.5, 14.0, 14.5, 15.0, 15.5, 16.0, 16.5, 17.0, 17.5, 18.0, 18.5, 19.0, 19.5, 20.0, 20.5, 21.0, 21.5, 22.0, 22.5, 23.0, 23.5, 24.0, 24.5, 25.0, 25.5, 26.0, 26.5, 27.0, 27.5, 28.0, 28.5, 29.0, 29.5, 30.0, 30.5, 31.0, 31.5, 32.0, 32.5, 33.0, 33.5, 34.0, 34.5, 35.0, 35.5, 36.0, 36.5, 37.0…	008	Off	Off
[0.04157697180569411, 0.03877791735316568, 0.03724575896608693, 0.03840334806738339, 0.05092720476428486, 0.0891266807858768, 0.12065565971583793, 0.13183571290870608, 0.13614590833511983, 0.1376579662633183, 0.13861915394953783, 0.13941002171350952, 0.14196142851106144, 0.14001082382678348, 0.13886025607607055, 0.09915028383546452, 0.07683396302675723, 0.0852758623570509, 0.08672099659344192, 0.…	[3.0, 3.5, 4.0, 4.5, 5.0, 5.5, 6.0, 6.5, 7.0, 7.5, 8.0, 8.5, 9.0, 9.5, 10.0, 10.5, 11.0, 11.5, 12.0, 12.5, 13.0, 13.5, 14.0, 14.5, 15.0, 15.5, 16.0, 16.5, 17.0, 17.5, 18.0, 18.5, 19.0, 19.5, 20.0, 20.5, 21.0, 21.5, 22.0, 22.5, 23.0, 23.5, 24.0, 24.5, 25.0, 25.5, 26.0, 26.5, 27.0, 27.5, 28.0, 28.5, 29.0, 29.5, 30.0, 30.5, 31.0, 31.5, 32.0, 32.5, 33.0, 33.5, 34.0, 34.5, 35.0, 35.5, 36.0, 36.5, 37.0…	008	On	Off
[0.04646128410303435, 0.04514318695840766, 0.042895613685732796, 0.04106793811221502, 0.04135453030567866, 0.04294599871707155, 0.054174881421082656, 0.06915319750206288, 0.06946178066631703, 0.06668059727910028, 0.06389008414943396, 0.0650173390879651, 0.08159507149313033, 0.10093898487616385, 0.12236747486053441, 0.13286956457288243, 0.17082748294972483, 0.1936463514085483, 0.20311076322500762,…	[3.0, 3.5, 4.0, 4.5, 5.0, 5.5, 6.0, 6.5, 7.0, 7.5, 8.0, 8.5, 9.0, 9.5, 10.0, 10.5, 11.0, 11.5, 12.0, 12.5, 13.0, 13.5, 14.0, 14.5, 15.0, 15.5, 16.0, 16.5, 17.0, 17.5, 18.0, 18.5, 19.0, 19.5, 20.0, 20.5, 21.0, 21.5, 22.0, 22.5, 23.0, 23.5, 24.0, 24.5, 25.0, 25.5, 26.0, 26.5, 27.0, 27.5, 28.0, 28.5, 29.0, 29.5, 30.0, 30.5, 31.0, 31.5, 32.0, 32.5, 33.0, 33.5, 34.0, 34.5, 35.0, 35.5, 36.0, 36.5, 37.0…	009	Off	Off
[0.07457402742336912, 0.062188026349977034, 0.05246975799743956, 0.04650802833140068, 0.04507318282188818, 0.043206568786626064, 0.05636871363599568, 0.07274051261829859, 0.07424697293912239, 0.0908628242300736, 0.09003653769853079, 0.08997873347595504, 0.09002319928381627, 0.098215408055681, 0.10088201415592042, 0.09584453134770099, 0.07960369987167089, 0.07849940874895218, 0.07035570340700681, …	[3.0, 3.5, 4.0, 4.5, 5.0, 5.5, 6.0, 6.5, 7.0, 7.5, 8.0, 8.5, 9.0, 9.5, 10.0, 10.5, 11.0, 11.5, 12.0, 12.5, 13.0, 13.5, 14.0, 14.5, 15.0, 15.5, 16.0, 16.5, 17.0, 17.5, 18.0, 18.5, 19.0, 19.5, 20.0, 20.5, 21.0, 21.5, 22.0, 22.5, 23.0, 23.5, 24.0, 24.5, 25.0, 25.5, 26.0, 26.5, 27.0, 27.5, 28.0, 28.5, 29.0, 29.5, 30.0, 30.5, 31.0, 31.5, 32.0, 32.5, 33.0, 33.5, 34.0, 34.5, 35.0, 35.5, 36.0, 36.5, 37.0…	009	On	Off
[0.04318567615133659, 0.04067878319493995, 0.03957510725617962, 0.03928960950867845, 0.04004308896026807, 0.04015460098428563, 0.03954358250990218, 0.04035128672986638, 0.03979161397281882, 0.045105712313278035, 0.052700952581167505, 0.05465506292683512, 0.061912461293419256, 0.06617626876376068, 0.06900703573201133, 0.07256121913811463, 0.07304581288600044, 0.07347301989778854, 0.079431520534429…	[3.0, 3.5, 4.0, 4.5, 5.0, 5.5, 6.0, 6.5, 7.0, 7.5, 8.0, 8.5, 9.0, 9.5, 10.0, 10.5, 11.0, 11.5, 12.0, 12.5, 13.0, 13.5, 14.0, 14.5, 15.0, 15.5, 16.0, 16.5, 17.0, 17.5, 18.0, 18.5, 19.0, 19.5, 20.0, 20.5, 21.0, 21.5, 22.0, 22.5, 23.0, 23.5, 24.0, 24.5, 25.0, 25.5, 26.0, 26.5, 27.0, 27.5, 28.0, 28.5, 29.0, 29.5, 30.0, 30.5, 31.0, 31.5, 32.0, 32.5, 33.0, 33.5, 34.0, 34.5, 35.0, 35.5, 36.0, 36.5, 37.0…	010	Off	Off
[0.04528012383343786, 0.041955607118364595, 0.03922531511103278, 0.04095574769183293, 0.04395025803613458, 0.04992787577751245, 0.05023769987960406, 0.04203518526294589, 0.042808554059166004, 0.04234953330646032, 0.04632693351098837, 0.04555702504654039, 0.04375874508401139, 0.04574521252956659, 0.047503191698861996, 0.048386333954968136, 0.048830848552231104, 0.054388370737268564, 0.052667560601…	[3.0, 3.5, 4.0, 4.5, 5.0, 5.5, 6.0, 6.5, 7.0, 7.5, 8.0, 8.5, 9.0, 9.5, 10.0, 10.5, 11.0, 11.5, 12.0, 12.5, 13.0, 13.5, 14.0, 14.5, 15.0, 15.5, 16.0, 16.5, 17.0, 17.5, 18.0, 18.5, 19.0, 19.5, 20.0, 20.5, 21.0, 21.5, 22.0, 22.5, 23.0, 23.5, 24.0, 24.5, 25.0, 25.5, 26.0, 26.5, 27.0, 27.5, 28.0, 28.5, 29.0, 29.5, 30.0, 30.5, 31.0, 31.5, 32.0, 32.5, 33.0, 33.5, 34.0, 34.5, 35.0, 35.5, 36.0, 36.5, 37.0…	010	On	Off
[0.04808326896781769, 0.0463960316369457, 0.055972048482067216, 0.06522593675343992, 0.05844248666429577, 0.054698688329285344, 0.05265219861701661, 0.05321264717232387, 0.056830887039811574, 0.059728186533530625, 0.06185954418887556, 0.06505828068706694, 0.08896387275581612, 0.12391367116528496, 0.12441836195658161, 0.13258594143133917, 0.11095035311405703, 0.051775821207387655, 0.04328622974661…	[3.0, 3.5, 4.0, 4.5, 5.0, 5.5, 6.0, 6.5, 7.0, 7.5, 8.0, 8.5, 9.0, 9.5, 10.0, 10.5, 11.0, 11.5, 12.0, 12.5, 13.0, 13.5, 14.0, 14.5, 15.0, 15.5, 16.0, 16.5, 17.0, 17.5, 18.0, 18.5, 19.0, 19.5, 20.0, 20.5, 21.0, 21.5, 22.0, 22.5, 23.0, 23.5, 24.0, 24.5, 25.0, 25.5, 26.0, 26.5, 27.0, 27.5, 28.0, 28.5, 29.0, 29.5, 30.0, 30.5, 31.0, 31.5, 32.0, 32.5, 33.0, 33.5, 34.0, 34.5, 35.0, 35.5, 36.0, 36.5, 37.0…	011	Off	Off
[0.04697074375058217, 0.04707411327644196, 0.05498105693075467, 0.060516100142572825, 0.05652943886193601, 0.054265586600573255, 0.05045397489917441, 0.049967659816051675, 0.049328996426550364, 0.049807639758075506, 0.05165673281444061, 0.05836462339456277, 0.07335161737895433, 0.09213330737204416, 0.10285804187970848, 0.10825441444594035, 0.08883965675550066, 0.06216991192792453, 0.0497678339020…	[3.0, 3.5, 4.0, 4.5, 5.0, 5.5, 6.0, 6.5, 7.0, 7.5, 8.0, 8.5, 9.0, 9.5, 10.0, 10.5, 11.0, 11.5, 12.0, 12.5, 13.0, 13.5, 14.0, 14.5, 15.0, 15.5, 16.0, 16.5, 17.0, 17.5, 18.0, 18.5, 19.0, 19.5, 20.0, 20.5, 21.0, 21.5, 22.0, 22.5, 23.0, 23.5, 24.0, 24.5, 25.0, 25.5, 26.0, 26.5, 27.0, 27.5, 28.0, 28.5, 29.0, 29.5, 30.0, 30.5, 31.0, 31.5, 32.0, 32.5, 33.0, 33.5, 34.0, 34.5, 35.0, 35.5, 36.0, 36.5, 37.0…	011	On	Off
[0.051256714888979635, 0.04973181171023798, 0.047475326697489426, 0.04587177400969412, 0.04420624271153083, 0.04349233968361819, 0.0399238439157877, 0.04097991950631435, 0.04476642527936045, 0.04124763988377415, 0.038699256891586264, 0.05026866037559451, 0.061405025780391455, 0.06948563279706683, 0.07032416948468607, 0.0679517685140018, 0.06304602321033026, 0.06394299020548783, 0.0567307731509294…	[3.0, 3.5, 4.0, 4.5, 5.0, 5.5, 6.0, 6.5, 7.0, 7.5, 8.0, 8.5, 9.0, 9.5, 10.0, 10.5, 11.0, 11.5, 12.0, 12.5, 13.0, 13.5, 14.0, 14.5, 15.0, 15.5, 16.0, 16.5, 17.0, 17.5, 18.0, 18.5, 19.0, 19.5, 20.0, 20.5, 21.0, 21.5, 22.0, 22.5, 23.0, 23.5, 24.0, 24.5, 25.0, 25.5, 26.0, 26.5, 27.0, 27.5, 28.0, 28.5, 29.0, 29.5, 30.0, 30.5, 31.0, 31.5, 32.0, 32.5, 33.0, 33.5, 34.0, 34.5, 35.0, 35.5, 36.0, 36.5, 37.0…	012	Off	Off
[0.0452150371988046, 0.044113426688640565, 0.0428346473109627, 0.0415734963580534, 0.04318588262331492, 0.044583873951508604, 0.04543364469762615, 0.041851197772914114, 0.0397926364077904, 0.03934551003037358, 0.03689435907582736, 0.034583098151066076, 0.0349654299099591, 0.03447115216774021, 0.03606204219039323, 0.0404302709168651, 0.04004343674527746, 0.04114424393566918, 0.03849403677916892, 0…	[3.0, 3.5, 4.0, 4.5, 5.0, 5.5, 6.0, 6.5, 7.0, 7.5, 8.0, 8.5, 9.0, 9.5, 10.0, 10.5, 11.0, 11.5, 12.0, 12.5, 13.0, 13.5, 14.0, 14.5, 15.0, 15.5, 16.0, 16.5, 17.0, 17.5, 18.0, 18.5, 19.0, 19.5, 20.0, 20.5, 21.0, 21.5, 22.0, 22.5, 23.0, 23.5, 24.0, 24.5, 25.0, 25.5, 26.0, 26.5, 27.0, 27.5, 28.0, 28.5, 29.0, 29.5, 30.0, 30.5, 31.0, 31.5, 32.0, 32.5, 33.0, 33.5, 34.0, 34.5, 35.0, 35.5, 36.0, 36.5, 37.0…	012	On	Off
[0.0495509888418226, 0.0457115873197827, 0.04348410868542254, 0.04340365597497192, 0.05010374752080838, 0.08252753467812489, 0.1529416682146391, 0.19139412605039885, 0.23122701245890265, 0.23873229585663958, 0.2481275581005394, 0.25425378307130103, 0.26089120632596635, 0.2643075825898092, 0.26458353007484253, 0.24442935357017637, 0.21327129324930041, 0.14327684040367875, 0.10517338127754942, 0.06…	[3.0, 3.5, 4.0, 4.5, 5.0, 5.5, 6.0, 6.5, 7.0, 7.5, 8.0, 8.5, 9.0, 9.5, 10.0, 10.5, 11.0, 11.5, 12.0, 12.5, 13.0, 13.5, 14.0, 14.5, 15.0, 15.5, 16.0, 16.5, 17.0, 17.5, 18.0, 18.5, 19.0, 19.5, 20.0, 20.5, 21.0, 21.5, 22.0, 22.5, 23.0, 23.5, 24.0, 24.5, 25.0, 25.5, 26.0, 26.5, 27.0, 27.5, 28.0, 28.5, 29.0, 29.5, 30.0, 30.5, 31.0, 31.5, 32.0, 32.5, 33.0, 33.5, 34.0, 34.5, 35.0, 35.5, 36.0, 36.5, 37.0…	013	Off	Off
[0.043089137056233885, 0.041224443737534554, 0.04078759797316112, 0.04418938405397552, 0.06265728628271276, 0.11525214341215168, 0.22520484267841032, 0.277141000218398, 0.3015009027031162, 0.30503999096030726, 0.3081419317759802, 0.30562419085030507, 0.30677187184570714, 0.312239449414708, 0.30141096266372164, 0.26466139398241567, 0.19340548696816082, 0.13933904878920145, 0.08970550768538528, 0.0…	[3.0, 3.5, 4.0, 4.5, 5.0, 5.5, 6.0, 6.5, 7.0, 7.5, 8.0, 8.5, 9.0, 9.5, 10.0, 10.5, 11.0, 11.5, 12.0, 12.5, 13.0, 13.5, 14.0, 14.5, 15.0, 15.5, 16.0, 16.5, 17.0, 17.5, 18.0, 18.5, 19.0, 19.5, 20.0, 20.5, 21.0, 21.5, 22.0, 22.5, 23.0, 23.5, 24.0, 24.5, 25.0, 25.5, 26.0, 26.5, 27.0, 27.5, 28.0, 28.5, 29.0, 29.5, 30.0, 30.5, 31.0, 31.5, 32.0, 32.5, 33.0, 33.5, 34.0, 34.5, 35.0, 35.5, 36.0, 36.5, 37.0…	013	On	Off
[0.06489914972718805, 0.06468498476245073, 0.06628426649570712, 0.07510057820794297, 0.07329553394390727, 0.08119537293943647, 0.08363477758674005, 0.0921923522974079, 0.08318921403857668, 0.08530336806756099, 0.08168936890005685, 0.07957621627235836, 0.07324165136160168, 0.0673580186850458, 0.06909768663175347, 0.06677393825130172, 0.06388444078295688, 0.05965948908755259, 0.05866558269208233, 0…	[3.0, 3.5, 4.0, 4.5, 5.0, 5.5, 6.0, 6.5, 7.0, 7.5, 8.0, 8.5, 9.0, 9.5, 10.0, 10.5, 11.0, 11.5, 12.0, 12.5, 13.0, 13.5, 14.0, 14.5, 15.0, 15.5, 16.0, 16.5, 17.0, 17.5, 18.0, 18.5, 19.0, 19.5, 20.0, 20.5, 21.0, 21.5, 22.0, 22.5, 23.0, 23.5, 24.0, 24.5, 25.0, 25.5, 26.0, 26.5, 27.0, 27.5, 28.0, 28.5, 29.0, 29.5, 30.0, 30.5, 31.0, 31.5, 32.0, 32.5, 33.0, 33.5, 34.0, 34.5, 35.0, 35.5, 36.0, 36.5, 37.0…	014	Off	Off
[0.050177627085654604, 0.04342704053274341, 0.0450548033380983, 0.0430349475063577, 0.042181868253380043, 0.04274720661167924, 0.04458078282890073, 0.04651872415564888, 0.05082030255381743, 0.05437865063374963, 0.05286502907021647, 0.050791336507874554, 0.0458431121743006, 0.04393220628365922, 0.044521658954705105, 0.052608208663260325, 0.054027704098593234, 0.04704810931057589, 0.045268063639113…	[3.0, 3.5, 4.0, 4.5, 5.0, 5.5, 6.0, 6.5, 7.0, 7.5, 8.0, 8.5, 9.0, 9.5, 10.0, 10.5, 11.0, 11.5, 12.0, 12.5, 13.0, 13.5, 14.0, 14.5, 15.0, 15.5, 16.0, 16.5, 17.0, 17.5, 18.0, 18.5, 19.0, 19.5, 20.0, 20.5, 21.0, 21.5, 22.0, 22.5, 23.0, 23.5, 24.0, 24.5, 25.0, 25.5, 26.0, 26.5, 27.0, 27.5, 28.0, 28.5, 29.0, 29.5, 30.0, 30.5, 31.0, 31.5, 32.0, 32.5, 33.0, 33.5, 34.0, 34.5, 35.0, 35.5, 36.0, 36.5, 37.0…	014	On	Off
[0.05439993371800904, 0.05175813775331285, 0.04818276948012997, 0.045252548885739895, 0.04143827548760589, 0.04075527370872406, 0.04063082195907852, 0.04116271564368668, 0.04472544967786461, 0.04945284366971319, 0.05146903711176855, 0.05630381325050079, 0.0624680811993647, 0.0636392652349284, 0.06629811544619531, 0.06338127632289606, 0.06095066934227966, 0.05896010124303356, 0.05741470502192863, …	[3.0, 3.5, 4.0, 4.5, 5.0, 5.5, 6.0, 6.5, 7.0, 7.5, 8.0, 8.5, 9.0, 9.5, 10.0, 10.5, 11.0, 11.5, 12.0, 12.5, 13.0, 13.5, 14.0, 14.5, 15.0, 15.5, 16.0, 16.5, 17.0, 17.5, 18.0, 18.5, 19.0, 19.5, 20.0, 20.5, 21.0, 21.5, 22.0, 22.5, 23.0, 23.5, 24.0, 24.5, 25.0, 25.5, 26.0, 26.5, 27.0, 27.5, 28.0, 28.5, 29.0, 29.5, 30.0, 30.5, 31.0, 31.5, 32.0, 32.5, 33.0, 33.5, 34.0, 34.5, 35.0, 35.5, 36.0, 36.5, 37.0…	016	Off	Off
[0.044441161957748596, 0.04206854082917695, 0.0380146237012242, 0.03708562320936516, 0.043780794932863014, 0.05512998047539623, 0.06426303870983897, 0.06368577357460843, 0.07008453378407191, 0.06843293237254007, 0.06378858569851548, 0.06635988963828833, 0.06573243054706031, 0.063618487741048, 0.06014051764197333, 0.054193528552382964, 0.05391992009268193, 0.04907215944488497, 0.04591655346823319,…	[3.0, 3.5, 4.0, 4.5, 5.0, 5.5, 6.0, 6.5, 7.0, 7.5, 8.0, 8.5, 9.0, 9.5, 10.0, 10.5, 11.0, 11.5, 12.0, 12.5, 13.0, 13.5, 14.0, 14.5, 15.0, 15.5, 16.0, 16.5, 17.0, 17.5, 18.0, 18.5, 19.0, 19.5, 20.0, 20.5, 21.0, 21.5, 22.0, 22.5, 23.0, 23.5, 24.0, 24.5, 25.0, 25.5, 26.0, 26.5, 27.0, 27.5, 28.0, 28.5, 29.0, 29.5, 30.0, 30.5, 31.0, 31.5, 32.0, 32.5, 33.0, 33.5, 34.0, 34.5, 35.0, 35.5, 36.0, 36.5, 37.0…	016	On	Off
[0.046905506012140726, 0.043988050222345455, 0.04206729205797701, 0.04049804092303362, 0.03758974586831126, 0.03949687502946744, 0.04414592456798578, 0.05189765270393091, 0.05654160891747532, 0.05770354308883437, 0.05169713108027332, 0.05011834855645864, 0.052687104399366136, 0.04941800394768442, 0.048951978003683345, 0.04668839399659591, 0.04338822967819957, 0.03855863786682942, 0.04073518620344…	[3.0, 3.5, 4.0, 4.5, 5.0, 5.5, 6.0, 6.5, 7.0, 7.5, 8.0, 8.5, 9.0, 9.5, 10.0, 10.5, 11.0, 11.5, 12.0, 12.5, 13.0, 13.5, 14.0, 14.5, 15.0, 15.5, 16.0, 16.5, 17.0, 17.5, 18.0, 18.5, 19.0, 19.5, 20.0, 20.5, 21.0, 21.5, 22.0, 22.5, 23.0, 23.5, 24.0, 24.5, 25.0, 25.5, 26.0, 26.5, 27.0, 27.5, 28.0, 28.5, 29.0, 29.5, 30.0, 30.5, 31.0, 31.5, 32.0, 32.5, 33.0, 33.5, 34.0, 34.5, 35.0, 35.5, 36.0, 36.5, 37.0…	017	Off	Off
[0.05695559791645091, 0.05302612593721981, 0.049951234060007614, 0.04864878667233825, 0.045760836696575234, 0.04469437519871484, 0.048412315053465244, 0.05457936318651651, 0.04787675206921282, 0.04959178269566144, 0.04779672760890314, 0.04680414564638333, 0.04695267299183498, 0.05008984680058103, 0.05051628447886735, 0.04735787518283014, 0.04782015725689733, 0.045118275529274665, 0.04407101970941…	[3.0, 3.5, 4.0, 4.5, 5.0, 5.5, 6.0, 6.5, 7.0, 7.5, 8.0, 8.5, 9.0, 9.5, 10.0, 10.5, 11.0, 11.5, 12.0, 12.5, 13.0, 13.5, 14.0, 14.5, 15.0, 15.5, 16.0, 16.5, 17.0, 17.5, 18.0, 18.5, 19.0, 19.5, 20.0, 20.5, 21.0, 21.5, 22.0, 22.5, 23.0, 23.5, 24.0, 24.5, 25.0, 25.5, 26.0, 26.5, 27.0, 27.5, 28.0, 28.5, 29.0, 29.5, 30.0, 30.5, 31.0, 31.5, 32.0, 32.5, 33.0, 33.5, 34.0, 34.5, 35.0, 35.5, 36.0, 36.5, 37.0…	017	On	Off
[0.041470212541576006, 0.03969310538614112, 0.03845807727070504, 0.036404539860830566, 0.04047481364614971, 0.039293520445761246, 0.04197022657987517, 0.054643688265526624, 0.0693143892471594, 0.06718435742990962, 0.07277201101621958, 0.07870409077473446, 0.07607219483175172, 0.06168077824086563, 0.05723131108111167, 0.07079814816277558, 0.059195817547156186, 0.0554660675425234, 0.053617136385404…	[3.0, 3.5, 4.0, 4.5, 5.0, 5.5, 6.0, 6.5, 7.0, 7.5, 8.0, 8.5, 9.0, 9.5, 10.0, 10.5, 11.0, 11.5, 12.0, 12.5, 13.0, 13.5, 14.0, 14.5, 15.0, 15.5, 16.0, 16.5, 17.0, 17.5, 18.0, 18.5, 19.0, 19.5, 20.0, 20.5, 21.0, 21.5, 22.0, 22.5, 23.0, 23.5, 24.0, 24.5, 25.0, 25.5, 26.0, 26.5, 27.0, 27.5, 28.0, 28.5, 29.0, 29.5, 30.0, 30.5, 31.0, 31.5, 32.0, 32.5, 33.0, 33.5, 34.0, 34.5, 35.0, 35.5, 36.0, 36.5, 37.0…	019	Off	Off
[0.051296683333388875, 0.04908646116404619, 0.04506093779337585, 0.043724825839089876, 0.043360384553145385, 0.04106757993821202, 0.0496070664546468, 0.07011235075962434, 0.0793425692311502, 0.08183872915722358, 0.08331227629242065, 0.08810871271931046, 0.08859691464987364, 0.08301922194822452, 0.08032035977078066, 0.07263491622615706, 0.06255730434048994, 0.056371559235602, 0.05574818467210324, …	[3.0, 3.5, 4.0, 4.5, 5.0, 5.5, 6.0, 6.5, 7.0, 7.5, 8.0, 8.5, 9.0, 9.5, 10.0, 10.5, 11.0, 11.5, 12.0, 12.5, 13.0, 13.5, 14.0, 14.5, 15.0, 15.5, 16.0, 16.5, 17.0, 17.5, 18.0, 18.5, 19.0, 19.5, 20.0, 20.5, 21.0, 21.5, 22.0, 22.5, 23.0, 23.5, 24.0, 24.5, 25.0, 25.5, 26.0, 26.5, 27.0, 27.5, 28.0, 28.5, 29.0, 29.5, 30.0, 30.5, 31.0, 31.5, 32.0, 32.5, 33.0, 33.5, 34.0, 34.5, 35.0, 35.5, 36.0, 36.5, 37.0…	019	On	Off
[0.041588340271260085, 0.039368501671809865, 0.03900649487825218, 0.04000738371667734, 0.040962415774153806, 0.04133921627399433, 0.04174466239664892, 0.03815137339743252, 0.03531196063428694, 0.03824309395428234, 0.03991460968804984, 0.03746225246258845, 0.036935729435571336, 0.03727447916665958, 0.03989140862748613, 0.04248393252142744, 0.05033135956487667, 0.053462900545219745, 0.0613321064128…	[3.0, 3.5, 4.0, 4.5, 5.0, 5.5, 6.0, 6.5, 7.0, 7.5, 8.0, 8.5, 9.0, 9.5, 10.0, 10.5, 11.0, 11.5, 12.0, 12.5, 13.0, 13.5, 14.0, 14.5, 15.0, 15.5, 16.0, 16.5, 17.0, 17.5, 18.0, 18.5, 19.0, 19.5, 20.0, 20.5, 21.0, 21.5, 22.0, 22.5, 23.0, 23.5, 24.0, 24.5, 25.0, 25.5, 26.0, 26.5, 27.0, 27.5, 28.0, 28.5, 29.0, 29.5, 30.0, 30.5, 31.0, 31.5, 32.0, 32.5, 33.0, 33.5, 34.0, 34.5, 35.0, 35.5, 36.0, 36.5, 37.0…	020	Off	Off
[0.04855971006376809, 0.045992092000895025, 0.04299429329982599, 0.042529973747363635, 0.04176404437814305, 0.0381505884659098, 0.03815107185904551, 0.04369650910537121, 0.04193001112782161, 0.04177247740915587, 0.04508458489066264, 0.044609369337829045, 0.0438102310226769, 0.0465163264188987, 0.04697424354350269, 0.04957629899662875, 0.04676344116253419, 0.046581233861058384, 0.05085860873357858…	[3.0, 3.5, 4.0, 4.5, 5.0, 5.5, 6.0, 6.5, 7.0, 7.5, 8.0, 8.5, 9.0, 9.5, 10.0, 10.5, 11.0, 11.5, 12.0, 12.5, 13.0, 13.5, 14.0, 14.5, 15.0, 15.5, 16.0, 16.5, 17.0, 17.5, 18.0, 18.5, 19.0, 19.5, 20.0, 20.5, 21.0, 21.5, 22.0, 22.5, 23.0, 23.5, 24.0, 24.5, 25.0, 25.5, 26.0, 26.5, 27.0, 27.5, 28.0, 28.5, 29.0, 29.5, 30.0, 30.5, 31.0, 31.5, 32.0, 32.5, 33.0, 33.5, 34.0, 34.5, 35.0, 35.5, 36.0, 36.5, 37.0…	020	On	Off
[0.059706760990502865, 0.05410949818763591, 0.04944344573290888, 0.047877690274517125, 0.04551467535948236, 0.03600120650782893, 0.03819555701782538, 0.03722146892931694, 0.04055941458201603, 0.04656882066927464, 0.051024740355991, 0.050314346671016245, 0.051267856142455215, 0.05410514856571891, 0.05936848962295537, 0.059819399074558015, 0.0795619675182747, 0.07406917691914044, 0.0536296984292734…	[3.0, 3.5, 4.0, 4.5, 5.0, 5.5, 6.0, 6.5, 7.0, 7.5, 8.0, 8.5, 9.0, 9.5, 10.0, 10.5, 11.0, 11.5, 12.0, 12.5, 13.0, 13.5, 14.0, 14.5, 15.0, 15.5, 16.0, 16.5, 17.0, 17.5, 18.0, 18.5, 19.0, 19.5, 20.0, 20.5, 21.0, 21.5, 22.0, 22.5, 23.0, 23.5, 24.0, 24.5, 25.0, 25.5, 26.0, 26.5, 27.0, 27.5, 28.0, 28.5, 29.0, 29.5, 30.0, 30.5, 31.0, 31.5, 32.0, 32.5, 33.0, 33.5, 34.0, 34.5, 35.0, 35.5, 36.0, 36.5, 37.0…	021	Off	Off
[0.054418115395054305, 0.05004174584015463, 0.04543085246829932, 0.04674205871405542, 0.047919892343747085, 0.03855371970169883, 0.03394619528847639, 0.03740338272754806, 0.04082702869501514, 0.04293238135266139, 0.036543691703580385, 0.034883698461808894, 0.03567326590477085, 0.03696688683663511, 0.03834412535487613, 0.044536799846789404, 0.04617459008602647, 0.05835074382722444, 0.0811388420504…	[3.0, 3.5, 4.0, 4.5, 5.0, 5.5, 6.0, 6.5, 7.0, 7.5, 8.0, 8.5, 9.0, 9.5, 10.0, 10.5, 11.0, 11.5, 12.0, 12.5, 13.0, 13.5, 14.0, 14.5, 15.0, 15.5, 16.0, 16.5, 17.0, 17.5, 18.0, 18.5, 19.0, 19.5, 20.0, 20.5, 21.0, 21.5, 22.0, 22.5, 23.0, 23.5, 24.0, 24.5, 25.0, 25.5, 26.0, 26.5, 27.0, 27.5, 28.0, 28.5, 29.0, 29.5, 30.0, 30.5, 31.0, 31.5, 32.0, 32.5, 33.0, 33.5, 34.0, 34.5, 35.0, 35.5, 36.0, 36.5, 37.0…	021	On	Off
[0.04610030970205336, 0.045387085705801, 0.04264787377202222, 0.04055823176731233, 0.04075333495876884, 0.04296250007429036, 0.05248946555576039, 0.05759120109984802, 0.06834673601671439, 0.06846983411193344, 0.0664732182990604, 0.059250309958516024, 0.058275011784676554, 0.0610070656144423, 0.06248605076279417, 0.05886729841923411, 0.05232250600777308, 0.04032914958815052, 0.04271677497175139, 0…	[3.0, 3.5, 4.0, 4.5, 5.0, 5.5, 6.0, 6.5, 7.0, 7.5, 8.0, 8.5, 9.0, 9.5, 10.0, 10.5, 11.0, 11.5, 12.0, 12.5, 13.0, 13.5, 14.0, 14.5, 15.0, 15.5, 16.0, 16.5, 17.0, 17.5, 18.0, 18.5, 19.0, 19.5, 20.0, 20.5, 21.0, 21.5, 22.0, 22.5, 23.0, 23.5, 24.0, 24.5, 25.0, 25.5, 26.0, 26.5, 27.0, 27.5, 28.0, 28.5, 29.0, 29.5, 30.0, 30.5, 31.0, 31.5, 32.0, 32.5, 33.0, 33.5, 34.0, 34.5, 35.0, 35.5, 36.0, 36.5, 37.0…	022	Off	Off
[0.04999268926462228, 0.04675303185134077, 0.04362575925268045, 0.04258327665606063, 0.045871284096299834, 0.047216155866000975, 0.05052840028980201, 0.05102839829197508, 0.05063784172557976, 0.050355206248978525, 0.05201855978574227, 0.053014125266625134, 0.055267108537778276, 0.058867469839662984, 0.06491645419939991, 0.05899420967245341, 0.059169891639274934, 0.048378922979654494, 0.0414647387…	[3.0, 3.5, 4.0, 4.5, 5.0, 5.5, 6.0, 6.5, 7.0, 7.5, 8.0, 8.5, 9.0, 9.5, 10.0, 10.5, 11.0, 11.5, 12.0, 12.5, 13.0, 13.5, 14.0, 14.5, 15.0, 15.5, 16.0, 16.5, 17.0, 17.5, 18.0, 18.5, 19.0, 19.5, 20.0, 20.5, 21.0, 21.5, 22.0, 22.5, 23.0, 23.5, 24.0, 24.5, 25.0, 25.5, 26.0, 26.5, 27.0, 27.5, 28.0, 28.5, 29.0, 29.5, 30.0, 30.5, 31.0, 31.5, 32.0, 32.5, 33.0, 33.5, 34.0, 34.5, 35.0, 35.5, 36.0, 36.5, 37.0…	022	On	Off
[0.054877628016586015, 0.052710358843970635, 0.04950086102452775, 0.04611641019769708, 0.0406839961783233, 0.03967510804276581, 0.03973385485050101, 0.043358599162778795, 0.046900113378932844, 0.04667774321267213, 0.04921330571357576, 0.04903018258266357, 0.05224506008223264, 0.05219261211263645, 0.05088947438915405, 0.04897052735500584, 0.04404412244357425, 0.04049330883321458, 0.039076927543105…	[3.0, 3.5, 4.0, 4.5, 5.0, 5.5, 6.0, 6.5, 7.0, 7.5, 8.0, 8.5, 9.0, 9.5, 10.0, 10.5, 11.0, 11.5, 12.0, 12.5, 13.0, 13.5, 14.0, 14.5, 15.0, 15.5, 16.0, 16.5, 17.0, 17.5, 18.0, 18.5, 19.0, 19.5, 20.0, 20.5, 21.0, 21.5, 22.0, 22.5, 23.0, 23.5, 24.0, 24.5, 25.0, 25.5, 26.0, 26.5, 27.0, 27.5, 28.0, 28.5, 29.0, 29.5, 30.0, 30.5, 31.0, 31.5, 32.0, 32.5, 33.0, 33.5, 34.0, 34.5, 35.0, 35.5, 36.0, 36.5, 37.0…	023	Off	Off
[0.044761639086985855, 0.04342096614550716, 0.04251876134728, 0.041484775875589616, 0.04395722189849213, 0.04103825616136691, 0.03872856753708876, 0.03457218902127738, 0.03610727138953688, 0.048093161641482134, 0.0484671635019775, 0.05305726930625732, 0.05752074874501545, 0.0629279505000786, 0.06323214379264484, 0.07012325733193946, 0.07406725813709787, 0.0735198550879716, 0.04782326187380686, 0.…	[3.0, 3.5, 4.0, 4.5, 5.0, 5.5, 6.0, 6.5, 7.0, 7.5, 8.0, 8.5, 9.0, 9.5, 10.0, 10.5, 11.0, 11.5, 12.0, 12.5, 13.0, 13.5, 14.0, 14.5, 15.0, 15.5, 16.0, 16.5, 17.0, 17.5, 18.0, 18.5, 19.0, 19.5, 20.0, 20.5, 21.0, 21.5, 22.0, 22.5, 23.0, 23.5, 24.0, 24.5, 25.0, 25.5, 26.0, 26.5, 27.0, 27.5, 28.0, 28.5, 29.0, 29.5, 30.0, 30.5, 31.0, 31.5, 32.0, 32.5, 33.0, 33.5, 34.0, 34.5, 35.0, 35.5, 36.0, 36.5, 37.0…	023	On	Off
