# Supplementary material for: Shared pathway-specific network mechanisms of dopamine and deep brain stimulation for the treatment of Parkinson’s disease
Source: Nat Commun. 2025 Apr 15;16:3587. doi: 10.1038/s41467-025-58825-z (PMC12000430; doi:10.1038/s41467-025-58825-z)
Supplement: Supplementary file 4 — Source Data [file 41467_2025_58825_MOESM4_ESM.zip › Source Data/Fig3c_TRGC_OFF_ON_DBS.csv]

connectivity	freqs	sub	med	stim
[-0.00765888882596677, -0.006718683086759789, -0.0041066180301714186, -0.0007689376338101006, 0.0016912944666828444, 0.003201674929345515, 0.006761625219792773, 0.01550414315836969, 0.029627334110614516, 0.045893354286412454, 0.05882061789157401, 0.06540647746527316, 0.0695838674146046, 0.07934311965302016, 0.10062842023134884, 0.13293942755874094, 0.16681539615077703, 0.18866456514587454, 0.1920…	[3.0, 3.5, 4.0, 4.5, 5.0, 5.5, 6.0, 6.5, 7.0, 7.5, 8.0, 8.5, 9.0, 9.5, 10.0, 10.5, 11.0, 11.5, 12.0, 12.5, 13.0, 13.5, 14.0, 14.5, 15.0, 15.5, 16.0, 16.5, 17.0, 17.5, 18.0, 18.5, 19.0, 19.5, 20.0, 20.5, 21.0, 21.5, 22.0, 22.5, 23.0, 23.5, 24.0, 24.5, 25.0, 25.5, 26.0, 26.5, 27.0, 27.5, 28.0, 28.5, 29.0, 29.5, 30.0, 30.5, 31.0, 31.5, 32.0, 32.5, 33.0, 33.5, 34.0, 34.5, 35.0, 35.5, 36.0, 36.5, 37.0…	006	Off	Off
[0.004436408405545098, 0.006617712044043244, 0.012424695607615544, 0.019159650351788873, 0.02328150068137223, 0.023433237458460692, 0.021263344192559666, 0.019295222108686776, 0.01821422730639421, 0.01607800888397975, 0.009367020848598173, -0.00296957296153602, -0.015788131506150053, -0.022566715803430046, -0.020670070930354018, -0.010220983053479795, 0.006601806519340769, 0.024654803446469184, 0…	[3.0, 3.5, 4.0, 4.5, 5.0, 5.5, 6.0, 6.5, 7.0, 7.5, 8.0, 8.5, 9.0, 9.5, 10.0, 10.5, 11.0, 11.5, 12.0, 12.5, 13.0, 13.5, 14.0, 14.5, 15.0, 15.5, 16.0, 16.5, 17.0, 17.5, 18.0, 18.5, 19.0, 19.5, 20.0, 20.5, 21.0, 21.5, 22.0, 22.5, 23.0, 23.5, 24.0, 24.5, 25.0, 25.5, 26.0, 26.5, 27.0, 27.5, 28.0, 28.5, 29.0, 29.5, 30.0, 30.5, 31.0, 31.5, 32.0, 32.5, 33.0, 33.5, 34.0, 34.5, 35.0, 35.5, 36.0, 36.5, 37.0…	006	Off	On
[-0.03278091382888508, -0.03213903065647017, -0.03018703988630161, -0.026875006697519056, -0.022402897510931635, -0.01763784318906625, -0.013374813724109398, -0.009670412552165893, -0.006505641848455781, -0.004323068758367921, -0.003634340356043886, -0.004284493376061604, -0.005454816574900931, -0.006243883697897364, -0.006119660682247083, -0.005115808297673166, -0.003763780268428576, -0.00270122…	[3.0, 3.5, 4.0, 4.5, 5.0, 5.5, 6.0, 6.5, 7.0, 7.5, 8.0, 8.5, 9.0, 9.5, 10.0, 10.5, 11.0, 11.5, 12.0, 12.5, 13.0, 13.5, 14.0, 14.5, 15.0, 15.5, 16.0, 16.5, 17.0, 17.5, 18.0, 18.5, 19.0, 19.5, 20.0, 20.5, 21.0, 21.5, 22.0, 22.5, 23.0, 23.5, 24.0, 24.5, 25.0, 25.5, 26.0, 26.5, 27.0, 27.5, 28.0, 28.5, 29.0, 29.5, 30.0, 30.5, 31.0, 31.5, 32.0, 32.5, 33.0, 33.5, 34.0, 34.5, 35.0, 35.5, 36.0, 36.5, 37.0…	007	Off	Off
[-0.002110015576233728, -0.004436261377044008, -0.0104357747743542, -0.016612155863757482, -0.019275094348573045, -0.018171171894559794, -0.015448548363612638, -0.013212078012834017, -0.011890126770604397, -0.010461738927735737, -0.007691995179834521, -0.003509256968745138, 0.0008706136657184338, 0.00426999312435008, 0.0061930249160476155, 0.0067307770390161005, 0.006330398105245561, 0.0054683399…	[3.0, 3.5, 4.0, 4.5, 5.0, 5.5, 6.0, 6.5, 7.0, 7.5, 8.0, 8.5, 9.0, 9.5, 10.0, 10.5, 11.0, 11.5, 12.0, 12.5, 13.0, 13.5, 14.0, 14.5, 15.0, 15.5, 16.0, 16.5, 17.0, 17.5, 18.0, 18.5, 19.0, 19.5, 20.0, 20.5, 21.0, 21.5, 22.0, 22.5, 23.0, 23.5, 24.0, 24.5, 25.0, 25.5, 26.0, 26.5, 27.0, 27.5, 28.0, 28.5, 29.0, 29.5, 30.0, 30.5, 31.0, 31.5, 32.0, 32.5, 33.0, 33.5, 34.0, 34.5, 35.0, 35.5, 36.0, 36.5, 37.0…	007	Off	On
[-0.005921183513044656, -0.005542931494694639, -0.005107627162912109, -0.006195148957154509, -0.009699677656988807, -0.014791633712828513, -0.019434766370546138, -0.02118329367136507, -0.01809577835895409, -0.009881399113390348, 0.0018511146846134708, 0.015012220493474811, 0.028422414736299757, 0.04174970866414517, 0.05480318228975447, 0.06724770314469575, 0.07932533222193452, 0.09251018414198013…	[3.0, 3.5, 4.0, 4.5, 5.0, 5.5, 6.0, 6.5, 7.0, 7.5, 8.0, 8.5, 9.0, 9.5, 10.0, 10.5, 11.0, 11.5, 12.0, 12.5, 13.0, 13.5, 14.0, 14.5, 15.0, 15.5, 16.0, 16.5, 17.0, 17.5, 18.0, 18.5, 19.0, 19.5, 20.0, 20.5, 21.0, 21.5, 22.0, 22.5, 23.0, 23.5, 24.0, 24.5, 25.0, 25.5, 26.0, 26.5, 27.0, 27.5, 28.0, 28.5, 29.0, 29.5, 30.0, 30.5, 31.0, 31.5, 32.0, 32.5, 33.0, 33.5, 34.0, 34.5, 35.0, 35.5, 36.0, 36.5, 37.0…	009	Off	Off
[-0.04852981061746199, -0.0470455554506213, -0.042701105949685146, -0.03630744723518784, -0.029382381186229642, -0.023607086234424434, -0.020317521288811095, -0.019565488618276897, -0.020315360707022362, -0.020954262145398667, -0.019053269396862742, -0.011715288900201593, 0.0020214454085261836, 0.01952502857671144, 0.03688395453786656, 0.05262662769970337, 0.06880660542072764, 0.08879576214694185…	[3.0, 3.5, 4.0, 4.5, 5.0, 5.5, 6.0, 6.5, 7.0, 7.5, 8.0, 8.5, 9.0, 9.5, 10.0, 10.5, 11.0, 11.5, 12.0, 12.5, 13.0, 13.5, 14.0, 14.5, 15.0, 15.5, 16.0, 16.5, 17.0, 17.5, 18.0, 18.5, 19.0, 19.5, 20.0, 20.5, 21.0, 21.5, 22.0, 22.5, 23.0, 23.5, 24.0, 24.5, 25.0, 25.5, 26.0, 26.5, 27.0, 27.5, 28.0, 28.5, 29.0, 29.5, 30.0, 30.5, 31.0, 31.5, 32.0, 32.5, 33.0, 33.5, 34.0, 34.5, 35.0, 35.5, 36.0, 36.5, 37.0…	009	Off	On
[-0.0369487823961612, -0.03598967524044605, -0.032481167881798535, -0.025781435409951037, -0.016842730895999605, -0.007266163969074508, 0.0015031721904744623, 0.008781657325238026, 0.015249035517920966, 0.02228049987517606, 0.030765437331053372, 0.04031199177923232, 0.04974896328470907, 0.05849416056730398, 0.06701960636600363, 0.07601030984720081, 0.08477743217806122, 0.09042357346659591, 0.0896…	[3.0, 3.5, 4.0, 4.5, 5.0, 5.5, 6.0, 6.5, 7.0, 7.5, 8.0, 8.5, 9.0, 9.5, 10.0, 10.5, 11.0, 11.5, 12.0, 12.5, 13.0, 13.5, 14.0, 14.5, 15.0, 15.5, 16.0, 16.5, 17.0, 17.5, 18.0, 18.5, 19.0, 19.5, 20.0, 20.5, 21.0, 21.5, 22.0, 22.5, 23.0, 23.5, 24.0, 24.5, 25.0, 25.5, 26.0, 26.5, 27.0, 27.5, 28.0, 28.5, 29.0, 29.5, 30.0, 30.5, 31.0, 31.5, 32.0, 32.5, 33.0, 33.5, 34.0, 34.5, 35.0, 35.5, 36.0, 36.5, 37.0…	012	Off	Off
[-0.002190007810242278, -0.002557195117371407, -0.003114483444364584, -0.0018637760446463503, 0.005139504257983472, 0.01888499694961844, 0.03483916070909016, 0.0488099470993393, 0.05897180038962487, 0.06409492374474668, 0.06252957670428738, 0.053108659341761316, 0.03776121864524027, 0.022774980737465603, 0.014131011432548544, 0.012363417316409659, 0.014023876783919621, 0.015730893108886902, 0.017…	[3.0, 3.5, 4.0, 4.5, 5.0, 5.5, 6.0, 6.5, 7.0, 7.5, 8.0, 8.5, 9.0, 9.5, 10.0, 10.5, 11.0, 11.5, 12.0, 12.5, 13.0, 13.5, 14.0, 14.5, 15.0, 15.5, 16.0, 16.5, 17.0, 17.5, 18.0, 18.5, 19.0, 19.5, 20.0, 20.5, 21.0, 21.5, 22.0, 22.5, 23.0, 23.5, 24.0, 24.5, 25.0, 25.5, 26.0, 26.5, 27.0, 27.5, 28.0, 28.5, 29.0, 29.5, 30.0, 30.5, 31.0, 31.5, 32.0, 32.5, 33.0, 33.5, 34.0, 34.5, 35.0, 35.5, 36.0, 36.5, 37.0…	012	Off	On
[0.007696776536576575, 0.005383241573933102, -0.001179464844678808, -0.009786328377362565, -0.015804260284898498, -0.016437468589328486, -0.014255811909831006, -0.013706333596600135, -0.017081036150835605, -0.023229488710204044, -0.028028723332153158, -0.027758038272468005, -0.022327438806663498, -0.014244433707167197, -0.00650667277418977, -0.001994351885038004, -0.0023199177779627965, -0.005800…	[3.0, 3.5, 4.0, 4.5, 5.0, 5.5, 6.0, 6.5, 7.0, 7.5, 8.0, 8.5, 9.0, 9.5, 10.0, 10.5, 11.0, 11.5, 12.0, 12.5, 13.0, 13.5, 14.0, 14.5, 15.0, 15.5, 16.0, 16.5, 17.0, 17.5, 18.0, 18.5, 19.0, 19.5, 20.0, 20.5, 21.0, 21.5, 22.0, 22.5, 23.0, 23.5, 24.0, 24.5, 25.0, 25.5, 26.0, 26.5, 27.0, 27.5, 28.0, 28.5, 29.0, 29.5, 30.0, 30.5, 31.0, 31.5, 32.0, 32.5, 33.0, 33.5, 34.0, 34.5, 35.0, 35.5, 36.0, 36.5, 37.0…	014	Off	Off
[0.051915795649019145, 0.04956805077473632, 0.042468540564521276, 0.03153847057128857, 0.020860855891756104, 0.01519210263104558, 0.014071138290028883, 0.013687850027492541, 0.01149389646280433, 0.008097562978697254, 0.006112991679494239, 0.0062371183222420966, 0.007264098353073507, 0.008251243141735039, 0.008626858158946451, 0.007946815487866986, 0.006019342227629441, 0.0031425715789058016, 0.00…	[3.0, 3.5, 4.0, 4.5, 5.0, 5.5, 6.0, 6.5, 7.0, 7.5, 8.0, 8.5, 9.0, 9.5, 10.0, 10.5, 11.0, 11.5, 12.0, 12.5, 13.0, 13.5, 14.0, 14.5, 15.0, 15.5, 16.0, 16.5, 17.0, 17.5, 18.0, 18.5, 19.0, 19.5, 20.0, 20.5, 21.0, 21.5, 22.0, 22.5, 23.0, 23.5, 24.0, 24.5, 25.0, 25.5, 26.0, 26.5, 27.0, 27.5, 28.0, 28.5, 29.0, 29.5, 30.0, 30.5, 31.0, 31.5, 32.0, 32.5, 33.0, 33.5, 34.0, 34.5, 35.0, 35.5, 36.0, 36.5, 37.0…	014	Off	On
[-0.005717659072990547, -0.005947407450336009, -0.005826623760468212, -0.003986315705435856, -0.0008511621132088365, 0.0020658504470571514, 0.0034060107482805613, 0.002469097119143662, -0.00035293524360303864, -0.003957621906010598, -0.007078151174027099, -0.008766642827383127, -0.008892896081353676, -0.008242100748648723, -0.00800168058373627, -0.008936643963604638, -0.010807036705788562, -0.012…	[3.0, 3.5, 4.0, 4.5, 5.0, 5.5, 6.0, 6.5, 7.0, 7.5, 8.0, 8.5, 9.0, 9.5, 10.0, 10.5, 11.0, 11.5, 12.0, 12.5, 13.0, 13.5, 14.0, 14.5, 15.0, 15.5, 16.0, 16.5, 17.0, 17.5, 18.0, 18.5, 19.0, 19.5, 20.0, 20.5, 21.0, 21.5, 22.0, 22.5, 23.0, 23.5, 24.0, 24.5, 25.0, 25.5, 26.0, 26.5, 27.0, 27.5, 28.0, 28.5, 29.0, 29.5, 30.0, 30.5, 31.0, 31.5, 32.0, 32.5, 33.0, 33.5, 34.0, 34.5, 35.0, 35.5, 36.0, 36.5, 37.0…	017	Off	Off
[0.013943626251711798, 0.011179565740814593, 0.0037740524886311277, -0.004430777590796406, -0.009877972173624166, -0.01288655347779887, -0.014667773701395942, -0.015749306510153164, -0.016152592402452336, -0.015617891500357875, -0.01398669852508478, -0.011594451138360747, -0.009058167341907843, -0.006567808243448816, -0.003736876748795428, -0.00022060558490544224, 0.0036371130500014283, 0.0068025…	[3.0, 3.5, 4.0, 4.5, 5.0, 5.5, 6.0, 6.5, 7.0, 7.5, 8.0, 8.5, 9.0, 9.5, 10.0, 10.5, 11.0, 11.5, 12.0, 12.5, 13.0, 13.5, 14.0, 14.5, 15.0, 15.5, 16.0, 16.5, 17.0, 17.5, 18.0, 18.5, 19.0, 19.5, 20.0, 20.5, 21.0, 21.5, 22.0, 22.5, 23.0, 23.5, 24.0, 24.5, 25.0, 25.5, 26.0, 26.5, 27.0, 27.5, 28.0, 28.5, 29.0, 29.5, 30.0, 30.5, 31.0, 31.5, 32.0, 32.5, 33.0, 33.5, 34.0, 34.5, 35.0, 35.5, 36.0, 36.5, 37.0…	017	Off	On
[0.010309371004348762, 0.010720382773353325, 0.012375260851210167, 0.016030585716394246, 0.021854639725332435, 0.028940613211601143, 0.03520283132847389, 0.0383970364055503, 0.03757884974790114, 0.03341370153782501, 0.027853630771344288, 0.023563632212608213, 0.02241530391364721, 0.02422902360132289, 0.027719850443917105, 0.03214780301103787, 0.03713695140564369, 0.04200092753013731, 0.0465401673…	[3.0, 3.5, 4.0, 4.5, 5.0, 5.5, 6.0, 6.5, 7.0, 7.5, 8.0, 8.5, 9.0, 9.5, 10.0, 10.5, 11.0, 11.5, 12.0, 12.5, 13.0, 13.5, 14.0, 14.5, 15.0, 15.5, 16.0, 16.5, 17.0, 17.5, 18.0, 18.5, 19.0, 19.5, 20.0, 20.5, 21.0, 21.5, 22.0, 22.5, 23.0, 23.5, 24.0, 24.5, 25.0, 25.5, 26.0, 26.5, 27.0, 27.5, 28.0, 28.5, 29.0, 29.5, 30.0, 30.5, 31.0, 31.5, 32.0, 32.5, 33.0, 33.5, 34.0, 34.5, 35.0, 35.5, 36.0, 36.5, 37.0…	019	Off	Off
[-0.003395310132998386, -0.002506012199300951, -0.0010182074826570009, -0.000522402024528219, 0.0003219203876483867, 0.002789151520133739, 0.006041417331869195, 0.009177819931775435, 0.011931672516906086, 0.014472589570098383, 0.01713827667677812, 0.019780321037764174, 0.021555577950123136, 0.022004971781064312, 0.021792017202478177, 0.022394049010838194, 0.025186975392389836, 0.02984275508636875…	[3.0, 3.5, 4.0, 4.5, 5.0, 5.5, 6.0, 6.5, 7.0, 7.5, 8.0, 8.5, 9.0, 9.5, 10.0, 10.5, 11.0, 11.5, 12.0, 12.5, 13.0, 13.5, 14.0, 14.5, 15.0, 15.5, 16.0, 16.5, 17.0, 17.5, 18.0, 18.5, 19.0, 19.5, 20.0, 20.5, 21.0, 21.5, 22.0, 22.5, 23.0, 23.5, 24.0, 24.5, 25.0, 25.5, 26.0, 26.5, 27.0, 27.5, 28.0, 28.5, 29.0, 29.5, 30.0, 30.5, 31.0, 31.5, 32.0, 32.5, 33.0, 33.5, 34.0, 34.5, 35.0, 35.5, 36.0, 36.5, 37.0…	019	Off	On
[-0.024068493803527335, -0.02261245151780546, -0.01794519875867243, -0.01095373278273561, -0.004609280582044999, -0.0004111960464335773, 0.0018828731310889602, 0.0038480037722809614, 0.007147153681188705, 0.011930808113665047, 0.0159395815369, 0.016207113289984445, 0.011833778035575193, 0.0046612547576954984, -0.001542192475441908, -0.0038450101114735702, -0.0025169924857057603, 0.000584770365010…	[3.0, 3.5, 4.0, 4.5, 5.0, 5.5, 6.0, 6.5, 7.0, 7.5, 8.0, 8.5, 9.0, 9.5, 10.0, 10.5, 11.0, 11.5, 12.0, 12.5, 13.0, 13.5, 14.0, 14.5, 15.0, 15.5, 16.0, 16.5, 17.0, 17.5, 18.0, 18.5, 19.0, 19.5, 20.0, 20.5, 21.0, 21.5, 22.0, 22.5, 23.0, 23.5, 24.0, 24.5, 25.0, 25.5, 26.0, 26.5, 27.0, 27.5, 28.0, 28.5, 29.0, 29.5, 30.0, 30.5, 31.0, 31.5, 32.0, 32.5, 33.0, 33.5, 34.0, 34.5, 35.0, 35.5, 36.0, 36.5, 37.0…	022	Off	Off
[-0.013527628522602768, -0.012299750957094098, -0.007942637492462535, -0.0003656299292308418, 0.009547283992939857, 0.02072606977763577, 0.03050996958006401, 0.03645398639676138, 0.03808439143329316, 0.037119179497365186, 0.03630026792722072, 0.03582983386243866, 0.03237759650757349, 0.023369205049910705, 0.009857782935012195, -0.0028787090228085256, -0.008461114825244493, -0.007401310444070628, …	[3.0, 3.5, 4.0, 4.5, 5.0, 5.5, 6.0, 6.5, 7.0, 7.5, 8.0, 8.5, 9.0, 9.5, 10.0, 10.5, 11.0, 11.5, 12.0, 12.5, 13.0, 13.5, 14.0, 14.5, 15.0, 15.5, 16.0, 16.5, 17.0, 17.5, 18.0, 18.5, 19.0, 19.5, 20.0, 20.5, 21.0, 21.5, 22.0, 22.5, 23.0, 23.5, 24.0, 24.5, 25.0, 25.5, 26.0, 26.5, 27.0, 27.5, 28.0, 28.5, 29.0, 29.5, 30.0, 30.5, 31.0, 31.5, 32.0, 32.5, 33.0, 33.5, 34.0, 34.5, 35.0, 35.5, 36.0, 36.5, 37.0…	022	Off	On
[-0.0224094202899982, -0.021839990883190268, -0.020093952458445516, -0.017478083195457243, -0.015235300338621248, -0.014315109884434438, -0.014465078162943268, -0.014797320856640823, -0.014429157921406102, -0.01295255275285376, -0.010791438503890288, -0.00900226082379003, -0.008379963963345408, -0.008757072756724806, -0.009215266663146301, -0.008941154628895944, -0.007835347449161763, -0.00630718…	[3.0, 3.5, 4.0, 4.5, 5.0, 5.5, 6.0, 6.5, 7.0, 7.5, 8.0, 8.5, 9.0, 9.5, 10.0, 10.5, 11.0, 11.5, 12.0, 12.5, 13.0, 13.5, 14.0, 14.5, 15.0, 15.5, 16.0, 16.5, 17.0, 17.5, 18.0, 18.5, 19.0, 19.5, 20.0, 20.5, 21.0, 21.5, 22.0, 22.5, 23.0, 23.5, 24.0, 24.5, 25.0, 25.5, 26.0, 26.5, 27.0, 27.5, 28.0, 28.5, 29.0, 29.5, 30.0, 30.5, 31.0, 31.5, 32.0, 32.5, 33.0, 33.5, 34.0, 34.5, 35.0, 35.5, 36.0, 36.5, 37.0…	023	Off	Off
[-0.005560465016041665, -0.006164044206188848, -0.007772548212040462, -0.008871609269786394, -0.008257083027457757, -0.007489341657004545, -0.008212326437567192, -0.010343215015369597, -0.012598807898794782, -0.013614477676838384, -0.012962975729217483, -0.011421148406769888, -0.010075662989300991, -0.009323741974760881, -0.008712550735228782, -0.007632792834099771, -0.0061546809477004945, -0.004…	[3.0, 3.5, 4.0, 4.5, 5.0, 5.5, 6.0, 6.5, 7.0, 7.5, 8.0, 8.5, 9.0, 9.5, 10.0, 10.5, 11.0, 11.5, 12.0, 12.5, 13.0, 13.5, 14.0, 14.5, 15.0, 15.5, 16.0, 16.5, 17.0, 17.5, 18.0, 18.5, 19.0, 19.5, 20.0, 20.5, 21.0, 21.5, 22.0, 22.5, 23.0, 23.5, 24.0, 24.5, 25.0, 25.5, 26.0, 26.5, 27.0, 27.5, 28.0, 28.5, 29.0, 29.5, 30.0, 30.5, 31.0, 31.5, 32.0, 32.5, 33.0, 33.5, 34.0, 34.5, 35.0, 35.5, 36.0, 36.5, 37.0…	023	Off	On
[0.001494946288898209, 0.003089898924703558, 0.007369408128043329, 0.012396289164104122, 0.015354032649027153, 0.0155733535804956, 0.015005016635817246, 0.01533644984025182, 0.016545790066892874, 0.017180750608890828, 0.01581075867297459, 0.01297757552085093, 0.010715230002670726, 0.010307025584302654, 0.01156764234956075, 0.01343647557524445, 0.014682733529612281, 0.014526311296048781, 0.0130820…	[3.0, 3.5, 4.0, 4.5, 5.0, 5.5, 6.0, 6.5, 7.0, 7.5, 8.0, 8.5, 9.0, 9.5, 10.0, 10.5, 11.0, 11.5, 12.0, 12.5, 13.0, 13.5, 14.0, 14.5, 15.0, 15.5, 16.0, 16.5, 17.0, 17.5, 18.0, 18.5, 19.0, 19.5, 20.0, 20.5, 21.0, 21.5, 22.0, 22.5, 23.0, 23.5, 24.0, 24.5, 25.0, 25.5, 26.0, 26.5, 27.0, 27.5, 28.0, 28.5, 29.0, 29.5, 30.0, 30.5, 31.0, 31.5, 32.0, 32.5, 33.0, 33.5, 34.0, 34.5, 35.0, 35.5, 36.0, 36.5, 37.0…	025	Off	Off
[0.036010594825501945, 0.03387651893277067, 0.027532092309996106, 0.017997991026428187, 0.008973845700360243, 0.004111973387799069, 0.0036182211370839744, 0.005759674779854898, 0.007366009857901617, 0.005006932272082931, -0.0019857795253509637, -0.010008185959331933, -0.015144133420811966, -0.017321268805307887, -0.01967301554047989, -0.025289338311540864, -0.03249123670974519, -0.035635961806100…	[3.0, 3.5, 4.0, 4.5, 5.0, 5.5, 6.0, 6.5, 7.0, 7.5, 8.0, 8.5, 9.0, 9.5, 10.0, 10.5, 11.0, 11.5, 12.0, 12.5, 13.0, 13.5, 14.0, 14.5, 15.0, 15.5, 16.0, 16.5, 17.0, 17.5, 18.0, 18.5, 19.0, 19.5, 20.0, 20.5, 21.0, 21.5, 22.0, 22.5, 23.0, 23.5, 24.0, 24.5, 25.0, 25.5, 26.0, 26.5, 27.0, 27.5, 28.0, 28.5, 29.0, 29.5, 30.0, 30.5, 31.0, 31.5, 32.0, 32.5, 33.0, 33.5, 34.0, 34.5, 35.0, 35.5, 36.0, 36.5, 37.0…	025	Off	On
[-0.0009717675891645606, -0.0017308810578022715, -0.0038870138088359773, -0.006975194709252541, -0.010070680933177183, -0.012243292763988549, -0.01322222779027058, -0.013354930774042692, -0.01308432549989993, -0.012525075240845477, -0.011377920192629691, -0.009214105483232532, -0.005916344938859996, -0.00190179994117333, 0.0020206244159258623, 0.0049975755973417964, 0.006570241809332824, 0.007056…	[3.0, 3.5, 4.0, 4.5, 5.0, 5.5, 6.0, 6.5, 7.0, 7.5, 8.0, 8.5, 9.0, 9.5, 10.0, 10.5, 11.0, 11.5, 12.0, 12.5, 13.0, 13.5, 14.0, 14.5, 15.0, 15.5, 16.0, 16.5, 17.0, 17.5, 18.0, 18.5, 19.0, 19.5, 20.0, 20.5, 21.0, 21.5, 22.0, 22.5, 23.0, 23.5, 24.0, 24.5, 25.0, 25.5, 26.0, 26.5, 27.0, 27.5, 28.0, 28.5, 29.0, 29.5, 30.0, 30.5, 31.0, 31.5, 32.0, 32.5, 33.0, 33.5, 34.0, 34.5, 35.0, 35.5, 36.0, 36.5, 37.0…	026	Off	Off
[-0.004617832280117877, -0.004127093816779243, -0.0032564429427459985, -0.0038516754734273916, -0.006998724758766812, -0.010912236842112453, -0.013459004797506608, -0.014036009320229326, -0.012788228540418629, -0.01009392055826396, -0.006871679446014891, -0.004526418234791194, -0.003944973231424651, -0.004816362041071329, -0.0061873067872171995, -0.007303483903692882, -0.007918583178011236, -0.00…	[3.0, 3.5, 4.0, 4.5, 5.0, 5.5, 6.0, 6.5, 7.0, 7.5, 8.0, 8.5, 9.0, 9.5, 10.0, 10.5, 11.0, 11.5, 12.0, 12.5, 13.0, 13.5, 14.0, 14.5, 15.0, 15.5, 16.0, 16.5, 17.0, 17.5, 18.0, 18.5, 19.0, 19.5, 20.0, 20.5, 21.0, 21.5, 22.0, 22.5, 23.0, 23.5, 24.0, 24.5, 25.0, 25.5, 26.0, 26.5, 27.0, 27.5, 28.0, 28.5, 29.0, 29.5, 30.0, 30.5, 31.0, 31.5, 32.0, 32.5, 33.0, 33.5, 34.0, 34.5, 35.0, 35.5, 36.0, 36.5, 37.0…	026	Off	On
[-0.028765801027943728, -0.027227593389588148, -0.023014993974033827, -0.01805473518177385, -0.015026713675021312, -0.014267574357080228, -0.013867657872951203, -0.012154130973014361, -0.008678525843767649, -0.004062164193875031, 0.00024230477853997456, 0.0026851353861056817, 0.0028392007513297203, 0.001779339176913748, 0.0010433840473779022, 0.0014499068065464017, 0.002638701404778718, 0.0033354…	[3.0, 3.5, 4.0, 4.5, 5.0, 5.5, 6.0, 6.5, 7.0, 7.5, 8.0, 8.5, 9.0, 9.5, 10.0, 10.5, 11.0, 11.5, 12.0, 12.5, 13.0, 13.5, 14.0, 14.5, 15.0, 15.5, 16.0, 16.5, 17.0, 17.5, 18.0, 18.5, 19.0, 19.5, 20.0, 20.5, 21.0, 21.5, 22.0, 22.5, 23.0, 23.5, 24.0, 24.5, 25.0, 25.5, 26.0, 26.5, 27.0, 27.5, 28.0, 28.5, 29.0, 29.5, 30.0, 30.5, 31.0, 31.5, 32.0, 32.5, 33.0, 33.5, 34.0, 34.5, 35.0, 35.5, 36.0, 36.5, 37.0…	027	Off	Off
[-0.032528885889866486, -0.02916142226163977, -0.021297844184153227, -0.015060662360792456, -0.014342969844729244, -0.017408641834314516, -0.02241161370393412, -0.0287161536379967, -0.035425817202081177, -0.04127297445613305, -0.04480858361804328, -0.044486727458339814, -0.039733943841098025, -0.03213009160856096, -0.02414040525231833, -0.01707059629119094, -0.011051789226540248, -0.0060247341699…	[3.0, 3.5, 4.0, 4.5, 5.0, 5.5, 6.0, 6.5, 7.0, 7.5, 8.0, 8.5, 9.0, 9.5, 10.0, 10.5, 11.0, 11.5, 12.0, 12.5, 13.0, 13.5, 14.0, 14.5, 15.0, 15.5, 16.0, 16.5, 17.0, 17.5, 18.0, 18.5, 19.0, 19.5, 20.0, 20.5, 21.0, 21.5, 22.0, 22.5, 23.0, 23.5, 24.0, 24.5, 25.0, 25.5, 26.0, 26.5, 27.0, 27.5, 28.0, 28.5, 29.0, 29.5, 30.0, 30.5, 31.0, 31.5, 32.0, 32.5, 33.0, 33.5, 34.0, 34.5, 35.0, 35.5, 36.0, 36.5, 37.0…	027	Off	On
