# Supplementary material for: Shared pathway-specific network mechanisms of dopamine and deep brain stimulation for the treatment of Parkinson’s disease
Source: Nat Commun. 2025 Apr 15;16:3587. doi: 10.1038/s41467-025-58825-z (PMC12000430; doi:10.1038/s41467-025-58825-z)
Supplement: Supplementary file 4 — Source Data [file 41467_2025_58825_MOESM4_ESM.zip › Source Data/Fig3c_TRGC_OFF_ON_Levodopa.csv]

connectivity	freqs	sub	med	stim
[0.007874434559801954, 0.007875312295394288, 0.007932181588862566, 0.008281564827592174, 0.009408821251679047, 0.01155561583105671, 0.014122025733023697, 0.016403472678456054, 0.018000535718256005, 0.01848121778828082, 0.01740447041917552, 0.0149484047918153, 0.012079470007484154, 0.009475734162668115, 0.007305649640401573, 0.005908464806194562, 0.005845231584961521, 0.007267818544264521, 0.00960…	[3.0, 3.5, 4.0, 4.5, 5.0, 5.5, 6.0, 6.5, 7.0, 7.5, 8.0, 8.5, 9.0, 9.5, 10.0, 10.5, 11.0, 11.5, 12.0, 12.5, 13.0, 13.5, 14.0, 14.5, 15.0, 15.5, 16.0, 16.5, 17.0, 17.5, 18.0, 18.5, 19.0, 19.5, 20.0, 20.5, 21.0, 21.5, 22.0, 22.5, 23.0, 23.5, 24.0, 24.5, 25.0, 25.5, 26.0, 26.5, 27.0, 27.5, 28.0, 28.5, 29.0, 29.5, 30.0, 30.5, 31.0, 31.5, 32.0, 32.5, 33.0, 33.5, 34.0, 34.5, 35.0, 35.5, 36.0, 36.5, 37.0…	003	Off	Off
[0.008839407306722986, 0.007466545015159554, 0.004191141953552666, 0.0014267397628960055, 0.0026221115244346826, 0.009091789131884447, 0.017376493638175602, 0.023575352534878177, 0.02601944252423822, 0.025033820524740964, 0.022435264252010843, 0.020059674219165692, 0.01794165894674258, 0.0141951424650928, 0.0069433745629887515, -0.0033812919580113745, -0.01333844199543531, -0.0188605078981451, -0…	[3.0, 3.5, 4.0, 4.5, 5.0, 5.5, 6.0, 6.5, 7.0, 7.5, 8.0, 8.5, 9.0, 9.5, 10.0, 10.5, 11.0, 11.5, 12.0, 12.5, 13.0, 13.5, 14.0, 14.5, 15.0, 15.5, 16.0, 16.5, 17.0, 17.5, 18.0, 18.5, 19.0, 19.5, 20.0, 20.5, 21.0, 21.5, 22.0, 22.5, 23.0, 23.5, 24.0, 24.5, 25.0, 25.5, 26.0, 26.5, 27.0, 27.5, 28.0, 28.5, 29.0, 29.5, 30.0, 30.5, 31.0, 31.5, 32.0, 32.5, 33.0, 33.5, 34.0, 34.5, 35.0, 35.5, 36.0, 36.5, 37.0…	003	On	Off
[-0.0011933562016555933, -0.0010719710281897755, -0.0006571131982809497, -8.267657466923595e-05, 0.00013376028600028177, 0.00010051474400691873, 0.0007022692838458155, 0.0025008522100141307, 0.005161035841662649, 0.007582515598118391, 0.008367683693452931, 0.006660519269496525, 0.0028802544915238924, -0.0013773255059165025, -0.0037394638698223658, -0.00199795674224692, 0.003858283502437381, 0.011…	[3.0, 3.5, 4.0, 4.5, 5.0, 5.5, 6.0, 6.5, 7.0, 7.5, 8.0, 8.5, 9.0, 9.5, 10.0, 10.5, 11.0, 11.5, 12.0, 12.5, 13.0, 13.5, 14.0, 14.5, 15.0, 15.5, 16.0, 16.5, 17.0, 17.5, 18.0, 18.5, 19.0, 19.5, 20.0, 20.5, 21.0, 21.5, 22.0, 22.5, 23.0, 23.5, 24.0, 24.5, 25.0, 25.5, 26.0, 26.5, 27.0, 27.5, 28.0, 28.5, 29.0, 29.5, 30.0, 30.5, 31.0, 31.5, 32.0, 32.5, 33.0, 33.5, 34.0, 34.5, 35.0, 35.5, 36.0, 36.5, 37.0…	004	Off	Off
[0.025943741248593194, 0.02321933393758442, 0.015601068331328082, 0.005949503109838315, -0.0008438136900553417, -0.002973387545433663, -0.0026415383588463113, -0.0023522758996525716, -0.0026186936189582077, -0.002020055106897729, 0.001249893792905894, 0.0075080990347094635, 0.01540022550707258, 0.023309207013585204, 0.03023115986245225, 0.03554112919567137, 0.0386674501348614, 0.03993430926991914…	[3.0, 3.5, 4.0, 4.5, 5.0, 5.5, 6.0, 6.5, 7.0, 7.5, 8.0, 8.5, 9.0, 9.5, 10.0, 10.5, 11.0, 11.5, 12.0, 12.5, 13.0, 13.5, 14.0, 14.5, 15.0, 15.5, 16.0, 16.5, 17.0, 17.5, 18.0, 18.5, 19.0, 19.5, 20.0, 20.5, 21.0, 21.5, 22.0, 22.5, 23.0, 23.5, 24.0, 24.5, 25.0, 25.5, 26.0, 26.5, 27.0, 27.5, 28.0, 28.5, 29.0, 29.5, 30.0, 30.5, 31.0, 31.5, 32.0, 32.5, 33.0, 33.5, 34.0, 34.5, 35.0, 35.5, 36.0, 36.5, 37.0…	004	On	Off
[0.0065468786233705955, 0.007364572952469768, 0.008930989874519372, 0.008931180887970847, 0.0056749997254730645, 0.0004313197387784307, -0.003396422215240218, -0.0029585911637078155, 0.002235998366276295, 0.009967782727507082, 0.01615542993350676, 0.01796625028605094, 0.0169666593854771, 0.01771560716932699, 0.02379169798244298, 0.03507588896198422, 0.04712920076100257, 0.05438863998877601, 0.054…	[3.0, 3.5, 4.0, 4.5, 5.0, 5.5, 6.0, 6.5, 7.0, 7.5, 8.0, 8.5, 9.0, 9.5, 10.0, 10.5, 11.0, 11.5, 12.0, 12.5, 13.0, 13.5, 14.0, 14.5, 15.0, 15.5, 16.0, 16.5, 17.0, 17.5, 18.0, 18.5, 19.0, 19.5, 20.0, 20.5, 21.0, 21.5, 22.0, 22.5, 23.0, 23.5, 24.0, 24.5, 25.0, 25.5, 26.0, 26.5, 27.0, 27.5, 28.0, 28.5, 29.0, 29.5, 30.0, 30.5, 31.0, 31.5, 32.0, 32.5, 33.0, 33.5, 34.0, 34.5, 35.0, 35.5, 36.0, 36.5, 37.0…	006	Off	Off
[-0.005028513887326724, -0.004865645260669993, -0.00427549106609467, -0.0032147446452300697, -0.0019595536043043715, -0.0009249881008243577, -0.0003658712572759626, -6.811974134619093e-05, 0.0005333348385018333, 0.0018774451602734388, 0.0035953663477836175, 0.004401893101248397, 0.003108248532311464, -0.0002338453890442871, -0.004178405963257177, -0.006567116602550431, -0.005918824922968167, -0.0…	[3.0, 3.5, 4.0, 4.5, 5.0, 5.5, 6.0, 6.5, 7.0, 7.5, 8.0, 8.5, 9.0, 9.5, 10.0, 10.5, 11.0, 11.5, 12.0, 12.5, 13.0, 13.5, 14.0, 14.5, 15.0, 15.5, 16.0, 16.5, 17.0, 17.5, 18.0, 18.5, 19.0, 19.5, 20.0, 20.5, 21.0, 21.5, 22.0, 22.5, 23.0, 23.5, 24.0, 24.5, 25.0, 25.5, 26.0, 26.5, 27.0, 27.5, 28.0, 28.5, 29.0, 29.5, 30.0, 30.5, 31.0, 31.5, 32.0, 32.5, 33.0, 33.5, 34.0, 34.5, 35.0, 35.5, 36.0, 36.5, 37.0…	006	On	Off
[-0.027026251798756232, -0.02630961552460832, -0.024302536969717837, -0.021090944497256015, -0.016607154590862497, -0.011760761039180619, -0.007640921611684348, -0.00433957315878752, -0.0017530339248550675, -0.0002633731661369687, -0.0003454538782052019, -0.0018075737338606325, -0.0037368918128536954, -0.005086636137444671, -0.00518480859037318, -0.0040202033045735955, -0.002310229423888899, -0.0…	[3.0, 3.5, 4.0, 4.5, 5.0, 5.5, 6.0, 6.5, 7.0, 7.5, 8.0, 8.5, 9.0, 9.5, 10.0, 10.5, 11.0, 11.5, 12.0, 12.5, 13.0, 13.5, 14.0, 14.5, 15.0, 15.5, 16.0, 16.5, 17.0, 17.5, 18.0, 18.5, 19.0, 19.5, 20.0, 20.5, 21.0, 21.5, 22.0, 22.5, 23.0, 23.5, 24.0, 24.5, 25.0, 25.5, 26.0, 26.5, 27.0, 27.5, 28.0, 28.5, 29.0, 29.5, 30.0, 30.5, 31.0, 31.5, 32.0, 32.5, 33.0, 33.5, 34.0, 34.5, 35.0, 35.5, 36.0, 36.5, 37.0…	007	Off	Off
[0.014485119798341727, 0.014067568174914608, 0.012528144265763003, 0.009374695052891848, 0.0049294143702894285, 0.0006008924271653271, -0.0022888976080587043, -0.0035352259631653026, -0.003683457136616415, -0.003315535382628969, -0.002784593267716353, -0.002208891074223338, -0.0015325360250339236, -0.0007420900958624443, -8.848408886146685e-05, 2.4125708948403713e-05, -0.0005994873302723747, -0.0…	[3.0, 3.5, 4.0, 4.5, 5.0, 5.5, 6.0, 6.5, 7.0, 7.5, 8.0, 8.5, 9.0, 9.5, 10.0, 10.5, 11.0, 11.5, 12.0, 12.5, 13.0, 13.5, 14.0, 14.5, 15.0, 15.5, 16.0, 16.5, 17.0, 17.5, 18.0, 18.5, 19.0, 19.5, 20.0, 20.5, 21.0, 21.5, 22.0, 22.5, 23.0, 23.5, 24.0, 24.5, 25.0, 25.5, 26.0, 26.5, 27.0, 27.5, 28.0, 28.5, 29.0, 29.5, 30.0, 30.5, 31.0, 31.5, 32.0, 32.5, 33.0, 33.5, 34.0, 34.5, 35.0, 35.5, 36.0, 36.5, 37.0…	007	On	Off
[0.05446031896578177, 0.05168989461109977, 0.045176856191576534, 0.040041861664027394, 0.040850185756222096, 0.044912255992502474, 0.04406051902440341, 0.035487611840993145, 0.02400112708204194, 0.01607087221486282, 0.017351506281659716, 0.029587524770601892, 0.04622363399218642, 0.05584434976481109, 0.05544864651684616, 0.05083946483582753, 0.04807439793132163, 0.05023852420832533, 0.05811855817…	[3.0, 3.5, 4.0, 4.5, 5.0, 5.5, 6.0, 6.5, 7.0, 7.5, 8.0, 8.5, 9.0, 9.5, 10.0, 10.5, 11.0, 11.5, 12.0, 12.5, 13.0, 13.5, 14.0, 14.5, 15.0, 15.5, 16.0, 16.5, 17.0, 17.5, 18.0, 18.5, 19.0, 19.5, 20.0, 20.5, 21.0, 21.5, 22.0, 22.5, 23.0, 23.5, 24.0, 24.5, 25.0, 25.5, 26.0, 26.5, 27.0, 27.5, 28.0, 28.5, 29.0, 29.5, 30.0, 30.5, 31.0, 31.5, 32.0, 32.5, 33.0, 33.5, 34.0, 34.5, 35.0, 35.5, 36.0, 36.5, 37.0…	008	Off	Off
[0.04719888762369033, 0.04392307115921779, 0.036552137569432014, 0.03233384788596169, 0.03815673901317879, 0.05342283533736165, 0.07088482350764236, 0.08025184869497118, 0.07699206730572954, 0.06741250996027544, 0.06198042584328697, 0.06872311872466152, 0.0895153266921527, 0.11740638162743537, 0.13895600210702072, 0.1458656294834104, 0.14164239169470627, 0.1344289289387092, 0.12988174394981522, 0…	[3.0, 3.5, 4.0, 4.5, 5.0, 5.5, 6.0, 6.5, 7.0, 7.5, 8.0, 8.5, 9.0, 9.5, 10.0, 10.5, 11.0, 11.5, 12.0, 12.5, 13.0, 13.5, 14.0, 14.5, 15.0, 15.5, 16.0, 16.5, 17.0, 17.5, 18.0, 18.5, 19.0, 19.5, 20.0, 20.5, 21.0, 21.5, 22.0, 22.5, 23.0, 23.5, 24.0, 24.5, 25.0, 25.5, 26.0, 26.5, 27.0, 27.5, 28.0, 28.5, 29.0, 29.5, 30.0, 30.5, 31.0, 31.5, 32.0, 32.5, 33.0, 33.5, 34.0, 34.5, 35.0, 35.5, 36.0, 36.5, 37.0…	008	On	Off
[-0.010718711629134585, -0.01023767548052616, -0.009397699976333235, -0.009587650273907667, -0.011708672702428303, -0.015180514639320054, -0.018198524575208735, -0.01854668118471219, -0.014608769412367656, -0.006418029538448114, 0.004332344479300865, 0.015860673246444038, 0.02754939297763361, 0.039528172340204025, 0.05160613265692211, 0.06285443595538565, 0.07279047973710194, 0.08292479952081214,…	[3.0, 3.5, 4.0, 4.5, 5.0, 5.5, 6.0, 6.5, 7.0, 7.5, 8.0, 8.5, 9.0, 9.5, 10.0, 10.5, 11.0, 11.5, 12.0, 12.5, 13.0, 13.5, 14.0, 14.5, 15.0, 15.5, 16.0, 16.5, 17.0, 17.5, 18.0, 18.5, 19.0, 19.5, 20.0, 20.5, 21.0, 21.5, 22.0, 22.5, 23.0, 23.5, 24.0, 24.5, 25.0, 25.5, 26.0, 26.5, 27.0, 27.5, 28.0, 28.5, 29.0, 29.5, 30.0, 30.5, 31.0, 31.5, 32.0, 32.5, 33.0, 33.5, 34.0, 34.5, 35.0, 35.5, 36.0, 36.5, 37.0…	009	Off	Off
[-0.004947212172272622, -0.004153422139736058, -0.0025673675898811865, -0.0013564489711610861, -0.0007961985359377088, -0.0009717016529307543, -0.0013176593633163947, 0.0002645151056502648, 0.0061008270312039765, 0.014159957467007161, 0.018173340411419138, 0.014131031544889084, 0.004160676457413181, -0.0048067783276803415, -0.005835984867578077, 0.000765334163764777, 0.008045810877388124, 0.01067…	[3.0, 3.5, 4.0, 4.5, 5.0, 5.5, 6.0, 6.5, 7.0, 7.5, 8.0, 8.5, 9.0, 9.5, 10.0, 10.5, 11.0, 11.5, 12.0, 12.5, 13.0, 13.5, 14.0, 14.5, 15.0, 15.5, 16.0, 16.5, 17.0, 17.5, 18.0, 18.5, 19.0, 19.5, 20.0, 20.5, 21.0, 21.5, 22.0, 22.5, 23.0, 23.5, 24.0, 24.5, 25.0, 25.5, 26.0, 26.5, 27.0, 27.5, 28.0, 28.5, 29.0, 29.5, 30.0, 30.5, 31.0, 31.5, 32.0, 32.5, 33.0, 33.5, 34.0, 34.5, 35.0, 35.5, 36.0, 36.5, 37.0…	009	On	Off
[0.011127404058607251, 0.011027527857991668, 0.010576995433645263, 0.009505505398855333, 0.007750730920300768, 0.005707958778421958, 0.004055875841084937, 0.0031811063076601087, 0.0029960649967551234, 0.0031859804525901226, 0.0035602881340495605, 0.0042839586952394095, 0.005768425683961809, 0.008281251443058756, 0.011574949653763315, 0.014931412043929324, 0.018056825551714475, 0.02141601733082014…	[3.0, 3.5, 4.0, 4.5, 5.0, 5.5, 6.0, 6.5, 7.0, 7.5, 8.0, 8.5, 9.0, 9.5, 10.0, 10.5, 11.0, 11.5, 12.0, 12.5, 13.0, 13.5, 14.0, 14.5, 15.0, 15.5, 16.0, 16.5, 17.0, 17.5, 18.0, 18.5, 19.0, 19.5, 20.0, 20.5, 21.0, 21.5, 22.0, 22.5, 23.0, 23.5, 24.0, 24.5, 25.0, 25.5, 26.0, 26.5, 27.0, 27.5, 28.0, 28.5, 29.0, 29.5, 30.0, 30.5, 31.0, 31.5, 32.0, 32.5, 33.0, 33.5, 34.0, 34.5, 35.0, 35.5, 36.0, 36.5, 37.0…	010	Off	Off
[-0.011163892111047513, -0.010630220012845788, -0.008328225074539848, -0.0025373561808986443, 0.007599689522471582, 0.02004299754592676, 0.0312273672184776, 0.038811670189332986, 0.04216858555954836, 0.04156349199237512, 0.0378419093641328, 0.0325367317992783, 0.02755813206853725, 0.02450087185867428, 0.02399267583308525, 0.025301914606343914, 0.02657638385699685, 0.025973082273775337, 0.02320848…	[3.0, 3.5, 4.0, 4.5, 5.0, 5.5, 6.0, 6.5, 7.0, 7.5, 8.0, 8.5, 9.0, 9.5, 10.0, 10.5, 11.0, 11.5, 12.0, 12.5, 13.0, 13.5, 14.0, 14.5, 15.0, 15.5, 16.0, 16.5, 17.0, 17.5, 18.0, 18.5, 19.0, 19.5, 20.0, 20.5, 21.0, 21.5, 22.0, 22.5, 23.0, 23.5, 24.0, 24.5, 25.0, 25.5, 26.0, 26.5, 27.0, 27.5, 28.0, 28.5, 29.0, 29.5, 30.0, 30.5, 31.0, 31.5, 32.0, 32.5, 33.0, 33.5, 34.0, 34.5, 35.0, 35.5, 36.0, 36.5, 37.0…	010	On	Off
[-0.0065942421353729404, -0.007866462781265132, -0.010889538864549415, -0.012771747151377362, -0.010181666512670304, -0.004204437408317112, 0.002186376204260281, 0.008103694106789874, 0.013127086366702158, 0.017013568024822057, 0.020773636969953362, 0.02506513712771957, 0.029621421837909435, 0.03422754762621302, 0.03732402360118787, 0.03586274137435699, 0.029290648970766144, 0.021667919922922715,…	[3.0, 3.5, 4.0, 4.5, 5.0, 5.5, 6.0, 6.5, 7.0, 7.5, 8.0, 8.5, 9.0, 9.5, 10.0, 10.5, 11.0, 11.5, 12.0, 12.5, 13.0, 13.5, 14.0, 14.5, 15.0, 15.5, 16.0, 16.5, 17.0, 17.5, 18.0, 18.5, 19.0, 19.5, 20.0, 20.5, 21.0, 21.5, 22.0, 22.5, 23.0, 23.5, 24.0, 24.5, 25.0, 25.5, 26.0, 26.5, 27.0, 27.5, 28.0, 28.5, 29.0, 29.5, 30.0, 30.5, 31.0, 31.5, 32.0, 32.5, 33.0, 33.5, 34.0, 34.5, 35.0, 35.5, 36.0, 36.5, 37.0…	011	Off	Off
[0.02129124399789296, 0.019810670496719675, 0.015313660633209221, 0.008524800890499371, 0.0022139007044717296, -0.0007299641198193286, 0.0005367569683940587, 0.005430021316855331, 0.012302735880623477, 0.018204206882862214, 0.019668357728747025, 0.01723681519939671, 0.01581127823404625, 0.01946461955539311, 0.028887512134633316, 0.038859409903820016, 0.041094942513393545, 0.035900034323795786, 0.…	[3.0, 3.5, 4.0, 4.5, 5.0, 5.5, 6.0, 6.5, 7.0, 7.5, 8.0, 8.5, 9.0, 9.5, 10.0, 10.5, 11.0, 11.5, 12.0, 12.5, 13.0, 13.5, 14.0, 14.5, 15.0, 15.5, 16.0, 16.5, 17.0, 17.5, 18.0, 18.5, 19.0, 19.5, 20.0, 20.5, 21.0, 21.5, 22.0, 22.5, 23.0, 23.5, 24.0, 24.5, 25.0, 25.5, 26.0, 26.5, 27.0, 27.5, 28.0, 28.5, 29.0, 29.5, 30.0, 30.5, 31.0, 31.5, 32.0, 32.5, 33.0, 33.5, 34.0, 34.5, 35.0, 35.5, 36.0, 36.5, 37.0…	011	On	Off
[-0.017281743850473798, -0.018354069651481363, -0.020416488493949246, -0.02060680114400931, -0.017196649408609196, -0.011379214356594875, -0.005321370702596227, -7.162987515361153e-05, 0.005002504177132608, 0.011561014521273432, 0.02111912271806686, 0.03345638756910345, 0.04578773916255468, 0.05483131938863716, 0.06004265707075481, 0.06360384006806415, 0.06760012972038391, 0.0718958046068855, 0.0…	[3.0, 3.5, 4.0, 4.5, 5.0, 5.5, 6.0, 6.5, 7.0, 7.5, 8.0, 8.5, 9.0, 9.5, 10.0, 10.5, 11.0, 11.5, 12.0, 12.5, 13.0, 13.5, 14.0, 14.5, 15.0, 15.5, 16.0, 16.5, 17.0, 17.5, 18.0, 18.5, 19.0, 19.5, 20.0, 20.5, 21.0, 21.5, 22.0, 22.5, 23.0, 23.5, 24.0, 24.5, 25.0, 25.5, 26.0, 26.5, 27.0, 27.5, 28.0, 28.5, 29.0, 29.5, 30.0, 30.5, 31.0, 31.5, 32.0, 32.5, 33.0, 33.5, 34.0, 34.5, 35.0, 35.5, 36.0, 36.5, 37.0…	012	Off	Off
[-0.004915592362261147, -0.005147674921598746, -0.004956348464288354, -0.003359379723248619, -0.00169928345859784, -0.0011759481188350484, -0.0025629145780546735, -0.006218427238981263, -0.011685379710184858, -0.017956481494566426, -0.02390107399429283, -0.028745678744586858, -0.03238171134499014, -0.035184619506870865, -0.03745226410392524, -0.038914729302204486, -0.03872824674710241, -0.0360926…	[3.0, 3.5, 4.0, 4.5, 5.0, 5.5, 6.0, 6.5, 7.0, 7.5, 8.0, 8.5, 9.0, 9.5, 10.0, 10.5, 11.0, 11.5, 12.0, 12.5, 13.0, 13.5, 14.0, 14.5, 15.0, 15.5, 16.0, 16.5, 17.0, 17.5, 18.0, 18.5, 19.0, 19.5, 20.0, 20.5, 21.0, 21.5, 22.0, 22.5, 23.0, 23.5, 24.0, 24.5, 25.0, 25.5, 26.0, 26.5, 27.0, 27.5, 28.0, 28.5, 29.0, 29.5, 30.0, 30.5, 31.0, 31.5, 32.0, 32.5, 33.0, 33.5, 34.0, 34.5, 35.0, 35.5, 36.0, 36.5, 37.0…	012	On	Off
[-0.07973131735815597, -0.07420481680296157, -0.05894116897933063, -0.03841402381499535, -0.01955506603394088, -0.007343510923210488, -0.0012393318502898864, 0.0029483943473789156, 0.008194999260792918, 0.012726845431383076, 0.012293474723071896, 0.006654855605835479, 0.0016057830396641925, 0.005658776304223423, 0.02387730310114101, 0.04911167814811286, 0.06672329265346706, 0.0709756864895085, 0.…	[3.0, 3.5, 4.0, 4.5, 5.0, 5.5, 6.0, 6.5, 7.0, 7.5, 8.0, 8.5, 9.0, 9.5, 10.0, 10.5, 11.0, 11.5, 12.0, 12.5, 13.0, 13.5, 14.0, 14.5, 15.0, 15.5, 16.0, 16.5, 17.0, 17.5, 18.0, 18.5, 19.0, 19.5, 20.0, 20.5, 21.0, 21.5, 22.0, 22.5, 23.0, 23.5, 24.0, 24.5, 25.0, 25.5, 26.0, 26.5, 27.0, 27.5, 28.0, 28.5, 29.0, 29.5, 30.0, 30.5, 31.0, 31.5, 32.0, 32.5, 33.0, 33.5, 34.0, 34.5, 35.0, 35.5, 36.0, 36.5, 37.0…	013	Off	Off
[-0.039532095889181315, -0.038273551928415354, -0.0370945453826535, -0.04233903983155523, -0.05833194132929449, -0.08270740907200783, -0.10785976115253713, -0.1236330312718672, -0.12137150518712675, -0.10126514216706484, -0.07558067476827125, -0.05969040382510851, -0.059768810188464944, -0.06947410096536738, -0.07228554187522988, -0.052977597534627864, -0.016238116334159756, 0.01939800788924481, …	[3.0, 3.5, 4.0, 4.5, 5.0, 5.5, 6.0, 6.5, 7.0, 7.5, 8.0, 8.5, 9.0, 9.5, 10.0, 10.5, 11.0, 11.5, 12.0, 12.5, 13.0, 13.5, 14.0, 14.5, 15.0, 15.5, 16.0, 16.5, 17.0, 17.5, 18.0, 18.5, 19.0, 19.5, 20.0, 20.5, 21.0, 21.5, 22.0, 22.5, 23.0, 23.5, 24.0, 24.5, 25.0, 25.5, 26.0, 26.5, 27.0, 27.5, 28.0, 28.5, 29.0, 29.5, 30.0, 30.5, 31.0, 31.5, 32.0, 32.5, 33.0, 33.5, 34.0, 34.5, 35.0, 35.5, 36.0, 36.5, 37.0…	013	On	Off
[0.0028117642719950988, 0.0014006218756369647, -0.002641281756008187, -0.007949799690861195, -0.0114851018760206, -0.01149471323585704, -0.009805342130556963, -0.009324432956489392, -0.011537606859936317, -0.01576502052033481, -0.019182902305332837, -0.018870178688390363, -0.014556848346823994, -0.008485678312260365, -0.003727773797188103, -0.0030896724771246296, -0.007484581707323574, -0.0143488…	[3.0, 3.5, 4.0, 4.5, 5.0, 5.5, 6.0, 6.5, 7.0, 7.5, 8.0, 8.5, 9.0, 9.5, 10.0, 10.5, 11.0, 11.5, 12.0, 12.5, 13.0, 13.5, 14.0, 14.5, 15.0, 15.5, 16.0, 16.5, 17.0, 17.5, 18.0, 18.5, 19.0, 19.5, 20.0, 20.5, 21.0, 21.5, 22.0, 22.5, 23.0, 23.5, 24.0, 24.5, 25.0, 25.5, 26.0, 26.5, 27.0, 27.5, 28.0, 28.5, 29.0, 29.5, 30.0, 30.5, 31.0, 31.5, 32.0, 32.5, 33.0, 33.5, 34.0, 34.5, 35.0, 35.5, 36.0, 36.5, 37.0…	014	Off	Off
[0.0023765145648239104, 0.002387446210066404, 0.0024363265459591333, 0.0025634657685976057, 0.0029939336781360736, 0.004147992841047117, 0.005915251972805855, 0.007952741287419957, 0.01036235552843049, 0.013542340606643943, 0.01781205591973503, 0.02297993731220041, 0.027789272576667835, 0.030745059282876408, 0.0312624650482954, 0.029662273915902038, 0.02694653392637136, 0.024804312392938357, 0.02…	[3.0, 3.5, 4.0, 4.5, 5.0, 5.5, 6.0, 6.5, 7.0, 7.5, 8.0, 8.5, 9.0, 9.5, 10.0, 10.5, 11.0, 11.5, 12.0, 12.5, 13.0, 13.5, 14.0, 14.5, 15.0, 15.5, 16.0, 16.5, 17.0, 17.5, 18.0, 18.5, 19.0, 19.5, 20.0, 20.5, 21.0, 21.5, 22.0, 22.5, 23.0, 23.5, 24.0, 24.5, 25.0, 25.5, 26.0, 26.5, 27.0, 27.5, 28.0, 28.5, 29.0, 29.5, 30.0, 30.5, 31.0, 31.5, 32.0, 32.5, 33.0, 33.5, 34.0, 34.5, 35.0, 35.5, 36.0, 36.5, 37.0…	014	On	Off
[0.03994149043380569, 0.03521390937563554, 0.021680110442170938, 0.004766004668862483, -0.005447658240653777, -0.006023028743311176, -0.0016849997945773331, 0.002914557089027223, 0.005377278036483766, 0.005036510428291816, 0.0027079065677158985, 0.00036923689787338176, -0.0002205883408270104, 0.0009531816225861079, 0.0022920076582813387, 0.002078442018053117, -0.00010823488472441411, -0.003043007…	[3.0, 3.5, 4.0, 4.5, 5.0, 5.5, 6.0, 6.5, 7.0, 7.5, 8.0, 8.5, 9.0, 9.5, 10.0, 10.5, 11.0, 11.5, 12.0, 12.5, 13.0, 13.5, 14.0, 14.5, 15.0, 15.5, 16.0, 16.5, 17.0, 17.5, 18.0, 18.5, 19.0, 19.5, 20.0, 20.5, 21.0, 21.5, 22.0, 22.5, 23.0, 23.5, 24.0, 24.5, 25.0, 25.5, 26.0, 26.5, 27.0, 27.5, 28.0, 28.5, 29.0, 29.5, 30.0, 30.5, 31.0, 31.5, 32.0, 32.5, 33.0, 33.5, 34.0, 34.5, 35.0, 35.5, 36.0, 36.5, 37.0…	016	Off	Off
[0.002634838686915515, 0.0032136980416520443, 0.004420715186798017, 0.004939982361564326, 0.003813849780066789, 0.0017631069012929146, 0.0005713131097856383, 0.0013697080100564562, 0.0039407023709714115, 0.006957300478788202, 0.008652713377347876, 0.008139397575811795, 0.0064997557152491935, 0.005800277322007741, 0.0069201024834865165, 0.008681092564140229, 0.009019964320035746, 0.006962379381872…	[3.0, 3.5, 4.0, 4.5, 5.0, 5.5, 6.0, 6.5, 7.0, 7.5, 8.0, 8.5, 9.0, 9.5, 10.0, 10.5, 11.0, 11.5, 12.0, 12.5, 13.0, 13.5, 14.0, 14.5, 15.0, 15.5, 16.0, 16.5, 17.0, 17.5, 18.0, 18.5, 19.0, 19.5, 20.0, 20.5, 21.0, 21.5, 22.0, 22.5, 23.0, 23.5, 24.0, 24.5, 25.0, 25.5, 26.0, 26.5, 27.0, 27.5, 28.0, 28.5, 29.0, 29.5, 30.0, 30.5, 31.0, 31.5, 32.0, 32.5, 33.0, 33.5, 34.0, 34.5, 35.0, 35.5, 36.0, 36.5, 37.0…	016	On	Off
[0.013073635666583759, 0.011226973870691222, 0.004978190959854114, -0.00043311348249655876, 0.0014486309258225382, 0.005424288177457033, 0.007909201687348216, 0.008781918776380878, 0.00873645213768704, 0.008439886325383127, 0.008399616358623501, 0.008765930212860713, 0.009151451417972894, 0.0088662854113878, 0.007463527089428154, 0.005156671124494778, 0.0029295696289462114, 0.0020313205620546703,…	[3.0, 3.5, 4.0, 4.5, 5.0, 5.5, 6.0, 6.5, 7.0, 7.5, 8.0, 8.5, 9.0, 9.5, 10.0, 10.5, 11.0, 11.5, 12.0, 12.5, 13.0, 13.5, 14.0, 14.5, 15.0, 15.5, 16.0, 16.5, 17.0, 17.5, 18.0, 18.5, 19.0, 19.5, 20.0, 20.5, 21.0, 21.5, 22.0, 22.5, 23.0, 23.5, 24.0, 24.5, 25.0, 25.5, 26.0, 26.5, 27.0, 27.5, 28.0, 28.5, 29.0, 29.5, 30.0, 30.5, 31.0, 31.5, 32.0, 32.5, 33.0, 33.5, 34.0, 34.5, 35.0, 35.5, 36.0, 36.5, 37.0…	017	Off	Off
[-0.008221242001867725, -0.007320407305232681, -0.006203889348313681, -0.006196722787229749, -0.005204967187212013, -0.0032774674211097123, -0.0011835808269022152, 0.0003940996613897774, 0.0009499141085006535, 0.00048712658132624045, -0.0004836685679244823, -0.0013023878555678437, -0.0016079946835028558, -0.0013881586927591094, -0.0007992431152116631, -0.00018931701397288946, 0.000173354282842321…	[3.0, 3.5, 4.0, 4.5, 5.0, 5.5, 6.0, 6.5, 7.0, 7.5, 8.0, 8.5, 9.0, 9.5, 10.0, 10.5, 11.0, 11.5, 12.0, 12.5, 13.0, 13.5, 14.0, 14.5, 15.0, 15.5, 16.0, 16.5, 17.0, 17.5, 18.0, 18.5, 19.0, 19.5, 20.0, 20.5, 21.0, 21.5, 22.0, 22.5, 23.0, 23.5, 24.0, 24.5, 25.0, 25.5, 26.0, 26.5, 27.0, 27.5, 28.0, 28.5, 29.0, 29.5, 30.0, 30.5, 31.0, 31.5, 32.0, 32.5, 33.0, 33.5, 34.0, 34.5, 35.0, 35.5, 36.0, 36.5, 37.0…	017	On	Off
[0.029627392233625365, 0.030761892019110722, 0.03390225258006899, 0.038143622269399574, 0.04219698554228968, 0.04526303140702504, 0.04704837830696327, 0.04713353919246991, 0.044822300568256104, 0.039511271090151553, 0.03130574123093169, 0.02165126819340138, 0.01342723885813987, 0.009687027100998247, 0.011530122918139867, 0.01741438087284626, 0.024651208544598867, 0.031208609840693208, 0.036505185…	[3.0, 3.5, 4.0, 4.5, 5.0, 5.5, 6.0, 6.5, 7.0, 7.5, 8.0, 8.5, 9.0, 9.5, 10.0, 10.5, 11.0, 11.5, 12.0, 12.5, 13.0, 13.5, 14.0, 14.5, 15.0, 15.5, 16.0, 16.5, 17.0, 17.5, 18.0, 18.5, 19.0, 19.5, 20.0, 20.5, 21.0, 21.5, 22.0, 22.5, 23.0, 23.5, 24.0, 24.5, 25.0, 25.5, 26.0, 26.5, 27.0, 27.5, 28.0, 28.5, 29.0, 29.5, 30.0, 30.5, 31.0, 31.5, 32.0, 32.5, 33.0, 33.5, 34.0, 34.5, 35.0, 35.5, 36.0, 36.5, 37.0…	019	Off	Off
[0.005308373189075759, 0.007865974942024234, 0.014651968981082356, 0.022672843481013068, 0.028054164647889866, 0.02889640050828749, 0.02571444169299593, 0.020389633521402963, 0.015070236917488461, 0.010881046897184082, 0.007052582815870059, 0.0016923850456577764, -0.005621519036038896, -0.012038142759373578, -0.013173650729445532, -0.006591625502896416, 0.00607016383832943, 0.01972357968678322, 0…	[3.0, 3.5, 4.0, 4.5, 5.0, 5.5, 6.0, 6.5, 7.0, 7.5, 8.0, 8.5, 9.0, 9.5, 10.0, 10.5, 11.0, 11.5, 12.0, 12.5, 13.0, 13.5, 14.0, 14.5, 15.0, 15.5, 16.0, 16.5, 17.0, 17.5, 18.0, 18.5, 19.0, 19.5, 20.0, 20.5, 21.0, 21.5, 22.0, 22.5, 23.0, 23.5, 24.0, 24.5, 25.0, 25.5, 26.0, 26.5, 27.0, 27.5, 28.0, 28.5, 29.0, 29.5, 30.0, 30.5, 31.0, 31.5, 32.0, 32.5, 33.0, 33.5, 34.0, 34.5, 35.0, 35.5, 36.0, 36.5, 37.0…	019	On	Off
[0.005046883920778242, 0.0050349740824909795, 0.00547437615412516, 0.007263431463932744, 0.009930324320776264, 0.01195185492001679, 0.012564197260640383, 0.011782122812828444, 0.010051106029372078, 0.008033970237351671, 0.0064734383128414305, 0.00586761323571233, 0.006036171724455688, 0.006235577232286538, 0.005813915303812625, 0.004627502744685366, 0.0030010709787913646, 0.0014458765733339086, 0…	[3.0, 3.5, 4.0, 4.5, 5.0, 5.5, 6.0, 6.5, 7.0, 7.5, 8.0, 8.5, 9.0, 9.5, 10.0, 10.5, 11.0, 11.5, 12.0, 12.5, 13.0, 13.5, 14.0, 14.5, 15.0, 15.5, 16.0, 16.5, 17.0, 17.5, 18.0, 18.5, 19.0, 19.5, 20.0, 20.5, 21.0, 21.5, 22.0, 22.5, 23.0, 23.5, 24.0, 24.5, 25.0, 25.5, 26.0, 26.5, 27.0, 27.5, 28.0, 28.5, 29.0, 29.5, 30.0, 30.5, 31.0, 31.5, 32.0, 32.5, 33.0, 33.5, 34.0, 34.5, 35.0, 35.5, 36.0, 36.5, 37.0…	020	Off	Off
[0.004849899991141076, 0.0036109741820612128, 0.0006477256367242568, -0.001855378669585086, -0.002067407000464865, -0.0005961816356651716, 0.0008607685607614357, 0.0013139754244246582, 0.0008984835057455598, 0.0006140477944902756, 0.001576073266345581, 0.003839506801721004, 0.005999487501376901, 0.006400293860808332, 0.004537989014460991, 0.001336981841870113, -0.0014871220480321234, -0.002725900…	[3.0, 3.5, 4.0, 4.5, 5.0, 5.5, 6.0, 6.5, 7.0, 7.5, 8.0, 8.5, 9.0, 9.5, 10.0, 10.5, 11.0, 11.5, 12.0, 12.5, 13.0, 13.5, 14.0, 14.5, 15.0, 15.5, 16.0, 16.5, 17.0, 17.5, 18.0, 18.5, 19.0, 19.5, 20.0, 20.5, 21.0, 21.5, 22.0, 22.5, 23.0, 23.5, 24.0, 24.5, 25.0, 25.5, 26.0, 26.5, 27.0, 27.5, 28.0, 28.5, 29.0, 29.5, 30.0, 30.5, 31.0, 31.5, 32.0, 32.5, 33.0, 33.5, 34.0, 34.5, 35.0, 35.5, 36.0, 36.5, 37.0…	020	On	Off
[0.010404159225036765, 0.012052516402307525, 0.01671078996754616, 0.022511444752779504, 0.0283373832906525, 0.03506542398456665, 0.042657134131493406, 0.0498895897979253, 0.054275069022402554, 0.05283068995336802, 0.04587933931085008, 0.03899548427366197, 0.03743076326010499, 0.042133482387870715, 0.05008728047913698, 0.05466156819286686, 0.050731975087512586, 0.04125451944798192, 0.0322506141976…	[3.0, 3.5, 4.0, 4.5, 5.0, 5.5, 6.0, 6.5, 7.0, 7.5, 8.0, 8.5, 9.0, 9.5, 10.0, 10.5, 11.0, 11.5, 12.0, 12.5, 13.0, 13.5, 14.0, 14.5, 15.0, 15.5, 16.0, 16.5, 17.0, 17.5, 18.0, 18.5, 19.0, 19.5, 20.0, 20.5, 21.0, 21.5, 22.0, 22.5, 23.0, 23.5, 24.0, 24.5, 25.0, 25.5, 26.0, 26.5, 27.0, 27.5, 28.0, 28.5, 29.0, 29.5, 30.0, 30.5, 31.0, 31.5, 32.0, 32.5, 33.0, 33.5, 34.0, 34.5, 35.0, 35.5, 36.0, 36.5, 37.0…	021	Off	Off
[0.0258900651048703, 0.025436504816948667, 0.023592642226822173, 0.01911939169918458, 0.012137832312330765, 0.00512685753917225, 0.00021470395449416202, -0.001987837447329639, -0.001888946678466592, -0.0004590924835584076, 0.0013394402647977622, 0.0030397638607620437, 0.0042305906929760795, 0.004169190227159661, 0.0021181973019516855, -0.0018533152193019654, -0.006152954075382997, -0.008996145814…	[3.0, 3.5, 4.0, 4.5, 5.0, 5.5, 6.0, 6.5, 7.0, 7.5, 8.0, 8.5, 9.0, 9.5, 10.0, 10.5, 11.0, 11.5, 12.0, 12.5, 13.0, 13.5, 14.0, 14.5, 15.0, 15.5, 16.0, 16.5, 17.0, 17.5, 18.0, 18.5, 19.0, 19.5, 20.0, 20.5, 21.0, 21.5, 22.0, 22.5, 23.0, 23.5, 24.0, 24.5, 25.0, 25.5, 26.0, 26.5, 27.0, 27.5, 28.0, 28.5, 29.0, 29.5, 30.0, 30.5, 31.0, 31.5, 32.0, 32.5, 33.0, 33.5, 34.0, 34.5, 35.0, 35.5, 36.0, 36.5, 37.0…	021	On	Off
[-0.015566547625213936, -0.01437021412694314, -0.010417642667210032, -0.00423232983533925, 0.0022222981035268674, 0.007484932028045694, 0.011231895823427358, 0.013968117688197416, 0.01634948815580424, 0.018364175752465767, 0.01880493887327491, 0.016011521312241594, 0.00952939076344599, 0.0010549664284546978, -0.005772358451617379, -0.008193222317516043, -0.007004458245214487, -0.00446613156520438…	[3.0, 3.5, 4.0, 4.5, 5.0, 5.5, 6.0, 6.5, 7.0, 7.5, 8.0, 8.5, 9.0, 9.5, 10.0, 10.5, 11.0, 11.5, 12.0, 12.5, 13.0, 13.5, 14.0, 14.5, 15.0, 15.5, 16.0, 16.5, 17.0, 17.5, 18.0, 18.5, 19.0, 19.5, 20.0, 20.5, 21.0, 21.5, 22.0, 22.5, 23.0, 23.5, 24.0, 24.5, 25.0, 25.5, 26.0, 26.5, 27.0, 27.5, 28.0, 28.5, 29.0, 29.5, 30.0, 30.5, 31.0, 31.5, 32.0, 32.5, 33.0, 33.5, 34.0, 34.5, 35.0, 35.5, 36.0, 36.5, 37.0…	022	Off	Off
[0.008344027296061336, 0.00884475206026064, 0.009971691941336926, 0.0103808248264483, 0.009335719733048125, 0.008642912779519013, 0.010873910512275008, 0.016904817613429993, 0.025199477998535065, 0.032566104721975124, 0.0358397882566529, 0.034546035850659775, 0.032075645665531276, 0.03357659534867104, 0.042272237846769464, 0.05715982231020001, 0.07357539716866304, 0.0869242761081753, 0.0956977281…	[3.0, 3.5, 4.0, 4.5, 5.0, 5.5, 6.0, 6.5, 7.0, 7.5, 8.0, 8.5, 9.0, 9.5, 10.0, 10.5, 11.0, 11.5, 12.0, 12.5, 13.0, 13.5, 14.0, 14.5, 15.0, 15.5, 16.0, 16.5, 17.0, 17.5, 18.0, 18.5, 19.0, 19.5, 20.0, 20.5, 21.0, 21.5, 22.0, 22.5, 23.0, 23.5, 24.0, 24.5, 25.0, 25.5, 26.0, 26.5, 27.0, 27.5, 28.0, 28.5, 29.0, 29.5, 30.0, 30.5, 31.0, 31.5, 32.0, 32.5, 33.0, 33.5, 34.0, 34.5, 35.0, 35.5, 36.0, 36.5, 37.0…	022	On	Off
[-0.023235340609149783, -0.022733633318064116, -0.021061447434173743, -0.018322808064075033, -0.01585405999073478, -0.014878332083256077, -0.015254677849465477, -0.01599906802093985, -0.016021009075738616, -0.01468100882139053, -0.012272906051638124, -0.009936218182135938, -0.008700368430642964, -0.008604129407027905, -0.008802562484265603, -0.008383913545994517, -0.007022363260789177, -0.0049553…	[3.0, 3.5, 4.0, 4.5, 5.0, 5.5, 6.0, 6.5, 7.0, 7.5, 8.0, 8.5, 9.0, 9.5, 10.0, 10.5, 11.0, 11.5, 12.0, 12.5, 13.0, 13.5, 14.0, 14.5, 15.0, 15.5, 16.0, 16.5, 17.0, 17.5, 18.0, 18.5, 19.0, 19.5, 20.0, 20.5, 21.0, 21.5, 22.0, 22.5, 23.0, 23.5, 24.0, 24.5, 25.0, 25.5, 26.0, 26.5, 27.0, 27.5, 28.0, 28.5, 29.0, 29.5, 30.0, 30.5, 31.0, 31.5, 32.0, 32.5, 33.0, 33.5, 34.0, 34.5, 35.0, 35.5, 36.0, 36.5, 37.0…	023	Off	Off
[-0.006590224773527176, -0.005375092818751295, -0.0021874207584280645, 0.0010259847315710325, 0.0021744478688012414, 0.0014219883820715928, 8.98240578707643e-05, -0.0008326955986436602, -0.0008564833047629961, 0.0003784355978857334, 0.0030349507729792082, 0.006483502664956103, 0.009626261641743827, 0.011952653224699183, 0.013456612688209794, 0.013949744647889428, 0.013077124146077654, 0.011250063…	[3.0, 3.5, 4.0, 4.5, 5.0, 5.5, 6.0, 6.5, 7.0, 7.5, 8.0, 8.5, 9.0, 9.5, 10.0, 10.5, 11.0, 11.5, 12.0, 12.5, 13.0, 13.5, 14.0, 14.5, 15.0, 15.5, 16.0, 16.5, 17.0, 17.5, 18.0, 18.5, 19.0, 19.5, 20.0, 20.5, 21.0, 21.5, 22.0, 22.5, 23.0, 23.5, 24.0, 24.5, 25.0, 25.5, 26.0, 26.5, 27.0, 27.5, 28.0, 28.5, 29.0, 29.5, 30.0, 30.5, 31.0, 31.5, 32.0, 32.5, 33.0, 33.5, 34.0, 34.5, 35.0, 35.5, 36.0, 36.5, 37.0…	023	On	Off
