# Supplementary material for: Shared pathway-specific network mechanisms of dopamine and deep brain stimulation for the treatment of Parkinson’s disease
Source: Nat Commun. 2025 Apr 15;16:3587. doi: 10.1038/s41467-025-58825-z (PMC12000430; doi:10.1038/s41467-025-58825-z)
Supplement: Supplementary file 4 — Source Data [file 41467_2025_58825_MOESM4_ESM.zip › Source Data/Fig3d_TimeDelay_OFF_ON_DBS.csv]

connectivity-time_delay	connectivity-peak_count	times	time_bins	med	stim
[-0.9803365775800095, -0.9803070397326676, -0.9804313291843978, -0.9806261812753196, -0.9808567692096749, -0.9810333080051885, -0.9811855745779364, -0.981303406504975, -0.9813987314824145, -0.9814605182810526, -0.9815146765289641, -0.9816067155915958, -0.9817315795475104, -0.9817998860239155, -0.9817851961456446, -0.9817410717569021, -0.9816219287182006, -0.981488037325242, -0.9814885607739222, -…	[3.7500000000001066, 4.3333333333334565, 3.916666666666778, 3.333333333333428, 3.1666666666667567]	[-2000.0, -1999.0, -1998.0, -1997.0, -1996.0, -1995.0, -1994.0, -1993.0, -1992.0, -1991.0, -1990.0, -1989.0, -1988.0, -1987.0, -1986.0, -1985.0, -1984.0, -1983.0, -1982.0, -1981.0, -1980.0, -1979.0, -1978.0, -1977.0, -1976.0, -1975.0, -1974.0, -1973.0, -1972.0, -1971.0, -1970.0, -1969.0, -1968.0, -1967.0, -1966.0, -1965.0, -1964.0, -1963.0, -1962.0, -1961.0, -1960.0, -1959.0, -1958.0, -1957.0, -1…	[ 1 10 20 30 40 50]	Off	Off
[-0.9880887115523539, -0.9878123091213253, -0.9878550545926337, -0.9882387397284238, -0.9888835301552453, -0.9896626016837081, -0.9903263488866282, -0.9906605399573127, -0.9905192256291309, -0.9899750800850565, -0.989312288758262, -0.9888393352000834, -0.9886919678518735, -0.9888953810519872, -0.9893552043550532, -0.9898895324887326, -0.9902107976316704, -0.9902209548276258, -0.9900366836871236, …	[2.1666666666667282, 2.6666666666667425, 2.833333333333414, 2.5833333333334068, 2.500000000000071]	[-2000.0, -1999.0, -1998.0, -1997.0, -1996.0, -1995.0, -1994.0, -1993.0, -1992.0, -1991.0, -1990.0, -1989.0, -1988.0, -1987.0, -1986.0, -1985.0, -1984.0, -1983.0, -1982.0, -1981.0, -1980.0, -1979.0, -1978.0, -1977.0, -1976.0, -1975.0, -1974.0, -1973.0, -1972.0, -1971.0, -1970.0, -1969.0, -1968.0, -1967.0, -1966.0, -1965.0, -1964.0, -1963.0, -1962.0, -1961.0, -1960.0, -1959.0, -1958.0, -1957.0, -1…	[ 1 10 20 30 40 50]	Off	On
