# Supplementary material for: Shared pathway-specific network mechanisms of dopamine and deep brain stimulation for the treatment of Parkinson’s disease
Source: Nat Commun. 2025 Apr 15;16:3587. doi: 10.1038/s41467-025-58825-z (PMC12000430; doi:10.1038/s41467-025-58825-z)
Supplement: Supplementary file 4 — Source Data [file 41467_2025_58825_MOESM4_ESM.zip › Source Data/Fig3d_TimeDelay_OFF_ON_Levodopa.csv]

connectivity-time_delay	connectivity-peak_count	times	time_bins	med	stim
[-0.9834973175407455, -0.9833415435844197, -0.9832947548215998, -0.9833059735080644, -0.9834011822068985, -0.9835794676442918, -0.9837622907264164, -0.9839520939324771, -0.9842463681691849, -0.9846594335702141, -0.984965237093797, -0.9850836680837977, -0.9851341048047857, -0.9851397523032132, -0.9850826856712696, -0.9849315287098236, -0.9847029958196312, -0.9843639218341959, -0.9840294850274411, …	[4.352941176470836, 4.647058823529669, 4.82352941176498, 3.8235294117649232, 3.647058823529619]	[-2000.0, -1999.0, -1998.0, -1997.0, -1996.0, -1995.0, -1994.0, -1993.0, -1992.0, -1991.0, -1990.0, -1989.0, -1988.0, -1987.0, -1986.0, -1985.0, -1984.0, -1983.0, -1982.0, -1981.0, -1980.0, -1979.0, -1978.0, -1977.0, -1976.0, -1975.0, -1974.0, -1973.0, -1972.0, -1971.0, -1970.0, -1969.0, -1968.0, -1967.0, -1966.0, -1965.0, -1964.0, -1963.0, -1962.0, -1961.0, -1960.0, -1959.0, -1958.0, -1957.0, -1…	[ 1 10 20 30 40 50]	Off	Off
[-0.9863865543389878, -0.9861182212574194, -0.9859312999304127, -0.9858354451594342, -0.9858856735010005, -0.9859697997314544, -0.9860879869723421, -0.9861786061508231, -0.9862002239829569, -0.9861771276017182, -0.9860622115505353, -0.9859167911146424, -0.9858317694119613, -0.9857829166094261, -0.9857554541584226, -0.9858169324106294, -0.9859506611565386, -0.9860930283746273, -0.9860975873803244,…	[3.1764705882354747, 4.588235294117908, 4.470588235294372, 4.82352941176498, 4.588235294117908]	[-2000.0, -1999.0, -1998.0, -1997.0, -1996.0, -1995.0, -1994.0, -1993.0, -1992.0, -1991.0, -1990.0, -1989.0, -1988.0, -1987.0, -1986.0, -1985.0, -1984.0, -1983.0, -1982.0, -1981.0, -1980.0, -1979.0, -1978.0, -1977.0, -1976.0, -1975.0, -1974.0, -1973.0, -1972.0, -1971.0, -1970.0, -1969.0, -1968.0, -1967.0, -1966.0, -1965.0, -1964.0, -1963.0, -1962.0, -1961.0, -1960.0, -1959.0, -1958.0, -1957.0, -1…	[ 1 10 20 30 40 50]	On	Off
