# Supplementary material for: Shared pathway-specific network mechanisms of dopamine and deep brain stimulation for the treatment of Parkinson’s disease
Source: Nat Commun. 2025 Apr 15;16:3587. doi: 10.1038/s41467-025-58825-z (PMC12000430; doi:10.1038/s41467-025-58825-z)
Supplement: Supplementary file 4 — Source Data [file 41467_2025_58825_MOESM4_ESM.zip › Source Data/Fig4a_Fibres_Connectivity.csv]

n_fibres-empirical	n_fibres-estimated	connectivity-weights
0.0	4.376310963634751	0.4280330561852531
0.0	4.740149702085091	0.5175517704119306
0.0	5.235364588058557	0.639394210958723
0.0	5.040201767109812	0.5913764411341184
0.0	5.192789793813425	0.6289191283561325
0.0	5.556628532263765	0.71843784258281
0.0	6.051843418237231	0.8402802831296023
0.0	5.856680597288486	0.7922625133049978
0.0	7.1369958224195695	1.1072706766653078
0.0	7.50083456086991	1.1967893908919853
0.0	7.996049446843378	1.3186318314387777
0.0	7.800886625894632	1.270614061614173
12.5	7.954701814650093	1.3084586792174797
37.5	8.318540553100433	1.3979773934441573
0.0	8.8137554390739	1.5198198339909497
0.0	8.618592618125154	1.471802064166345
12.5	6.4168075311979145	0.9300758839781343
25.0	6.780646269648253	1.0195945982048118
0.0	7.275861155621721	1.1414370387516042
0.0	7.0806983346729755	1.0934192689269997
12.5	4.998985478535603	0.5812356046358559
12.5	5.362824216985942	0.6707543188625333
12.5	5.85803910295941	0.7925967594093257
12.5	5.662876282010664	0.7445789895847211
0.0	5.765641498712435	0.7847699127921783
0.0	6.062920734508664	0.8579123578988033
0.0	6.100901916616172	0.8672572303045143
0.0	5.987593059682901	0.8393787717699365
0.0	6.646637857350248	1.0015298477005559
0.0	6.943917093146476	1.0746722928071808
0.0	6.981898275253984	1.0840171652128918
0.0	6.868589418320713	1.056138706678314
0.0	8.184532140802428	1.3799126429399011
0.0	8.481811376598657	1.4530550880465263
0.0	8.519792558706165	1.4623999604522373
0.0	8.406483701772894	1.4345215019176594
12.5	7.366826148571905	1.1787246403877292
37.5	7.664105384368135	1.2518670854943543
0.0	7.702086566475641	1.2612119579000654
0.0	7.58877770954237	1.2333334993654874
12.5	5.528732925568601	0.7264810374859345
25.0	5.8260121613648295	0.7996234825925597
0.0	5.863993343472336	0.8089683549982706
0.0	5.7506844865390665	0.7810898964636928
12.5	4.474391541043046	0.4670713729166818
12.5	4.771670776839274	0.5402138180233069
12.5	4.80965195894678	0.5495586904290178
12.5	4.696343102013511	0.52168023189444
0.0	6.279024985956632	-0.37034550989540616
0.0	7.230347250378098	-0.1362826217902558
0.0	6.698362024984781	-0.2671720195702533
0.0	5.6275568526357915	-0.5306324268491248
0.0	7.412669683985564	-0.09142409490349648
0.0	6.658378603179691	-0.2770095221012352
0.0	5.94923365671973	-0.4514872153722239
0.0	5.02169940971623	-0.6796973107199895
0.0	7.048757293856763	-0.18096093035493582
0.0	8.000079558278228	0.05310195775021452
0.0	7.468094332884911	-0.077787440029783
0.0	6.397289160535922	-0.34124784730865454
0.0	8.182401991885694	0.09796048463697385
0.0	7.4281109110798225	-0.08762494256076486
0.0	6.71896596461986	-0.2621026358317536
0.0	5.79143171761636	-0.4903127311795192
0.0	7.568331557039249	-0.05312511995313085
0.0	8.519653821460714	0.1809377681520195
0.0	7.987668596067398	0.05004837037202198
0.0	6.916863423718408	-0.21341203690684957
0.0	8.70197625506818	0.22579629503877882
0.0	7.9476851742623085	0.04021086784104011
0.0	7.238540227802346	-0.1342668254299486
0.0	6.311005980798847	-0.3624769207777142
0.0	7.916094391694561	0.032438286370127745
0.0	8.867416656116028	0.2665011744752781
0.0	8.335431430722709	0.13561177669528057
0.0	7.264626258373721	-0.12784863058359097
0.0	9.049739089723493	0.3113597013620374
0.0	8.29544800891762	0.1257742741642987
0.0	7.5863030624576595	-0.048703419106690016
0.0	6.6587688154541596	-0.2769135144544556
0.0	8.241920417622971	0.11260437046257377
0.0	9.193242682044438	0.3466672585677241
0.0	8.66125745665112	0.2157778607877266
0.0	7.590452284302132	-0.04768254649114495
0.0	9.375565115651904	0.3915257854544834
0.0	8.621274034846031	0.20594035825674473
0.0	7.912129088386069	0.031462664985756006
0.0	6.98459484138257	-0.1967474303620096
50.0	7.737565727165939	-0.011486823334454999
50.0	8.688887991587404	0.22257606477069536
37.5	8.156902766194086	0.09168666699069783
37.5	7.086097593845098	-0.17177374028817372
50.0	8.871210425194871	0.26743459165745465
37.5	8.116919344388998	0.08184916445971596
50.0	7.407774397929036	-0.09262852881127276
50.0	6.480240150925537	-0.32083862415903835
0.0	5.556239137742246	-0.5332727872801206
0.0	6.310432453694236	-0.34771141410162515
0.0	5.986046418695454	-0.42752320349453615
0.0	5.614739404920991	-0.5188794087133876
0.0	7.180759463243447	-0.13357656088772363
0.0	6.034743230446255	-0.41554186254816755
0.0	5.781218032264226	-0.4779190845613656
0.0	4.746522790671183	-0.732495021247978
0.0	7.084850884615752	-0.15717386302940123
0.0	7.839044200567741	0.028387510149094186
0.0	7.51465816556896	-0.05142427924381682
0.0	7.143351151794496	-0.14278048446266822
0.0	8.709371210116952	0.2425223633629957
0.0	7.56335497731976	-0.039442938297448216
0.0	7.309829779137732	-0.10182016031064628
0.0	6.275134537544689	-0.35639609699725866
0.0	7.769092238925621	0.011176561995228984
0.0	8.52328555487761	0.1967379351737244
0.0	8.198899519878829	0.1169261457808134
0.0	7.827592506104366	0.02556994056196199
0.0	9.393612564426821	0.4108727883876259
0.0	8.247596331629628	0.128907486727182
0.0	7.9940711334476005	0.06653026471398393
0.0	6.959375891854558	-0.18804567197262845
0.0	8.025415515919542	0.07424222201976305
0.0	8.779608831871533	0.25980359519825846
0.0	8.455222796872752	0.17999180580534746
0.0	8.083915783098288	0.08863560058649605
0.0	9.649935841420744	0.47393844841216
0.0	8.503919608623551	0.19197314675171606
0.0	8.250394410441523	0.129595924738518
0.0	7.215699168848482	-0.12498001194809438
0.0	7.936009997612596	0.052244929819113994
0.0	8.690203313564584	0.2378063029976094
0.0	8.365817278565803	0.1579945136046984
0.0	7.99451026479134	0.066638308385847
0.0	9.560530323113795	0.45194115621151093
0.0	8.414514090316603	0.169975854551067
0.0	8.160988892134576	0.10759863253786894
0.0	7.126293650541533	-0.14697730414874344
50.0	7.025373482395013	-0.17180765544804483
50.0	7.779566798347004	0.013753717730450588
37.5	7.455180763348221	-0.06605807166246042
37.5	7.083873749573757	-0.15741427688131182
50.0	8.649893807896213	0.2278885709443521
37.5	7.503877575099021	-0.054076730716091814
50.0	7.250352376916993	-0.11645395272928988
50.0	6.2156571353239505	-0.37102988941590226
0.0	19.005330060048372	0.5603549726044392
0.0	20.717040334221302	0.9815033734734371
0.0	20.494230939604954	0.9266834535038594
0.0	19.76722720959668	0.7478117934229959
0.0	22.199478977195874	1.3462418886855476
0.0	21.001644796027612	1.0515273230742677
0.0	20.30921877003374	0.8811631452298035
0.0	19.299675820995898	0.6327756669217152
0.0	19.995266805629363	0.8039185497199293
0.0	21.706977079802293	1.2250669505889271
0.0	21.484167685185945	1.1702470306193495
0.0	20.75716395517767	0.9913753705384859
0.0	23.189415722776864	1.5898054658010377
0.0	21.991581541608603	1.2950909001897577
0.0	21.299155515614732	1.1247267223452937
0.0	20.28961256657689	0.8763392440372052
37.5	21.156888506258706	1.0897234134379756
37.5	22.868598780431636	1.5108718143069737
50.0	22.64578938581529	1.456051894337396
37.5	21.918785655807014	1.2771802342565324
37.5	24.351037423406208	1.875610329519084
50.0	23.153203242237943	1.580895763907804
37.5	22.460777216244075	1.41053158606334
12.5	21.45123426720623	1.1621441077552517
50.0	21.74528514549762	1.2344922492807675
50.0	23.456995419670548	1.6556406501497656
62.5	23.2341860250542	1.6008207301801878
50.0	22.50718229504593	1.4219490700993243
50.0	24.93943406264512	2.020379165361876
62.5	23.74159988147686	1.725664599750596
50.0	23.04917385548299	1.555300421906132
25.0	22.039630906445147	1.3069129435980436
12.5	21.075244240530893	1.069635696217252
12.5	22.78695451470382	1.4907840970862498
25.0	22.564145120087474	1.4359641771166722
25.0	21.837141390079196	1.2570925170358085
12.5	24.26939315767839	1.8555226122983601
25.0	23.071558976510126	1.5608080466870802
25.0	22.379132950516258	1.3904438688426164
12.5	21.369590001478414	1.142056390534528
25.0	19.889365198572182	0.7778625675046332
25.0	21.60107547274511	1.1990109683736312
25.0	21.378266078128764	1.1441910484040534
25.0	20.65126234812049	0.9653193883231899
25.0	23.08351411571968	1.5637494835857415
25.0	21.88567993455142	1.2690349179744616
25.0	21.19325390855755	1.0986707401299975
25.0	20.183710959519708	0.8502832618219092
0.0	16.985359882940475	0.07826906540441109
0.0	18.495819114777845	0.44990175328641296
0.0	18.082680469263156	0.3482533128225231
0.0	18.175253301274218	0.37102988941590237
0.0	20.81269728614395	1.0199453825160087
0.0	18.76308505209967	0.5156597403758025
0.0	18.380445518544754	0.42151528725345716
0.0	17.834358066235755	0.28715618411277793
0.0	17.928441611171372	0.3103044558124769
0.0	19.438900843008742	0.6819371436944788
0.0	19.025762197494053	0.5802887032305889
0.0	19.11833502950512	0.6030652798239682
0.0	21.755779014374845	1.2519807729240746
0.0	19.706166780330562	0.7476951307838683
0.0	19.323527246775654	0.653550677661523
0.0	18.777439794466652	0.5191915745208437
37.5	19.410154137888934	0.674864317717951
37.5	20.920613369726304	1.046497005599953
50.0	20.507474724211615	0.944848565136063
37.5	20.600047556222677	0.9676251417294423
37.5	23.23749154109241	1.6165406348295486
50.0	21.187879307048128	1.1122549926893424
37.5	20.805239773493213	1.018110539566997
12.5	20.259152321184214	0.8837514364263178
50.0	21.309234778115865	1.1421132364283868
50.0	22.819694009953235	1.5137459243103888
62.5	22.406555364438546	1.412097483846499
50.0	22.49912819644961	1.4348740604398782
50.0	25.136572181319337	2.083789553539985
62.5	23.086959947275055	1.5795039113997782
50.0	22.704320413720147	1.485359458277433
25.0	22.158232961411144	1.3510003551367538
12.5	20.463113753102718	0.9339340124074863
12.5	21.97357298494009	1.3055667002894882
25.0	21.5604343394254	1.2039182598255982
25.0	21.653007171436464	1.2266948364189776
12.5	24.290451156306194	1.875610329519084
25.0	22.240838922261915	1.3713246873788778
25.0	21.858199388707	1.2771802342565324
12.5	21.312111936398	1.1428211311158532
25.0	18.890579874706447	0.547028507316146
25.0	20.40103910654382	0.9186611951981478
25.0	19.987900461029128	0.817012754734258
25.0	20.080473293040193	0.8397893313276372
25.0	22.71791727790992	1.4887048244277437
25.0	20.66830504386564	0.9844191822875374
25.0	20.28566551031073	0.890274729165192
25.0	19.739578058001726	0.7559156260245128
0.0	4.110624113411789	-0.4116136149667016
0.0	3.5229282843632124	-0.5562100237957481
0.0	4.327628555329776	-0.3582219428629701
0.0	4.363930043283798	-0.3492903416266635
0.0	3.330527258185895	-0.6035482829174815
0.0	2.600769142164257	-0.7830976308538231
0.0	2.8764583654122386	-0.7152671824072807
0.0	3.1305012119084923	-0.6527625984432676
0.0	5.06853294236992	-0.17593017158202118
0.0	4.480837113321344	-0.32052658041106763
0.0	5.285537384287906	-0.12253849947828965
0.0	5.321838872241929	-0.11360689824198304
0.0	4.288436087144026	-0.367864839532801
0.0	3.5586779711223873	-0.5474141874691426
0.0	3.83436719437037	-0.4795837390226002
0.0	4.0884100408666235	-0.4170791550585871
0.0	6.130565780919046	0.08537189476296378
0.0	5.542869951870469	-0.05922451406608267
0.0	6.347570222837032	0.1387635668666953
0.0	6.383871710791054	0.14769516810300193
0.0	5.350468925693152	-0.1065627731878161
0.0	4.620710809671514	-0.2861121211241576
0.0	4.896400032919495	-0.21828167267761525
0.0	5.150442879415749	-0.15577708871360216
0.0	6.17914027088586	0.09732313971441171
0.0	5.591444441837283	-0.04727326911463474
0.0	6.396144712803846	0.15071481181814322
0.0	6.432446200757868	0.15964641305444985
0.0	5.399043415659966	-0.09461152823636816
0.0	4.669285299638327	-0.27416087617270973
0.0	4.944974522886309	-0.20633042772616733
0.0	5.199017369382563	-0.14382584376215424
0.0	5.460862671990268	-0.07940154712026054
0.0	4.873166842941692	-0.223997955949307
0.0	5.677867113908254	-0.026009875016529023
37.5	5.714168601862277	-0.017078273780222405
12.5	4.680765816764374	-0.27133621507104044
12.5	3.9510077007427356	-0.450885563007382
50.0	4.226696923990717	-0.38305511456083957
12.5	4.480739770486972	-0.3205505305968265
12.5	4.593341096335355	-0.2928461526817677
12.5	4.005645267286779	-0.4374425615108142
12.5	4.810345538253341	-0.2394544805780362
12.5	4.846647026207364	-0.2305228793417296
12.5	3.8132442411094614	-0.48478082063254757
12.5	3.0834861250878225	-0.6643301685688892
12.5	3.3591753483358042	-0.5964997201223468
12.5	3.6132181948320587	-0.5339951361583337
0.0	2.3952118260802973	-0.8187662404153276
0.0	2.503817129265248	-0.7920450420604629
0.0	2.6845204657630264	-0.7475848770745961
0.0	2.648356930236355	-0.756482536559748
0.0	2.431455684864974	-0.8098488182330815
0.0	2.3589103381262753	-0.8276978416516343
0.0	2.4676535937385777	-0.8009427015456148
0.0	2.212889392472831	-0.863624767302087
0.0	3.626212022652293	-0.5158915237777721
0.0	3.734817325837244	-0.4891703254229074
0.0	3.9155206623350223	-0.44471016043704065
0.0	3.879357126808351	-0.45360781992219246
0.0	3.662455881436969	-0.506974101595526
0.0	3.589910534698271	-0.5248231250140788
0.0	3.6986537903105736	-0.4980679849080592
0.0	3.4438895890448267	-0.5607500506645315
0.0	4.812646731414516	-0.22398167906289151
0.0	4.921252034599466	-0.19726048070802674
0.0	5.101955371097245	-0.15280031572216
0.0	5.0657918355705736	-0.1616979752073118
0.0	4.848890590199192	-0.21506425688064543
0.0	4.776345243460494	-0.23291328029919814
0.0	4.885088499072796	-0.20615814019317855
0.0	4.630324297807049	-0.26884020594965086
0.0	6.752617935496442	0.25332793498717143
0.0	6.861223238681394	0.28004913334203624
0.0	7.041926575179172	0.324509298327903
0.0	7.005763039652502	0.3156116388427512
0.0	6.78886179428112	0.26224535716941755
0.0	6.71631644754242	0.24439633375086484
0.0	6.825059703154723	0.27115147385688443
0.0	6.570295501888976	0.20846940810041215
0.0	6.586014514118128	0.21233690656871804
0.0	6.694619817303078	0.23905810492358281
0.0	6.875323153800856	0.28351826990944956
37.5	6.839159618274186	0.27462061042429775
12.5	6.622258372902804	0.22125432875096412
12.5	6.549713026164106	0.2034053053324114
50.0	6.658456281776408	0.230160445438431
12.5	6.403692080510661	0.16747837968195872
12.5	5.494508448352326	-0.05621673891208139
12.5	5.603113751537277	-0.029495540557216607
12.5	5.783817088035055	0.01496462442865015
12.5	5.7476535525083845	0.006066964943498329
12.5	5.530752307137003	-0.04729931672983529
12.5	5.458206960398304	-0.06514834014838802
12.5	5.566950216010606	-0.03839320004236843
12.5	5.31218601474486	-0.10107526579884071
0.0	9.981668185914573	-1.1034357897910179
0.0	10.19747788315388	-1.0503380721131403
0.0	10.450489297947172	-0.9880872611262848
0.0	10.056647220005097	-1.0849879830667264
0.0	10.128471225233547	-1.0673164381783349
0.0	10.26395376150979	-1.0339823778765787
0.0	10.328144279706983	-1.0181889725920528
0.0	10.390261346872634	-1.0029057182363315
0.0	10.728329948775801	-0.9197274764370114
0.0	10.675468192469152	-0.9327335584075298
0.0	10.780035477766939	-0.9070058720982017
0.0	11.115601261452106	-0.8244434225308268
0.0	10.621359843285243	-0.9460463515106006
0.0	10.976818231589137	-0.858589534741776
0.0	10.269586402639476	-1.0325965254690606
0.0	10.48539609987878	-0.9794988077911831
0.0	10.738407514672073	-0.9172479968043276
0.0	10.344565436729999	-1.014148718744769
0.0	10.416389441958447	-0.9964771738563776
0.0	10.551871978234692	-0.9631431135546215
0.0	10.616062496431883	-0.9473497082700956
0.0	10.678179563597535	-0.9320664539143741
0.0	11.016248165500702	-0.8488882121150543
0.0	10.963386409194054	-0.8618942940855726
0.0	11.067953694491841	-0.8361666077762445
0.0	11.403519478177007	-0.7536041582088697
0.0	10.909278060010145	-0.8752070871886434
0.0	11.26473644831404	-0.7877502704198187
0.0	10.646953921263155	-0.9397491964518556
0.0	10.86276361850246	-0.8866514787739781
0.0	11.115775033295751	-0.8244006677871225
0.0	10.721932955353678	-0.9213013897275641
0.0	10.793756960582128	-0.9036298448391724
0.0	10.92923949685837	-0.8702957845374164
0.0	10.993430015055562	-0.8545023792528905
0.0	11.055547082221215	-0.839219124897169
0.0	11.39361568412438	-0.7560408830978491
0.0	11.340753927817733	-0.7690469650683676
0.0	11.44532121311552	-0.7433192787590395
0.0	11.780886996800685	-0.6607568291916646
0.0	11.286645578633824	-0.7823597581714383
0.0	11.642103966937718	-0.6949029414026137
0.0	10.983212599634074	-0.8570162673978067
0.0	11.19902229687338	-0.8039185497199292
0.0	11.452033711666672	-0.7416677387330736
0.0	11.058191633724597	-0.8385684606735152
0.0	11.130015638953047	-0.8208969157851236
0.0	11.26549817522929	-0.7875628554833675
0.0	11.329688693426483	-0.7717694501988416
0.0	11.391805760592135	-0.7564861958431202
0.0	11.7298743624953	-0.6733079540438003
0.0	11.677012606188653	-0.6863140360143186
0.0	11.781579891486437	-0.6605863497049905
0.0	12.117145675171605	-0.5780239001376157
0.0	11.622904257004743	-0.6996268291173894
0.0	11.978362645308636	-0.6121700123485648
12.5	11.243676223954585	-0.792931918239986
12.5	11.459485921193892	-0.7398342005621085
12.5	11.712497335987184	-0.6775833895752529
37.5	11.318655258045109	-0.7744841115156945
37.5	11.390479263273559	-0.7568125666273029
37.5	11.525961799549801	-0.7234785063255468
37.5	11.590152317746995	-0.7076851010410209
37.5	11.652269384912646	-0.6924018466852995
37.5	11.990337986815812	-0.6092236048859796
25.0	11.937476230509164	-0.6222296868564979
37.5	12.04204351580695	-0.5965020005471698
37.5	12.377609299492116	-0.513939550979795
37.5	11.883367881325254	-0.6355424799595687
0.0	12.238826269629149	-0.5480856631907441
12.5	10.464780544371417	-0.9845710494935052
12.5	10.680590241610723	-0.9314733318156276
12.5	10.933601656404015	-0.869222520828772
37.5	10.53975957846194	-0.9661232427692137
50.0	10.61158358369039	-0.9484516978808221
37.5	10.747066119966632	-0.915117637579066
50.0	10.811256638163826	-0.8993242322945401
62.5	10.873373705329477	-0.8840409779388186
50.0	11.211442307232643	-0.8008627361394987
50.0	11.158580550925993	-0.8138688181100171
62.5	11.26314783622378	-0.788141131800689
50.0	11.598713619908947	-0.7055786822333141
62.5	11.104472201742086	-0.8271816112130879
0.0	11.459930590045978	-0.7397247944442633
0.0	10.387665348754972	-0.9886378193889749
0.0	10.30508812880401	-1.008955080233459
0.0	10.21787900943579	-1.0304119714593216
0.0	10.613004451782164	-0.9331954911368934
0.0	10.541180446553714	-0.9508670360252849
0.0	10.46620141246319	-0.9693148427495764
0.0	9.678196100696404	-1.1631953036746658
0.0	10.026446999230345	-1.0775118143413867
0.0	9.537474426599282	-1.1978183990126003
0.0	8.970300835529567	-1.337365525940697
0.0	9.193110230145916	-1.282545605971119
0.0	8.68569637372326	-1.4073894755415273
0.0	8.279287505353961	-1.5073821247621497
0.0	7.487862192555007	-1.7021040411528046
0.0	11.205245102853596	-0.7874808764081453
0.0	11.122667882902636	-0.8077981372526294
0.0	11.035458763534415	-0.829255028478492
0.0	11.430584205880788	-0.7320385481560637
0.0	11.358760200652338	-0.7497100930444554
0.0	11.283781166561814	-0.7681578997687468
0.0	10.495775854795028	-0.9620383606938363
0.0	10.844026753328968	-0.876354871360557
0.0	10.355054180697906	-0.9966614560317708
0.0	9.787880589628191	-1.1362085829598674
0.0	10.01068998424454	-1.0813886629902896
0.0	9.503276127821884	-1.2062325325606977
0.0	9.096867259452585	-1.3062251817813202
0.0	8.30544194665363	-1.500947098171975
0.0	12.072609193989082	-0.5740750182646556
0.0	11.990031974038121	-0.5943922791091396
0.0	11.9028228546699	-0.6158491703350022
0.0	12.297948297016275	-0.518632690012574
0.0	12.226124291787825	-0.5363042349009656
0.0	12.151145257697301	-0.554752041625257
0.0	11.363139945930513	-0.7486325025503465
0.0	11.711390844464454	-0.6629490132170672
0.0	11.22241827183339	-0.783255597888281
0.0	10.65524468076368	-0.9228027248163775
0.0	10.878054075380025	-0.8679828048467998
0.0	10.37064021895737	-0.992826674417208
0.0	9.964231350588072	-1.0928193236378303
0.0	9.172806037789119	-1.2875412400284851
0.0	12.563500135667311	-0.45329643896404603
0.0	12.480922915716352	-0.4736136998085301
0.0	12.39371379634813	-0.49507059103439266
0.0	12.788839238694504	-0.3978541107119644
0.0	12.717015233466055	-0.41552565560035604
0.0	12.642036199375532	-0.4339734623246475
0.0	11.854030887608744	-0.627853923249737
0.0	12.202281786142684	-0.5421704339164577
0.0	11.713309213511621	-0.6624770185876715
0.0	11.146135622441909	-0.802024145515768
0.0	11.368945017058255	-0.7472042255461903
0.0	10.8615311606356	-0.8720480951165984
0.0	10.455122292266301	-0.9720407443372209
0.0	9.663696979467348	-1.1667626607278756
12.5	12.718062152930642	-0.4152680720215214
12.5	12.635484932979681	-0.4355853328660054
12.5	12.548275813611461	-0.457042224091868
37.5	12.943401255957834	-0.35982574376943977
37.5	12.871577250729384	-0.3774972886578314
37.5	12.79659821663886	-0.39594509538212286
37.5	12.008592904872074	-0.5898255563072123
37.5	12.356843803406013	-0.504142066973933
37.5	11.867871230774952	-0.6244486516451468
25.0	11.300697639705238	-0.7639957785732433
37.5	11.523507034321586	-0.7091758586036656
37.5	11.016093177898929	-0.8340197281740738
37.5	10.60968430952963	-0.9340123773946962
0.0	9.818258996730677	-1.128734293785351
12.5	11.595444834824583	-0.691476315578775
12.5	11.512867614873624	-0.711793576423259
12.5	11.425658495505402	-0.7332504676491216
37.5	11.820783937851775	-0.6360339873266934
50.0	11.748959932623325	-0.653705532215085
37.5	11.673980898532802	-0.6721533389393765
50.0	10.885975586766016	-0.8660337998644659
62.5	11.234226485299956	-0.7803503105311866
50.0	10.745253912668893	-0.9006568952024004
50.0	10.17808032159918	-1.040204022130497
62.5	10.400889716215527	-0.9853841021609192
50.0	9.89347585979287	-1.1102279717313275
62.5	9.487066991423571	-1.21022062095195
0.0	8.695641678624618	-1.4049425373426048
0.0	12.62378291374904	0.2937033519155676
0.0	12.255765567528151	0.20315653497374064
0.0	12.793044821674133	0.33534847312927996
0.0	12.666855942008237	0.3043010197835784
0.0	10.569131862775556	-0.21182203840166636
0.0	10.917382761309497	-0.12613854906838706
0.0	10.695676126000254	-0.18068714665021157
12.5	12.829549600164903	0.34433009187483166
12.5	12.461532253944014	0.2537832749330047
25.0	12.998811508089997	0.385975213088544
12.5	12.8726226284241	0.3549277597428424
12.5	10.77489854919142	-0.16119529844240232
25.0	11.123149447725359	-0.07551180910912303
12.5	10.901442812416118	-0.13006040669094754
0.0	12.440226960977292	0.24854133054652539
12.5	12.072209614756403	0.1579945136046984
25.0	12.609488868902385	0.2901864517602377
12.5	12.483299989236489	0.25913899841453614
12.5	10.385575910003809	-0.2569840597707086
25.0	10.733826808537748	-0.1713005704374293
12.5	10.512120173228507	-0.2258491680192538
25.0	10.44197720139005	-0.2431071122331125
25.0	10.073959855169157	-0.33365392917493947
25.0	10.611239109315141	-0.20146199101940016
25.0	10.485050229649246	-0.23250944436510174
25.0	8.387326150416563	-0.7486325025503465
25.0	8.735577048950503	-0.6629490132170672
12.5	8.51387041364126	-0.7174976107988917
12.5	9.371406189680345	-0.5065099067370481
12.5	9.003388843459454	-0.5970567236788751
25.0	9.540668097605437	-0.46486478552333577
12.5	9.414479217939544	-0.49591223886903735
25.0	7.31675513870686	-1.012035297054282
25.0	7.6650060372408	-0.9263518077210028
12.5	7.443299401931558	-0.9809004053028273
0.0	8.93556202068456	-0.6137448036528492
0.0	8.56754467446367	-0.7042916205946761
0.0	9.104823928609655	-0.5720996824391369
0.0	8.978635048943758	-0.6031471357848384
0.0	6.880910969711076	-1.119270193970083
0.0	7.229161868245017	-1.033586704636804
0.0	7.007455232935774	-1.0881353022186284
0.0	12.563711003591827	0.2938299040588853
0.0	12.779241291835266	0.34685887607718885
0.0	12.82409772882992	0.3578953330021827
0.0	12.869626494834218	0.36909720944445273
0.0	12.915871623306057	0.3804753393755279
0.0	13.010705599630842	0.4038082468656876
0.0	12.962880758692886	0.39204144521313183
12.5	13.300450875316159	0.4750970399257042
12.5	13.515981163559601	0.5281260119440078
25.0	13.560837600554251	0.5391624688690015
12.5	13.606366366558554	0.5503643453112717
12.5	13.652611495030389	0.5617424752423468
25.0	13.747445471355178	0.5850753827325065
12.5	13.699620630417222	0.5733085810799508
0.0	13.405129980331395	0.5008522383063798
12.5	13.620660268574834	0.5538812103246833
25.0	13.665516705569487	0.5649176672496772
12.5	13.711045471573787	0.5761195436919473
12.5	13.757290600045625	0.5874976736230224
25.0	13.852124576370414	0.6108305811131821
12.5	13.804299735432458	0.5990637794606264
25.0	12.516073447511374	0.2821091818856875
25.0	12.731603735754813	0.33513815390399104
25.0	12.776460172749466	0.3461746108289849
25.0	12.821988938753766	0.35737648727125493
25.0	12.868234067225604	0.3687546172023301
25.0	12.963068043550393	0.3920875246924898
12.5	12.915243202612437	0.380320723039934
12.5	11.314351054326028	-0.013562037604430144
12.5	11.529881342569471	0.03946693441387339
25.0	11.57473777956412	0.05050339133886722
12.5	11.62026654556842	0.061705267781137274
25.0	11.666511674040258	0.07308339771221245
25.0	11.761345650365048	0.09641630520237215
12.5	11.713520809427092	0.08464950354981637
0.0	12.85157573890972	0.36465600984030133
0.0	13.067106027153159	0.4176849818586049
0.0	13.111962464147812	0.4287214387835987
0.0	13.157491230152111	0.4399233152258688
0.0	13.20373635862395	0.4513014451569439
0.0	13.298570334948739	0.47463435264710363
0.0	13.25074549401078	0.4628675509945479
0.0	1.6233542343357534	0.6655172096797766
0.0	2.0392285034647415	0.7678387217071925
0.0	1.5515302291073052	0.6478456647913853
0.0	2.359794316968367	0.8467105855777031
0.0	1.4160476928310608	0.614511604489629
0.0	1.2897401074682158	0.5834349448493816
0.0	1.6983332684262766	0.683965016404068
0.0	1.0586416110556076	0.5265755781236507
0.0	2.547262903949438	0.8928352696504189
0.0	2.963137173078426	0.9951567816778348
0.0	2.4754388987209897	0.8751637247620276
0.0	3.2837029865820515	1.0740286455483454
0.0	2.3399563624447453	0.8418296644602714
0.0	2.2136487770819	0.810753004820024
0.0	2.622241938039961	0.9112830763747104
0.0	1.982550280669292	0.7538936380942931
0.0	3.3282459804284823	1.0849879830667264
0.0	3.7441202495574704	1.1873094950941423
0.0	3.256421975200034	1.067316438178335
0.0	4.064686063061096	1.266181358964653
0.0	3.1209394389237897	1.0339823778765789
0.0	2.9946318535609446	1.0029057182363315
0.0	3.4032250145190055	1.1034357897910179
0.0	2.7635333571483365	0.9460463515106006
0.0	4.483672847722689	1.369268672868131
0.0	4.899547116851677	1.4715901848955468
0.0	4.411848842494241	1.3515971279797396
0.0	5.220112930355304	1.5504620487660574
0.0	4.276366306217998	1.3182630676779836
0.0	4.150058720855153	1.2871864080377362
0.0	4.558651881813214	1.3877164795924224
0.0	3.9189602244425448	1.2303270413120053
0.0	4.846991717042723	1.4586594787354366
0.0	5.262865986171711	1.5609809907628525
0.0	4.775167711814275	1.4409879338470453
12.5	5.583431799675338	1.639852854633363
0.0	4.63968517553803	1.4076538735452888
0.0	4.513377590175185	1.3765772139050414
12.5	4.921970751133246	1.477107285459728
0.0	4.282279093762577	1.3197178471793105
0.0	2.722437647300639	0.9359351821462076
0.0	3.138311916429627	1.0382566941736235
0.0	2.650613642072191	0.9182636372578163
12.5	3.4588777299332545	1.1171285580441341
12.5	2.5151311057959482	0.8849295769560601
0.0	2.3888235204331014	0.8538529173158127
25.0	2.7974166813911623	0.9543829888704991
12.5	2.1577250240204933	0.7969935505900818
0.0	0.36353985934637834	0.37045968298543425
0.0	0.697153986213916	0.4525419478158292
0.0	0.0	0.2745598368473047
0.0	0.48984744470922337	0.40153634262568166
0.0	0.0	0.0392330778214289
0.0	0.0	-0.0167070353841601
0.0	0.0	0.10757526873287909
0.0	0.0	-0.3052934379754627
0.0	1.621483569988552	0.6799635693111423
0.0	1.9550976968560896	0.7620458341415373
0.0	1.2317094390942476	0.5840637231730128
0.0	1.747791155351397	0.7110402289513897
0.0	0.275250313566886	0.34873696414713695
0.0	0.04788801962293299	0.29279685094154795
0.0	0.5530194564657709	0.41707915505858717
0.0	0.0	0.004210448350245366
0.0	1.932501172741432	0.7564861958431203
0.0	2.266115299608968	0.8385684606735152
0.0	1.5427270418471277	0.6605863497049907
0.0	2.058808758104277	0.7875628554833677
0.0	0.5862679163197662	0.42525959067911495
0.0	0.35890562237581136	0.36931947747352595
0.0	0.8640370592186493	0.4936017815905651
0.0	0.0	0.08073307488222334
0.0	2.9340455864609325	1.0029057182363315
0.0	3.2676597133284684	1.0849879830667264
0.0	2.544271455566628	0.9070058720982019
0.0	3.0603531718237775	1.0339823778765789
0.0	1.5878123300392666	0.6716791130723261
0.0	1.3604500360953118	0.6157389998667371
0.0	1.8655814729381497	0.7400213039837763
0.0	0.1875230837838071	0.3271525972754345
0.0	4.984086607008136	1.5072968588085707
0.0	5.317700733875672	1.5893791236389654
0.0	4.594312476113831	1.411397012670441
12.5	5.110394192370981	1.538373518448818
0.0	3.6378533505864716	1.1760702536445653
0.0	3.410491056642517	1.1201301404389763
12.5	3.9156224934853547	1.2444124445560154
0.0	2.2375641043310104	0.8315437378476735
0.0	3.4626061999147044	1.1329525260852535
0.0	3.796220326782242	1.2150347909156487
0.0	3.0728320690204	1.037052679947124
12.5	3.5889137852775495	1.164029185725501
12.5	2.1163729434930385	0.8017259209212483
0.0	1.8890106495490837	0.7457858077156593
25.0	2.3941420863919234	0.8700681118326985
12.5	0.716083697237579	0.4571994051243567
0.0	4.455039132301123	-0.38751858920343096
0.0	4.7283991673739365	-0.32026121313373657
0.0	5.198137987595947	-0.20468689197230183
0.0	5.702306087090486	-0.08064160692902483
0.0	3.7932328828975583	-0.5503490914366977
0.0	3.720962982412005	-0.5681303441870551
0.0	4.1197787143973885	-0.470005906715767
0.0	2.342082649727332	-0.9073894208321687
0.0	6.834809992171473	0.19799912789580365
0.0	7.108170027244285	0.265256503965498
0.0	7.577908847466296	0.3808308251269327
0.0	8.082076946960836	0.5048761101702097
0.0	6.173003742767908	0.03516862566253687
0.0	6.100733842282355	0.01738737291217947
0.0	6.499549574267738	0.1155118103834676
0.0	4.721853509597682	-0.32187170373293406
0.0	8.328699043256858	0.5655548962014592
0.0	8.60205907832967	0.6328122722711534
0.0	9.071797898551683	0.7483865934325882
0.0	9.575965998046222	0.8724318784758652
0.0	7.666892793853294	0.4027243939681924
0.0	7.594622893367741	0.38494314121783496
0.0	7.993438625353124	0.4830675786891231
0.0	6.215742560683068	0.04568406457272145
0.0	9.554934222971557	0.8672572303045143
0.0	9.82829425804437	0.9345146063742087
0.0	10.298033078266382	1.0500889275356435
0.0	10.802201177760917	1.1741342125789205
0.0	8.893127973567992	0.7044267280712475
0.0	8.820858073082437	0.6866454753208902
0.0	9.21967380506782	0.7847699127921783
0.0	7.441977740397765	0.34738639867577664
25.0	9.689550542694096	0.9003781670877037
25.0	9.962910577766909	0.9676355431573981
12.5	10.432649397988921	1.0832098643188328
25.0	10.936817497483457	1.2072551493621098
25.0	9.027744293290532	0.7375476648544369
25.0	8.955474392804977	0.7197664121040795
25.0	9.35429012479036	0.8178908495753676
25.0	7.576594060120304	0.38050733545896603
0.0	8.263684265302167	0.5495586904290178
12.5	8.53704430037498	0.6168160664987122
25.0	9.006783120596989	0.732390387660147
12.5	9.510951220091528	0.8564356727034239
25.0	7.6018780158986	0.3867281881957511
25.0	7.529608115413047	0.3689469354453937
25.0	7.92842384739843	0.4670713729166818
25.0	6.150727782728375	0.029687858800280187
0.0	3.295543045539146	-0.657893850854235
0.0	3.5852199012732804	-0.5866218918072305
0.0	4.02300679493994	-0.4789090078156881
0.0	4.326303014926832	-0.4042861467133269
0.0	2.097940429855572	-0.9525514422012107
0.0	2.1441855583274103	-0.9411733122701355
0.0	2.365500016260074	-0.8867212058279011
0.0	1.4022573425865876	-1.1237169858890912
0.0	6.147619123168215	0.0438296226644255
0.0	6.437295978902349	0.1151015817114301
0.0	6.875082872569009	0.22281446570297242
0.0	7.1783790925558995	0.29743732680533363
0.0	4.950016507484641	-0.2508279686825501
0.0	4.996261635956478	-0.2394498387514749
0.0	5.217576093889142	-0.1849977323092406
0.0	4.254333420215656	-0.42199351237043076
0.0	7.488118629060659	0.37364549851121026
0.0	7.777795484794793	0.4449174575582149
0.0	8.215582378461452	0.5526303415497572
0.0	8.518878598448342	0.6272532026521185
0.0	6.290516013377084	0.0789879071642347
0.0	6.336761141848922	0.09036603709530988
0.0	6.558075599781586	0.14481814353754419
0.0	5.594832926108099	-0.09217763652364597
0.0	8.862838964075085	0.7118810512616104
0.0	9.15251581980922	0.783153010308615
0.0	9.590302713475879	0.8908658943001573
0.0	9.89359893346277	0.9654887554025184
0.0	7.665236348391512	0.4172234599146348
0.0	7.711481476863351	0.42860158984570995
0.0	7.932795934796013	0.48305369628794426
0.0	6.969553261122527	0.2460579162267541
25.0	9.031273044383695	0.75332249415304
25.0	9.320949900117828	0.8245944532000445
12.5	9.75873679378449	0.9323073371915869
25.0	10.06203301377138	1.006930198293948
25.0	7.8336704287001195	0.45866490280606437
25.0	7.879915557171958	0.47004303273713954
25.0	8.101230015104623	0.5244951391793738
25.0	7.137987341431136	0.2874993591181837
0.0	7.631838767503088	0.4090063346240545
12.5	7.921515623237222	0.4802782936710591
25.0	8.359302516903881	0.5879911776626014
12.5	8.662598736890775	0.6626140387649626
25.0	6.434236151819515	0.11434874327707895
25.0	6.480481280291353	0.12572687320815412
25.0	6.701795738224017	0.18017897965038843
25.0	5.73855306455053	-0.05681680041080173
12.5	14.010457018969566	1.522580113164292
12.5	16.543847019871208	2.1458942123758313
12.5	14.605255515789375	1.6689240590730021
12.5	15.285660098625886	1.8363304866262815
12.5	15.144938424528764	1.801707391288347
12.5	14.518046396421154	1.6474671678471395
12.5	14.796687525994823	1.7160239019550674
12.5	13.888112000729377	1.492478401698524
12.5	13.284276946025178	1.343911105284887
12.5	15.81766694692682	1.9672252044964265
12.5	13.879075442844988	1.4902550511935972
12.5	14.559480025681498	1.6576614787468766
12.5	14.418758351584376	1.6230383834089421
12.5	13.791866323476766	1.4687981599677347
12.5	14.070507453050434	1.5373548940756625
12.5	13.16193192778499	1.313809393819119
0.0	11.884842669144573	0.9995949457559017
37.5	14.418232670046214	1.6229090449674408
25.0	12.479641165964383	1.1459388916646118
12.5	13.160045748800894	1.3133453192178912
37.5	13.019324074703771	1.2787222238799567
25.0	12.392432046596161	1.1244820004387492
12.5	12.671073176169829	1.1930387345466769
12.5	11.762497650904383	0.9694932342901337
12.5	11.012829500565003	0.785045230757292
12.5	13.546219501466645	1.4083593299688313
12.5	11.607627997384812	0.9313891766660022
12.5	12.288032580221325	1.0987956042192817
12.5	12.1473109061242	1.064172508881347
12.5	11.52041887801659	0.9099322854401396
12.5	11.799060007590258	0.9784890195480673
12.5	10.890484482324814	0.7549435192915241
0.0	10.01654624344454	0.5399201608902109
0.0	12.549936244346181	1.1632342601017502
0.0	10.611344740264348	0.686264106798921
0.0	11.291749323100861	0.8536705343522004
0.0	11.151027649003739	0.8190474390142659
0.0	10.524135620896129	0.6648072155730584
0.0	10.802776750469796	0.7333639496809862
0.0	9.89420122520435	0.509818449424443
12.5	14.490680328197136	1.6556406501497656
12.5	15.181693658372748	1.8256572489712193
12.5	14.082858764009575	1.555300421906132
12.5	14.775284790003445	1.725664599750596
12.5	13.782785063030303	1.481470427883735
12.5	13.43453416449636	1.3957869385504553
12.5	14.26787093358079	1.6008207301801878
12.5	12.467458372052171	1.157848059727179
12.5	13.59362067316565	1.4349285092571429
12.5	14.284634003341262	1.6049451080785968
12.5	13.185799108978092	1.3345882810135095
12.5	13.87822513497196	1.5049524588579735
12.5	12.885725407998818	1.2607582869911125
12.5	12.537474509464877	1.1750747976578328
12.5	13.370811278549304	1.3801085892875653
12.5	11.570398717020685	0.9371359188345564
0.0	9.424487785271447	0.4091569898360905
37.5	10.115501115447058	0.5791735886575443
25.0	9.016666221083888	0.30881676159245697
12.5	9.709092247077756	0.47918093943692097
37.5	8.716592520104614	0.2349867675700601
25.0	8.368341621570671	0.14930327823678036
12.5	9.2016783906551	0.3543370698665128
12.5	7.401265829126483	-0.08863560058649605
12.5	8.240498346833157	0.11784877829602636
12.5	8.931511677008768	0.28786537711748017
12.5	7.832676782645598	0.017508550052392824
12.5	8.525102808639467	0.18787272789685683
12.5	7.532603081666325	-0.05632144397000405
12.5	7.1843521831323836	-0.1420049333032838
12.5	8.01768895221681	0.06302885832644867
12.5	6.217276390688193	-0.3799438121265602
0.0	7.709203062900197	-0.012870866607502363
0.0	8.400216393075807	0.15714573221395145
0.0	7.301381498712637	-0.1132110948511359
0.0	7.993807524706505	0.05715308299332811
0.0	7.0013077977333635	-0.18704108887353277
0.0	6.653056899199422	-0.2727245782068125
0.0	7.48639366828385	-0.06769078657708005
0.0	5.685981106755231	-0.510663457030089
0.0	11.622184723733877	-0.37817357081332426
0.0	11.28692430583014	-0.4606608883256603
0.0	13.748239962910748	0.14492007280643499
0.0	10.97321549453413	-0.5378456585576827
0.0	9.114525905963621	-0.9951567816778348
0.0	9.294307857342906	-0.9509233138585931
0.0	9.207098737974684	-0.9723802050844557
0.0	8.909333688693085	-1.0456421795153894
0.0	12.497925667513755	-0.16270667573576286
0.0	12.162665249610018	-0.24519399324809893
0.0	14.623980906690624	0.3603869678839964
0.0	11.848956438314007	-0.3223787634801214
0.0	9.990266849743499	-0.7796898866002734
0.0	10.170048801122782	-0.7354564187810316
0.0	10.082839681754562	-0.7569133100068942
0.0	9.785074632472963	-0.8301752844378281
0.0	11.734083975558775	-0.35064193086493156
0.0	11.39882355765504	-0.4331292483772677
0.0	13.860139214735646	0.17245171275482762
0.0	11.085114746359029	-0.5103140186092902
0.0	9.22642515778852	-0.9676251417294421
0.0	9.406207109167806	-0.9233916739102004
0.0	9.318997989799584	-0.944848565136063
0.0	9.021232940517985	-1.018110539566997
25.0	10.989787376137562	-0.5337683205046363
25.0	10.654526958233827	-0.6162556380169724
25.0	13.115842615314433	-0.010674676884877055
37.5	10.340818146937814	-0.6934404082489948
25.0	8.482128558367307	-1.1507515313691468
0.0	8.66191050974659	-1.106518063549905
37.5	8.574701390378369	-1.1279749547757676
0.0	8.276936341096771	-1.2012369292067016
25.0	12.052200135282405	-0.2723727786727317
37.5	11.716939717378668	-0.3548600961850678
25.0	14.178255374459276	0.2507208649470275
50.0	11.403230906082658	-0.4320448664170903
50.0	9.544541317512149	-0.8893559895372423
12.5	9.724323268891435	-0.8451225217180005
62.5	9.637114149523214	-0.8665794129438631
12.5	9.339349100241613	-0.9398413873747969
12.5	12.303070813770802	-0.21064867345208652
12.5	11.967810395867067	-0.2931359909644226
12.5	14.429126052947675	0.3124449701676727
12.5	11.654101584571055	-0.3703207611964451
12.5	9.795411996000547	-0.8276318843165971
12.5	9.975193947379832	-0.7833984164973553
12.5	9.88798482801161	-0.8048553077232179
12.5	9.590219778730011	-0.8781172821541517
0.0	10.855230893737243	-0.5519679179223197
0.0	11.1572054653315	-0.4776702345766538
0.0	13.030833325904707	-0.016683705950904848
0.0	11.398381138957955	-0.418331483849483
0.0	10.360989475570381	-0.6735708469020933
0.0	10.519665110052076	-0.6345303674896945
0.0	10.467959581060938	-0.6472519718285042
0.0	10.129890979157771	-0.7304302136278241
0.0	11.40450889321948	-0.41682381403695806
0.0	11.70648346481374	-0.34252613069129223
0.0	13.580111325386945	0.11846039793445674
0.0	11.947659138440194	-0.2831873799641214
0.0	10.910267475052619	-0.5384267430167318
0.0	11.068943109534313	-0.4993862636043329
0.0	11.017237580543176	-0.5121078679431427
0.0	10.67916897864001	-0.5952861097424625
0.0	11.060346889432939	-0.5015012736056377
0.0	11.3623214610272	-0.4272035902599719
0.0	13.235949321600405	0.03378293836577709
0.0	11.603497134653654	-0.367864839532801
0.0	10.566105471266077	-0.6231042025854114
0.0	10.724781105747773	-0.5840637231730126
0.0	10.673075576756634	-0.5967853275118222
0.0	10.33500697485347	-0.6799635693111422
25.0	10.640667201264502	-0.6047590691661269
25.0	10.942641772858762	-0.530461385820461
25.0	12.816269633431968	-0.069474857194712
37.5	11.183817446485216	-0.4711226350932901
25.0	10.14642578309764	-0.7263619981459005
0.0	10.305101417579337	-0.6873215187335017
37.5	10.253395888588198	-0.7000431230723114
0.0	9.915327286685033	-0.7832213648716313
25.0	11.548558292174981	-0.3813819668204
37.5	11.850532863769242	-0.30708428347473415
25.0	13.724160724342447	0.15390224515101483
50.0	12.091708537395697	-0.2477455327475633
50.0	11.05431687400812	-0.5029848958001737
12.5	11.212992508489815	-0.46394441638777484
62.5	11.161286979498676	-0.47666602072658454
12.5	10.823218377595513	-0.5598442625259045
12.5	11.92997377234712	-0.2875386792238515
12.5	12.23194834394138	-0.21324099587818568
12.5	14.105576204514584	0.2477455327475633
12.5	12.473124017567834	-0.15390224515101483
12.5	11.435732354180258	-0.4091416082036252
12.5	11.594407988661953	-0.37010112879122636
12.5	11.542702459670815	-0.38282273313003606
12.5	11.20463385776765	-0.466000974929356
0.0	0.0	-1.0652185973134125
0.0	0.8159763059194827	-0.5061501348137579
0.0	1.0012760611118052	-0.4605590691070508
0.0	1.2299910205425437	-0.4042861467133269
0.0	1.6363693154072356	-0.3043010197835781
0.0	0.0	-1.2072551493621098
0.0	0.23868472663724383	-0.6481866868624552
0.0	0.4239844818295673	-0.602595621155748
0.0	0.6526994412603049	-0.5463226987620242
0.0	1.0590777361249977	-0.44633757183227535
0.0	0.0	-0.9057357210673784
0.0	1.4641765062804515	-0.34666725856772396
0.0	1.649476261472774	-0.30107619286101683
0.0	1.8781912209035125	-0.24480327046729294
0.0	2.2845695157682044	-0.14481814353754413
0.0	0.02742541924713393	-0.7001648287352242
0.0	2.299696260718033	-0.1410963662355697
0.0	2.4849960159103555	-0.09550530052886255
0.0	2.713710975341094	-0.03923237813513869
0.0	3.120089270205786	0.06075274879461012
0.0	1.7960821885172784	-0.265005338660797
0.0	4.0683530299881765	0.2940631238388575
0.0	4.2536527851805	0.3396541895455647
0.0	4.4823677446112375	0.39592711193928853
0.0	4.88874603947593	0.49591223886903735
12.5	2.8069887868075867	-0.016282348723967055
12.5	5.079259628278485	0.5427861137756874
12.5	5.264559383470808	0.5883771794823947
12.5	5.493274342901546	0.6446501018761185
12.5	5.899652637766239	0.7446352288058673
0.0	1.0419687437632206	-0.43564044334831076
0.0	2.210914017324657	-0.14803369114741988
0.0	1.9330733664960285	-0.21639347583669338
0.0	2.333259035564846	-0.11793197968165192
0.0	1.7811067363714495	-0.25378327493300423
0.0	0.9281682366710777	-0.463639867259635
0.0	2.0971135102325142	-0.17603311505874414
0.0	1.8192728594038856	-0.24439289974801764
0.0	2.219458528472704	-0.14593140359297618
0.0	1.6673062292793066	-0.2817826988443285
0.0	1.8252278917025615	-0.24292772636701282
0.0	2.994173165263999	0.04467902583387806
0.0	2.7163325144353694	-0.023680758855395445
0.0	3.116518183504188	0.07478073729964602
0.0	2.5643658843107904	-0.061070557951706295
0.0	2.031295350334082	-0.1922269845514995
0.0	3.2002406238955183	0.09537976764939138
0.0	2.9223999730668897	0.027019982960117872
0.0	3.3225856421357074	0.12548147911515933
0.0	2.7704333429423107	-0.010369816136192977
0.0	3.5728743617172034	0.187062399436636
0.0	4.741819635278641	0.4746691516375269
0.0	4.463978984450011	0.40630936694825337
0.0	4.86416465351883	0.5047708631032948
0.0	4.312012354325433	0.3689195678519425
12.5	4.935956323243562	0.5224344521793698
12.5	6.104901596804999	0.8100412043802607
12.5	5.82706094597637	0.7416814196909872
12.5	6.227246615045188	0.8401429158460287
12.5	5.6750943158517915	0.7042916205946763
0.0	7.932666916192918	-0.9844790217113781
0.0	8.339075784562215	-0.8844863724907557
0.0	7.141241603393965	-1.179200938102033
0.0	9.031501810556087	-0.7141221946462917
0.0	8.846489640984872	-0.7596425029203475
0.0	8.623680246368526	-0.8144624228899252
0.0	9.190853837438238	-0.6749152959618288
0.0	6.369712634840998	-1.369027567195084
0.0	6.776121503210296	-1.2690349179744616
0.0	5.578287322042044	-1.5637494835857388
0.0	7.468547529204166	-1.0986707401299975
0.0	7.2835353596329515	-1.1441910484040534
0.0	7.060725965016605	-1.1990109683736312
0.0	7.627899556086318	-1.0594638414455346
0.0	7.882529684918044	-0.99681476280846
0.0	8.288938553287343	-0.8968221135878376
0.0	7.091104372119091	-1.1915366791991149
0.0	8.981364579281212	-0.7264579357433736
0.0	8.796352409709998	-0.7719782440174294
0.0	8.573543015093652	-0.8267981639870071
0.0	9.140716606163364	-0.6872510370589107
0.0	7.110808852663951	-1.186688597957427
0.0	7.517217721033249	-1.0866959487368046
0.0	6.3193835398649965	-1.381410514348082
0.0	8.209643747027117	-0.9163317708923406
0.0	8.024631577455903	-0.9618520791663965
0.0	7.801822182839558	-1.016671999135974
0.0	8.36899577390927	-0.8771248722078777
50.0	7.5885049124063775	-1.0691564812800578
50.0	7.994913780775676	-0.9691638320594353
50.0	6.797079599607423	-1.2638783976707126
50.0	8.687339806769543	-0.7987996542149713
50.0	8.50232763719833	-0.8443199624890272
50.0	8.279518242581986	-0.8991398824586049
50.0	8.846691833651697	-0.7595927555305084
12.5	7.206136369042137	-1.1632342601017494
12.5	7.612545237411435	-1.063241610881127
12.5	6.414711056243183	-1.3579561764924042
12.5	8.304971263405305	-0.8928774330366628
12.5	8.11995909383409	-0.9383977413107186
12.5	7.897149699217746	-0.9932176612802963
12.5	8.464323290287457	-0.8536705343521999
0.0	13.873410436669857	0.49208537196017416
0.0	13.763760416878538	0.4651071320166879
0.0	13.910180776089708	0.5011323291933791
0.0	13.947082539880505	0.5102116220177731
0.0	13.727389491016414	0.45615844630972135
0.0	13.800212746414179	0.47407584624567867
0.0	13.510212799391885	0.4027243939681924
0.0	10.850909638710966	-0.2515693205962007
0.0	10.74125961891965	-0.27854756053968693
0.0	10.887679978130816	-0.2425223633629957
0.0	10.924581741921614	-0.2334430705386017
0.0	10.704888693057523	-0.2874962462466535
0.0	10.777711948455288	-0.2695788463106962
0.0	10.487712001432996	-0.34093029858818247
0.0	13.940145407459205	0.5085048131787256
0.0	13.830495387667886	0.4815265732352394
0.0	13.976915746879055	0.5175517704119306
0.0	14.013817510669853	0.5266310632363247
0.0	13.794124461805762	0.47257788752827284
0.0	13.866947717203526	0.4904952874642302
0.0	13.576947770181233	0.41914383518674386
0.0	11.40459363275616	-0.11534116785489411
0.0	11.294943612964843	-0.14231940779838034
0.0	11.44136397217601	-0.10629421062168912
0.0	11.478265735966808	-0.0972149177972951
0.0	11.258572687102717	-0.15126809350534687
0.0	11.331395942500482	-0.13335069356938956
0.0	11.04139599547819	-0.2047021458468759
50.0	11.804894279195787	-0.016851382720939195
50.0	11.695244259404468	-0.04382962266442543
50.0	11.841664618615638	-0.007804425487734204
50.0	11.878566382406435	0.0012748673366598101
50.0	11.658873333542342	-0.05277830837139197
50.0	11.731696588940109	-0.03486090843543464
50.0	11.441696641917815	-0.10621236071292098
12.5	12.379521385584471	0.12452960365451865
12.5	12.269871365793154	0.09755136371103242
12.5	12.416291725004323	0.13357656088772363
12.5	12.453193488795119	0.14265585371211764
12.5	12.233500439931028	0.08860267800406588
12.5	12.306323695328793	0.1065200779400232
12.5	12.016323748306501	0.03516862566253687
0.0	1.2304988995485093	-0.4491109262442466
0.0	2.50029865678594	-0.13668998372067598
0.0	1.5563164175207156	-0.3689469354453937
0.0	1.7375941345218147	-0.3243454501472557
0.0	1.774046464057455	-0.31537673591826487
0.0	1.084078540337341	-0.48513612342093787
0.0	1.3756130810229381	-0.41340710043126044
0.0	1.0471767765465438	-0.4942154162453319
0.0	2.9930198334661275	-0.015461094250221179
0.0	4.262819590703558	0.2969598482733494
0.0	3.318837351438334	0.0647028965486317
0.0	3.5001150684394338	0.10930438184676972
0.0	3.5365673979750722	0.1182730960757605
0.0	2.846599474254959	-0.051486291426912474
0.0	3.1381340149405554	0.020242731562764942
0.0	2.809697710464161	-0.06056558425130649
0.0	1.7584174319369268	-0.3192220957224357
0.0	3.028217189174357	-0.006801153198865095
0.0	2.084234949909132	-0.23905810492358281
0.0	2.2655126669102312	-0.1944566196254448
0.0	2.3019649964458715	-0.18548790539645402
0.0	1.6119970727257575	-0.355247292899127
0.0	1.9035316134113547	-0.28351826990944956
0.0	1.5750953089349604	-0.364326585723521
0.0	2.7070631329769386	-0.08581774802855235
0.0	3.9768628902143695	0.22660319449501826
0.0	3.032880650949145	-0.00565375722969947
0.0	3.214158367950243	0.03894772806843854
0.0	3.2506106974858833	0.04791644229742933
0.0	2.5606427737657693	-0.12184294520524364
0.0	2.8521773144513665	-0.05011392221556622
0.0	2.523741009974972	-0.13092223802963765
0.0	3.2828227000158625	0.05584186843932919
0.0	4.552622457253293	0.3682628109628998
0.0	3.6086402179880688	0.13600585923818206
0.0	3.789917934989167	0.18060734453632007
0.0	3.826370264524807	0.18957605876531086
0.0	3.1364023408046933	0.01981667126263789
0.0	3.4279368814902904	0.0915456942523153
0.0	3.099500577013896	0.010737378438243877
12.5	4.128507517331969	0.2639137681210434
12.5	5.3983072745694	0.576334710644614
12.5	4.4543250353041755	0.3440777589198963
12.5	4.635602752305274	0.3886792442180343
12.5	4.672055081840914	0.39764795844702505
12.5	3.982087158120801	0.2278885709443521
12.5	4.273621698806397	0.29961759393402954
12.5	3.945185394330003	0.2188092781199581
0.0	0.7996351826390908	-0.5402138180233068
0.0	1.6043354536056542	-0.34222573709052884
0.0	0.8373996823065912	-0.5309222580644989
0.0	0.9495441180210076	-0.5033302931858027
0.0	1.0969144184353201	-0.46707137291668166
0.0	0.32447063647915275	-0.6571230822745795
0.0	0.6849772530832547	-0.568424201759376
0.0	0.19679657491022606	-0.6885359490859234
0.0	2.851958983106444	-0.03526102333973105
0.0	3.6566592540730065	0.16272705759304693
0.0	2.8897234827739435	-0.025969463380923125
0.0	3.0018679184883608	0.001622501497773099
0.0	3.1492382189026733	0.037881421766894074
0.0	2.376794436946505	-0.15217028759100368
0.0	2.737301053550608	-0.06347140707580029
0.0	2.2491203753775793	-0.18358315440234765
0.0	1.3815116308896487	-0.3970492069430456
0.0	2.186211901856212	-0.19906112601026762
0.0	1.419276130557149	-0.38775764698423765
0.0	1.5314205662715654	-0.36016568210554145
0.0	1.678790866685878	-0.3239067618364205
0.0	0.9063470847297106	-0.5139584711943183
0.0	1.2668537013338126	-0.42525959067911484
0.0	0.7786730231607839	-0.5453713380056622
0.0	1.8418363836861182	-0.28379111855871164
0.0	2.6465366546526816	-0.08580303762593366
0.0	1.8796008833536186	-0.2744995585999037
0.0	1.9917453190680359	-0.2469075937212075
0.0	2.1391156194823475	-0.21064867345208652
0.0	1.3666718375261802	-0.40070038280998427
0.0	1.727178454130283	-0.31200150229478085
0.0	1.2389977759572544	-0.43211324962132824
0.0	1.43478043932795	-0.3839429740551071
0.0	2.2394807102945133	-0.1859548931223291
0.0	1.4725449389954495	-0.37465141409629915
0.0	1.5846893747098667	-0.3470594492176029
0.0	1.7320596751241792	-0.310800528948482
0.0	0.9596158931680119	-0.5008522383063797
0.0	1.3201225097721139	-0.41215335779117634
0.0	0.8319418315990852	-0.5322651051177236
12.5	3.000230288023878	0.0012195796588744534
12.5	3.804930558990441	0.19920766059165243
12.5	3.0379947876913773	0.01051113961768238
12.5	3.1501392234057937	0.038103104496378604
12.5	3.297509523820106	0.07436202476549958
12.5	2.525065741863939	-0.11568968459239817
12.5	2.885572358468041	-0.026990804077194785
12.5	2.397391680295013	-0.14710255140374215
0.0	5.715949308385304	-0.5031624437624468
0.0	6.140596444517528	-0.39868245961203425
0.0	5.805030660832361	-0.48124490917940926
0.0	5.991638531633286	-0.43533199531590433
0.0	6.040335343384086	-0.42335065436953556
0.0	5.7601742238377085	-0.4922813661044031
0.0	6.089965553074612	-0.4111396606275851
0.0	5.896804555308498	-0.45866490280606403
0.0	6.291336329839364	-0.3615944882372397
0.0	6.715983465971588	-0.2571145040868272
0.0	6.380417682286421	-0.3396769536542022
0.0	6.567025553087346	-0.29376403979069726
0.0	6.615722364838146	-0.2817826988443285
0.0	6.3355612452917685	-0.350713410579196
0.0	6.665352574528672	-0.26957170510237805
0.0	6.472191576762558	-0.31709694728085697
0.0	6.961377234806092	-0.1967379351737244
0.0	7.3860243709383155	-0.09225795102331186
0.0	7.050458587253149	-0.17482040059068688
0.0	7.237066458054074	-0.12890748672718194
0.0	7.285763269804875	-0.11692614578081317
0.0	7.005602150258497	-0.1858568575156807
0.0	7.3353934794954	-0.10471515203886272
0.0	7.142232481729286	-0.15224039421734165
0.0	7.584929749636749	-0.043319364028171436
0.0	8.009576885768972	0.061160620122241105
0.0	7.674011102083806	-0.021401829445133913
0.0	7.860618972884731	0.02451108441837102
0.0	7.909315784635532	0.03649242536473979
0.0	7.629154665089153	-0.032438286370127745
0.0	7.958945994326057	0.04870341910669024
0.0	7.765784996559943	0.0011781769282113164
37.5	8.648177719567595	0.21828167267761525
37.5	9.07282485569982	0.3227616568280278
25.0	8.737259072014652	0.24019920726065278
37.5	8.923866942815577	0.28611212112415774
25.0	8.972563754566377	0.29809346207052645
25.0	8.692402635019999	0.22916275033565894
37.5	9.022193964256903	0.3103044558124769
25.0	8.82903296649079	0.26277921363399803
12.5	9.126540375691729	0.33597779841914516
12.5	9.551187511823953	0.4404577825695577
12.5	9.215621728138787	0.3578953330021827
12.5	9.402229598939712	0.4038082468656876
12.5	9.450926410690512	0.4157895878120564
12.5	9.170765291144134	0.34685887607718885
12.5	9.500556620381037	0.42800058155400683
12.5	9.307395622614923	0.3804753393755279
0.0	5.5979135533893745	-0.5172972890824579
0.0	5.973025676965118	-0.4250048764153487
0.0	5.637896975194464	-0.5074597865514758
0.0	5.843773608419073	-0.45680599533045174
0.0	5.9293943657430095	-0.43573990396426454
0.0	5.678245751417663	-0.49753239238914776
0.0	5.886321337483811	-0.44633757183227535
0.0	5.7601324578179165	-0.4773850251779769
0.0	6.07555125185859	-0.399779531585644
0.0	6.450663375434334	-0.30748711891853486
0.0	6.11553467366368	-0.389942029054662
0.0	6.321411306888289	-0.33928823783363793
0.0	6.407032064212225	-0.31822214646745073
0.0	6.155883449886879	-0.38001463489233395
0.0	6.363959035953028	-0.32881981433546154
0.0	6.237770156287133	-0.35986726768116306
0.0	6.525678844130335	-0.28903034784083353
0.0	6.900790967706079	-0.1967379351737244
0.0	6.5656622659354245	-0.27919284530985156
0.0	6.771538899160034	-0.22853905408882746
0.0	6.85715965648397	-0.20747296272264026
0.0	6.606011042158624	-0.2692654511475235
0.0	6.814086628224771	-0.21807063059065107
0.0	6.6878977485588775	-0.2491180839363526
0.0	6.823405333032581	-0.2157778607877266
0.0	7.198517456608325	-0.12348544812061746
0.0	6.863388754837671	-0.20594035825674464
0.0	7.06926538806228	-0.15528656703572052
0.0	7.154886145386216	-0.13422047566953332
0.0	6.9037375310608695	-0.19601296409441654
0.0	7.111813117127018	-0.14481814353754413
0.0	6.985624237461123	-0.17586559688324566
37.5	7.551698363169721	-0.03658898190196119
37.5	7.926810486745464	0.05570343076514794
25.0	7.59168178497481	-0.026751479370979242
37.5	7.7975584181994195	0.023902311850044877
25.0	7.883179175523355	0.04496840321623208
25.0	7.632030561198009	-0.01682408520865114
37.5	7.840106147264158	0.03437073534822127
25.0	7.713917267598263	0.003323282002519745
12.5	8.309003611405089	0.14973804965022774
12.5	8.684115734980832	0.24203046231733688
12.5	8.348987033210179	0.1595755521812097
12.5	8.554863666434787	0.21022934340223381
12.5	8.640484423758723	0.23129543476842102
12.5	8.389335809433378	0.1695029463435378
12.5	8.597411395499526	0.2206977669004102
12.5	8.471222515833631	0.18965031355470868
0.0	2.0936661264467737	0.09472045980817984
0.0	2.675167211821222	0.2377927167807367
0.0	2.7122136032467434	0.2469075937212075
0.0	2.976780468184497	0.31200150229478096
0.0	4.20428550635288	0.6140162717820066
0.0	3.7364568398896605	0.4989119239642309
0.0	3.984945122702996	0.5600498656594664
0.0	3.464961146357526	0.43211324962132835
0.0	2.3445368049351725	0.15644456502882503
0.0	2.926037890309619	0.2995168220013819
0.0	2.963084281735142	0.3086316989418527
0.0	3.227651146672896	0.37372560751542616
0.0	4.455156184841277	0.6757403770026518
0.0	3.9873275183780574	0.5606360291848761
0.0	4.235815801191395	0.6217739708801115
0.0	3.715831824845923	0.49383735484197355
0.0	2.500722070804944	0.19487231530457527
0.0	3.0822231561793902	0.33794457227713215
0.0	3.1192695476049117	0.3470594492176029
0.0	3.3838364125426654	0.41215335779117646
0.0	4.611341450711048	0.7141681272784021
0.0	4.143512784247829	0.5990637794606264
0.0	4.392001067061164	0.6602017211558617
0.0	3.872017090715694	0.5322651051177238
0.0	1.0835435270264488	-0.15380963541080075
0.0	1.6650446124008962	-0.010737378438243877
0.0	1.7020910038264185	-0.001622501497773099
0.0	1.9666578687641714	0.0634714070758004
0.0	3.194162906932556	0.36548617656302607
0.0	2.7263342404693347	0.2503818287452503
0.0	2.974822523282672	0.31151977044048573
0.0	2.4548385469372	0.18358315440234776
0.0	1.3254719540800037	-0.09428567758003589
0.0	1.906973039454451	0.04878657939252097
0.0	1.9440194308799725	0.05790145633299175
0.0	2.2085862958177263	0.12299536490656525
0.0	3.436091333986109	0.4250101343937909
0.0	2.9682626675228896	0.30990578657601514
0.0	3.216750950336225	0.37104372827125054
0.0	2.696766973990755	0.2431071122331126
0.0	1.1323659479744252	-0.14179738963589705
0.0	1.7138670333488717	0.0012748673366598101
12.5	1.750913424774394	0.010389744277130589
25.0	2.0154802897121478	0.07548365285070409
25.0	3.2429853278805307	0.37749842233792974
25.0	2.775156661417311	0.262394074520154
37.5	3.0236449442306466	0.3235320162153894
25.0	2.5036609678851764	0.19559540017725147
0.0	2.3481192531706103	0.17223260594737436
0.0	3.501716968309019	0.4560632520018994
0.0	3.447608619125109	0.44275045889882864
0.0	3.557172415640995	0.46970748450767275
0.0	4.302521909338868	0.6530929277661992
0.0	3.9946055863607164	0.5773333386696339
0.0	4.219944689387907	0.6327756669217152
0.0	3.925598928440383	0.5603549726044392
0.0	2.682876392212181	0.25459609696220675
0.0	3.8364741073505897	0.5384267430167318
0.0	3.78236575816668	0.525113949913661
0.0	3.891929554682566	0.5520709755225052
0.0	4.637279048380439	0.7354564187810316
0.0	4.329362725402287	0.6596968296844663
0.0	4.554701828429478	0.7151391579365476
0.0	4.260356067481952	0.6427184636192717
0.0	3.7944809188224724	0.528094758414634
0.0	4.948078633960881	0.8119254044691591
0.0	4.893970284776971	0.7986126113660883
0.0	5.003534081292855	0.8255696369749325
0.0	5.74888357499073	1.008955080233459
0.0	5.4409672520125785	0.9331954911368936
0.0	5.666306355039769	0.9886378193889749
0.0	5.3719605940922435	0.9162171250716991
0.0	2.6347086663783745	0.24274493206912579
0.0	3.788306381516783	0.5265755781236507
0.0	3.7341980323328734	0.51326278502058
0.0	3.843761828848759	0.5402198106294241
0.0	4.589111322546632	0.7236052538879507
0.0	4.281194999568481	0.6478456647913853
0.0	4.506534102595671	0.7032879930434666
0.0	4.212188341648146	0.6308672987261907
0.0	3.5022302420332867	0.45618953763063297
0.0	4.655827957171695	0.740020183685158
0.0	4.601719607987787	0.7267073905820872
0.0	4.711283404503671	0.7536644161909314
0.0	5.456632898201544	0.9370498594494578
0.0	5.148716575223393	0.8612902703528925
0.0	5.374055678250583	0.9167325986049738
0.0	5.0797099173030595	0.8443119042876979
0.0	2.8777312459551325	0.30253809467853043
0.0	4.031328961093541	0.5863687407330554
12.5	3.9772206119096314	0.5730559476299847
25.0	4.086784408425517	0.6000129732388289
25.0	4.83213390212339	0.7833984164973553
25.0	4.524217579145239	0.70763882740079
37.5	4.749556682172429	0.7630811556528713
25.0	4.455210921224904	0.6906604613355953
0.0	9.669795913347713	-0.7378986948193749
0.0	10.13419027113935	-0.6236393227121217
0.0	9.782500277735831	-0.7101689653498551
0.0	10.216076977539602	-0.6034919555009508
0.0	10.25766482389577	-0.5932597010985825
0.0	9.974901303913146	-0.6628307062281218
0.0	10.299718128140759	-0.5829129256534257
0.0	10.014218239077358	-0.6531571857607179
0.0	10.033114782667745	-0.6485078889520695
0.0	10.497509140459382	-0.5342485168448163
0.0	10.145819147055864	-0.6207781594825497
0.0	10.579395846859637	-0.5141011496336454
0.0	10.620983693215802	-0.5038688952312771
0.0	10.33822017323318	-0.5734399003608164
0.0	10.663036997460793	-0.49352211978612026
0.0	10.37753710839739	-0.5637663798934125
0.0	10.316959657761505	-0.5786708277132117
0.0	10.781354015553141	-0.4644114556059585
0.0	10.429664022149622	-0.550941098243692
0.0	10.863240721953394	-0.4442640883947876
0.0	10.904828568309561	-0.43403183399241924
0.0	10.622065048326938	-0.5036028391219586
0.0	10.94688187255455	-0.42368505854726246
0.0	10.66138198349115	-0.4939293186545547
0.0	11.264114979239741	-0.34563317231451396
0.0	11.728509337031378	-0.23137380020726078
0.0	11.376819343627858	-0.3179034428449942
0.0	11.81039604343163	-0.2112264329960899
0.0	11.851983889787798	-0.20099417859372154
0.0	11.569220369805176	-0.2705651837232609
0.0	11.894037194032787	-0.19064740314856476
0.0	11.608537304969387	-0.260891663255857
12.5	11.028464363052109	-0.40361254047550044
12.5	11.492858720843746	-0.28935316836824726
12.5	11.141168727440228	-0.3758828110059807
12.5	11.574745427244	-0.2692058011570764
12.5	11.616333273600166	-0.258973546754708
12.5	11.333569753617544	-0.32854455188424736
12.5	11.658386577845157	-0.24862677130955124
12.5	11.372886688781755	-0.3188710314168435
62.5	10.55386823090534	-0.5203819524069677
62.5	11.018262588696977	-0.40612258029971454
62.5	10.666572595293458	-0.492652222937448
62.5	11.10014929509723	-0.38597521308854366
37.5	11.141737141453397	-0.3757429586861753
50.0	10.858973621470774	-0.44531396381571464
62.5	11.183790445698387	-0.3653961832410185
37.5	10.898290556634986	-0.43564044334831076
0.0	11.202895247582557	-0.34578902963995334
0.0	10.580705441706517	-0.4988723205072103
0.0	9.916814638231456	-0.6622157054560756
0.0	10.761466024839827	-0.4543980705857249
0.0	10.068337287483704	-0.62493514320739
0.0	9.761291651316412	-0.700480508925394
0.0	10.326834732931706	-0.5613345517861873
0.0	9.641319619254421	-0.7299983719739902
0.0	11.6860076060394	-0.22692428934244063
0.0	11.06381780016336	-0.3800075802096976
0.0	10.399926996688297	-0.5433509651585628
0.0	11.24457838329667	-0.3355333302882122
0.0	10.551449645940547	-0.5060704029098773
0.0	10.244404009773255	-0.5816157686278813
0.0	10.80994709138855	-0.4424698114886746
0.0	10.124431977711264	-0.6111336316764775
0.0	11.92654340575981	-0.16774297289392914
0.0	11.30435359988377	-0.3208262637611861
0.0	10.640462796408709	-0.4841696487100513
0.0	11.48511418301708	-0.2763520138397007
0.0	10.791985445660957	-0.4468890864613657
0.0	10.484939809493667	-0.5224344521793698
0.0	11.05048289110896	-0.3832884950401631
0.0	10.364967777431676	-0.551952315227966
0.0	12.713865800247245	0.02596946338092318
0.0	12.091675994371204	-0.1271138274863338
0.0	11.427785190896143	-0.29045721243519895
0.0	12.272436577504514	-0.08263957756484838
0.0	11.579307840148392	-0.2531766501865134
0.0	11.2722622039811	-0.32872201590451755
0.0	11.837805285596394	-0.1895760587653108
0.0	11.152290171919109	-0.35823987895311366
12.5	11.983878324061601	-0.15363631622364593
12.5	11.361688518185561	-0.3067196070909029
12.5	10.6977977147105	-0.4700629920397681
12.5	11.542449101318871	-0.2622453571694175
12.5	10.849320363962748	-0.4327824297910825
12.5	10.542274727795457	-0.5083277955090866
12.5	11.10781780941075	-0.3691818383698799
12.5	10.422302695733467	-0.5378456585576827
62.5	11.042817960672714	-0.3851743709647886
62.5	10.420628154796674	-0.5382576618320456
62.5	9.756737351321613	-0.7016010467809108
62.5	10.601388737929984	-0.4937834119105602
37.5	9.908260000573861	-0.6643204845322253
50.0	9.60121436440657	-0.7398658502502293
62.5	10.166757446021863	-0.6007198931110226
37.5	9.481242332344578	-0.7693837132988255
0.0	4.391982527115748	-0.10687790681921988
0.0	4.355784618242144	-0.1157840235066868
0.0	3.661290614601361	-0.2866570056109438
0.0	4.833411749858478	0.001731134126551681
0.0	3.1483615687739226	-0.41285782982102437
0.0	3.1063082645289333	-0.42320460526618114
0.0	3.5088681853780255	-0.324158949305821
0.0	2.8424460775315312	-0.4881251352065919
0.0	4.342225183376573	-0.11912018056345389
0.0	4.306027274502968	-0.12802629725092082
0.0	3.6115332708621857	-0.2988992793551778
0.0	4.783654406119302	-0.010511139617682325
0.0	3.098604225034747	-0.4251001035652584
0.0	3.056550920789757	-0.4354468790104151
0.0	3.45911084163885	-0.336401223050055
0.0	2.792688733792356	-0.5003674089508259
0.0	5.7004802161902886	0.21506425688064548
0.0	5.664282307316685	0.20615814019317855
0.0	4.9697883036759025	0.03528515808892155
0.0	6.141909438933019	0.3236732978264171
0.0	4.456859257848464	-0.090915666121159
0.0	4.414805953603474	-0.10126244156631578
0.0	4.817365874452567	-0.002216785605955618
0.0	4.150943766606073	-0.16618297150672653
0.0	6.479375895773459	0.4067033881341646
0.0	6.443177986899854	0.3977972714466977
0.0	5.748683983259071	0.2269242893424407
0.0	6.920805118516189	0.5153124290799362
0.0	5.235754937431634	0.10072346513236013
0.0	5.193701633186643	0.09037668968720336
0.0	5.596261554035736	0.18942234564756352
0.0	4.929839446189242	0.025456159746792606
0.0	6.1251180837924855	0.31954196060623474
0.0	6.088920174918882	0.3106358439187678
0.0	5.394426171278099	0.1397628618145108
0.0	6.566547306535216	0.4281510015520063
0.0	4.881497125450661	0.013562037604430255
0.0	4.839443821205671	0.00321526215927348
0.0	5.242003742054764	0.10226091811963364
0.0	4.575581634208269	-0.061705267781137274
25.0	3.585334268757161	-0.3053452696652062
25.0	3.5491363598835566	-0.31425138635267313
37.5	2.854642356242774	-0.48512436845693013
37.5	4.02676349149989	-0.19673622871943464
0.0	2.3417133104153356	-0.6113251926670107
12.5	2.2996600061703463	-0.6216719681121674
37.5	2.7022199270194376	-0.5226263121518073
0.0	2.0357978191729442	-0.6865924980525782
0.0	2.3409955807347096	-0.5965951655257509
0.0	2.0762336074781214	-0.661737078459474
0.0	1.7742829730346452	-0.7360288723196787
0.0	2.487147443113992	-0.560636029184876
0.0	0.9459099451304285	-0.9398413873747969
0.0	0.830536348897339	-0.9682278534077526
0.0	1.707807094678735	-0.7523845665562404
0.0	0.4039183846933656	-1.073192739181605
0.0	3.901960923280548	-0.2125359776221485
0.0	3.6371989500239605	-0.2776778905558716
0.0	3.3352483155804835	-0.35196968441607634
0.0	4.04811278565983	-0.17657684128127366
0.0	2.5068752876762668	-0.5557821994711946
0.0	2.3915016914431773	-0.5841686655041503
0.0	3.2687724372245732	-0.36832537865263804
0.0	1.9648837272392043	-0.6891335512780025
0.0	5.54186614394887	0.1909455412317902
0.0	5.277104170692282	0.12580362829806707
0.0	4.975153536248805	0.051511834437862336
0.0	5.688018006328153	0.22690467757266503
0.0	4.146780508344589	-0.15230068061725588
0.0	4.0314069121115	-0.18068714665021157
0.0	4.908677657892896	0.035156140201300645
0.0	3.604788947907527	-0.2856520324240638
0.0	6.631705147922362	0.4590890236034615
0.0	6.366943174665773	0.39394711066973837
0.0	6.064992540222296	0.31965531680953363
0.0	6.777857010301644	0.4950481599443363
0.0	5.23661951231808	0.11584280175441541
0.0	5.12124591608499	0.08745633572145972
0.0	5.998516661866387	0.30329962257297194
0.0	4.694627951881017	-0.01750855005239249
0.0	4.629847052851278	-0.03344721236276127
0.0	4.36508507959469	-0.09858912529648439
0.0	4.063134445151213	-0.17288091915668913
0.0	4.775998915230559	0.0025119239781135616
0.0	3.2347614172469967	-0.37669343421180734
0.0	3.119387821013907	-0.40507990024476304
0.0	3.9966585667953023	-0.18923661339325082
0.0	2.6927698568099334	-0.5100447860186152
25.0	1.417915309432039	-0.8237094067606936
25.0	1.1531533361754516	-0.8888513196944168
37.5	0.8512027017319745	-0.9631431135546215
37.5	1.5640671718113213	-0.7877502704198187
0.0	0.02282967382775869	-1.1669556286097396
12.5	0.0	-1.1953420946426954
37.5	0.7847268233760643	-0.9794988077911831
0.0	0.0	-1.3003069804165475
0.0	7.123187428972576	-1.4253253585770043
0.0	7.344308184858225	-1.3709209104964546
0.0	7.417131440255989	-1.3530035105604972
0.0	7.160391999966375	-1.4161715632090197
0.0	6.934288090157974	-1.4718020641663427
0.0	6.857095779979485	-1.4907944243113809
0.0	7.085810739410222	-1.4345215019176571
0.0	6.778765103242931	-1.5100668676356612
0.0	8.363619042715806	-1.1201301404389756
0.0	8.584739798601454	-1.0657256923584257
0.0	8.657563053999219	-1.0478082924224685
0.0	8.400823613709605	-1.110976345070991
0.0	8.174719703901204	-1.1666068460283139
0.0	8.097527393722714	-1.1855992061733522
0.0	8.326242353153454	-1.1293262837796283
0.0	8.019196716986162	-1.2048716494976324
0.0	7.940893421203093	-1.2241373560248339
0.0	8.162014177088741	-1.1697329079442842
0.0	8.234837432486508	-1.1518155080083268
0.0	7.978097992196893	-1.2149835606568493
0.0	7.7519940823884905	-1.2706140616141723
0.0	7.674801772210001	-1.2896064217592105
0.0	7.903516731640739	-1.2333334993654868
0.0	7.596471095473447	-1.3088788650834908
0.0	8.661081712424748	-1.0469425633376608
0.0	8.882202468310396	-0.992538115257111
12.5	8.955025723708161	-0.9746207153211537
12.5	8.698286283418547	-1.0377887679696762
50.0	8.472182373610146	-1.0934192689269993
75.0	8.394990063431656	-1.1124116290720374
100.0	8.623705022862394	-1.0561387066783137
75.0	8.316659386695102	-1.1316840723963177
0.0	9.885099449809235	-0.745785807715659
0.0	10.106220205694886	-0.6913813596351093
0.0	10.17904346109265	-0.673463959699152
0.0	9.922304020803036	-0.7366320123476746
0.0	9.696200110994635	-0.7922625133049974
0.0	9.619007800816144	-0.8112548734500358
0.0	9.847722760246882	-0.7549819510563119
0.0	9.54067712407959	-0.830527316774316
12.5	10.078903765087059	-0.6981022839953827
12.5	10.300024520972705	-0.6436978359148329
12.5	10.37284777637047	-0.6257804359788756
12.5	10.116108336080856	-0.6889484886273982
12.5	9.890004426272455	-0.744578989584721
12.5	9.812812116093966	-0.7635713497297594
12.5	10.041527075524703	-0.7072984273360355
12.5	9.734481439357413	-0.7828437930540396
0.0	6.796509512879472	-1.4907944243113809
0.0	7.062601161872563	-1.4253253585770043
0.0	6.678539002109215	-1.5198198339909474
0.0	7.1368521242918845	-1.407056686268549
0.0	6.557469725029726	-1.5496076626940434
0.0	6.432678947079517	-1.5803111277429533
0.0	6.638555580304127	-1.5296573365219293
0.0	6.2592019630810665	-1.6229933243161003
0.0	8.334403796331644	-1.1124116290720374
0.0	8.600495445324736	-1.0469425633376608
0.0	8.216433285561386	-1.141437038751604
0.0	8.674746407744056	-1.0286738910292055
0.0	8.095364008481898	-1.1712248674547
0.0	7.97057323053169	-1.2019283325036099
0.0	8.176449863756298	-1.1512745412825858
0.0	7.797096246533238	-1.2446105290767568
0.0	7.614215505109989	-1.2896064217592105
0.0	7.880307154103081	-1.2241373560248339
0.0	7.496244994339731	-1.318631831438777
0.0	7.954558116522402	-1.2058686837163786
0.0	7.375175717260243	-1.348419660141873
0.0	7.250384939310034	-1.379123125190783
0.0	7.456261572534643	-1.3284693339697589
0.0	7.076907955311585	-1.4218053217639297
0.0	8.763121199567088	-1.0069301982939476
0.0	9.02921284856018	-0.941461132559571
12.5	8.645150688796832	-1.0359556079735142
12.5	9.103463810979502	-0.9231924602511157
50.0	8.524081411717342	-1.06574343667661
75.0	8.399290633767134	-1.09644690172552
100.0	8.605167266991742	-1.045793110504496
75.0	8.225813649768682	-1.139129098298667
0.0	9.215400154969455	-0.8956516941636603
0.0	9.481491803962546	-0.8301826284292836
0.0	9.097429644199199	-0.9246771038432267
0.0	9.555742766381869	-0.8119139561208284
0.0	8.976360367119709	-0.9544649325463228
0.0	8.8515695891695	-0.9851683975952327
0.0	9.057446222394109	-0.9345146063742086
0.0	8.67809260517105	-1.0278505941683795
12.5	9.8416313673009	-0.7415740575291103
12.5	10.107723016293992	-0.6761049917947336
12.5	9.723660856530646	-0.7705994672086767
12.5	10.181973978713314	-0.6578363194862784
12.5	9.602591579451154	-0.8003872959117728
12.5	9.477800801500948	-0.8310907609606827
12.5	9.683677434725556	-0.7804369697396586
12.5	9.304323817502496	-0.8737729575338296
