# Supplementary material for: Shared pathway-specific network mechanisms of dopamine and deep brain stimulation for the treatment of Parkinson’s disease
Source: Nat Commun. 2025 Apr 15;16:3587. doi: 10.1038/s41467-025-58825-z (PMC12000430; doi:10.1038/s41467-025-58825-z)
Supplement: Supplementary file 4 — Source Data [file 41467_2025_58825_MOESM4_ESM.zip › Source Data/Fig4b_fMRI_Connectivity.csv]

fmri-empirical	fmri-estimated	connectivity-weights
-0.07473099496119474	-0.04759412427861625	0.35895845591533854
-0.03524895378159547	-0.04617668093126887	0.6238740855253538
-0.060738396156575725	-0.04427139358353781	0.9799661990174022
-0.03977306879445667	-0.03965704430339827	1.8423733259592503
-0.011202883935716872	-0.037760866411223525	2.196762911333597
-0.04489992871737571	-0.04384992739729522	1.0587368816670728
-0.07473099496119474	-0.04586642141469522	0.6818605971763648
-0.03524895378159547	-0.04484876957042599	0.8720564731194114
-0.060738396156575725	-0.04617668093126887	0.6238740855253538
-0.03977306879445667	-0.04447036998729398	0.9427781453450998
-0.011202883935716872	-0.04570663426302268	0.7117243049345193
-0.04489992871737571	-0.04704860273371217	0.46091468845510286
-0.09027439130429807	-0.05699378084695142	-0.3840591879036024
-0.08168042499877617	-0.05582023371976717	-0.16472698202966465
-0.056395132000385914	-0.05726642329542585	-0.43501518980038784
-0.0402257953086993	-0.05754525077498258	-0.4871271542309799
-0.05660428644610035	-0.053283339593252425	0.3094104189728602
-0.030263869222460903	-0.05380226606043838	0.21242472142584182
-0.09027439130429807	-0.06215285982306862	-1.348274553352656
-0.08168042499877617	-0.060182208912839236	-0.9799661990174022
-0.056395132000385914	-0.06131147395942687	-1.1910222256114793
-0.0402257953086993	-0.06082819098486968	-1.1006981828733953
-0.05660428644610035	-0.053673721905566095	0.2364492129756492
-0.030263869222460903	-0.0534143452987347	0.2849258714843922
-0.0402257953086993	-0.044268182817019795	-1.1446927672746934
-0.05660428644610035	-0.042995595526669754	-0.9068502715674115
-0.03353658536676747	-0.04148151833555228	-0.6238740855253538
-0.009753097363805417	-0.03864556399975343	-0.09384328759654846
-0.031212649199085996	-0.040609596533108985	-0.46091468845510286
-0.053452738406042206	-0.04338680568328335	-0.9799661990174022
-0.0402257953086993	-0.04280942969639517	-0.8720564731194114
-0.05660428644610035	-0.042628748153103226	-0.8382876703734878
-0.03353658536676747	-0.041791777852125934	-0.6818605971763648
-0.009753097363805417	-0.039152148074841436	-0.18852223152294595
-0.031212649199085996	-0.04033398776923165	-0.40940429169375164
-0.053452738406042206	-0.04380827186952593	-1.0587368816670728
-0.07686645709419641	-0.05468274063365139	-1.348274553352656
-0.05707370447531142	-0.054383116204461686	-1.2922757055300074
-0.06224202577190881	-0.052918595386725074	-1.0185614472256252
-0.05911621728625988	-0.04925625586985938	-0.33408190116702396
-0.023863811178458254	-0.04912424996157531	-0.3094104189728602
-0.0217035147719007	-0.050960464323893076	-0.6525930123390776
-0.07686645709419641	-0.053593466857158455	-1.1446927672746934
-0.05707370447531142	-0.052918595386725074	-1.0185614472256252
-0.06224202577190881	-0.050960464323893076	-0.6525930123390776
-0.05911621728625988	-0.04696662232551842	0.09384328759654846
-0.023863811178458254	-0.04658735583506056	0.16472698202966465
-0.0217035147719007	-0.048993244256093034	-0.2849258714843922
-0.0734234416343392	-0.04888170222490885	-0.40940429169375164
-0.06425935877043328	-0.04631482287694722	0.07033725132507387
-0.048516698916932506	-0.04669116559824379	-1.3914582123358836e-16
-0.05153026348076666	-0.047445724532455394	-0.1410246522435027
-0.030263869222460903	-0.04694194581109987	-0.046870019960113876
-0.002867352664677244	-0.0486117894438821	-0.35895845591533854
-0.0734234416343392	-0.045296754491607874	0.260610977462312
-0.06425935877043328	-0.04319943645705596	0.6525930123390776
-0.048516698916932506	-0.043504055045151646	0.5956607721847874
-0.05153026348076666	-0.04436359667494042	0.43501518980038784
-0.030263869222460903	-0.04503565081937373	0.3094104189728602
-0.002867352664677244	-0.0486117894438821	-0.35895845591533854
-0.06990308601992351	-0.04691826182490949	1.1006981828733953
-0.04674651353066982	-0.046172600958389445	1.2400598147152466
-0.03182552274972786	-0.045593592986710556	1.3482745533526566
-0.029199893109624515	-0.04832230142712006	0.8382876703734878
-0.05454391383210476	-0.04915927172809735	0.6818605971763648
-0.06260364617584749	-0.04991510651423062	0.5405974922880021
-0.06990308601992351	-0.04849800738872496	0.8054487879363849
-0.04674651353066982	-0.045593592986710556	1.3482745533526566
-0.03182552274972786	-0.0429498946168004	1.8423733259592503
-0.029199893109624515	-0.046434978850352304	1.1910222256114797
-0.05454391383210476	-0.052556818224800614	0.046870019960113876
-0.06260364617584749	-0.052682242758603795	0.023428575613718278
-0.0734234416343392	-0.04839941122848707	1.475095329708874
-0.06505230656959238	-0.04704992928433876	1.7273091903548223
-0.048861388300888396	-0.045651086254134145	1.9887484801618804
-0.05660428644610035	-0.04800650857924226	1.5485275786202115
-0.03645795581166211	-0.04238516395103098	2.599138916437941
-0.021281845975535927	-0.04756303985965477	1.6314104644030707
-0.0734234416343392	-0.05339948519434812	0.5405974922880021
-0.06505230656959238	-0.05084211691375437	1.0185614472256252
-0.048861388300888396	-0.05016724544332099	1.1446927672746934
-0.05660428644610035	-0.05104862257705744	0.9799661990174022
-0.03645795581166211	-0.04238516395103098	2.599138916437941
-0.021281845975535927	-0.045651086254134145	1.9887484801618804
-0.05881537296236339	-0.057904568412610324	0.5136787153478806
-0.035741505607794787	-0.053738649151361034	1.2922757055300078
-0.0783736803051822	-0.055987051619288894	0.8720564731194114
-0.08675179323449711	-0.05651461600407254	0.7734563763915023
-0.059171014824483094	-0.056343439124185726	0.8054487879363849
-0.04989768578465822	-0.058325461249814095	0.43501518980038784
-0.05881537296236339	-0.05964433324084262	0.18852223152294595
-0.035741505607794787	-0.0531148944967276	1.4088534561424952
-0.0783736803051822	-0.057904568412610324	0.5136787153478806
-0.08675179323449711	-0.05859810369828852	0.3840591879036024
-0.059171014824483094	-0.058732406327479156	0.35895845591533854
-0.04989768578465822	-0.05989847123890586	0.1410246522435027
-0.05141518387472417	-0.04239486613569776	0.46091468845510286
-0.02007896959628743	-0.050525832253199496	-1.0587368816670728
-0.05155444931468139	-0.05358994878435957	-1.63141046440307
-0.06118590344174187	-0.055501902389880196	-1.988748480161879
-0.06956670448240045	-0.05876782469298334	-2.5991389164379366
-0.05141518387472417	-0.04789966095843955	-0.5679138633665171
-0.02007896959628743	-0.051496009005507395	-1.2400598147152462
-0.05155444931468139	-0.055501902389880196	-1.988748480161879
-0.06118590344174187	-0.05471871534709645	-1.8423733259592496
-0.06956670448240045	-0.05876782469298334	-2.5991389164379366
-0.06425935877043328	-0.04210845004753276	-0.18852223152294595
-0.048516698916932506	-0.04223634142694202	-0.21242472142584182
-0.04685614308431168	-0.04428686366835006	-0.5956607721847874
-0.03883420698926675	-0.04540934416418965	-0.8054487879363849
-0.009753097363805417	-0.043848214875765054	-0.5136787153478806
-0.035700263368033516	-0.04413840254745731	-0.5679138633665171
-0.06425935877043328	-0.04275526789412797	-0.3094104189728602
-0.048516698916932506	-0.043427322038561283	-0.43501518980038784
-0.04685614308431168	-0.04399224503868399	-0.5405974922880021
-0.03883420698926675	-0.04523816728430284	-0.7734563763915023
-0.009753097363805417	-0.04428686366835006	-0.5956607721847874
-0.035700263368033516	-0.044907866976489796	-0.7117243049345193
-0.0592407252621178	-0.06062759274270842	-0.7422367184223768
-0.057620385199517975	-0.0581807298731364	-0.2849258714843922
-0.038406633651282454	-0.05564752386747377	0.18852223152294595
-0.0834322124956525	-0.0552618096931127	0.260610977462312
-0.08041104143489015	-0.05954871272317469	-0.5405974922880021
-0.045461865904804666	-0.057284381879156514	-0.1174012973141195
-0.0592407252621178	-0.06096581184868035	-0.8054487879363849
-0.057620385199517975	-0.05912236619029101	-0.46091468845510286
-0.038406633651282454	-0.056656220799748615	-1.3914582123358836e-16
-0.0834322124956525	-0.05551963248806451	0.21242472142584182
-0.08041104143489015	-0.05844374148690274	-0.33408190116702396
-0.045461865904804666	-0.05940468256025575	-0.5136787153478806
0.024696665824592703	-0.031317233809874764	1.0185614472256252
0.04265130182928172	-0.032795722070934785	0.7422367184223768
-0.02402938154274929	-0.030642362339441388	1.1446927672746934
-0.08324260919998448	-0.03327536487270677	0.6525930123390776
-0.07506165630103792	-0.036892449692947485	-0.023428575613718278
-0.05358749694594932	-0.03714343673519116	-0.07033725132507387
0.024696665824592703	-0.02848162547536266	1.5485275786202115
0.04265130182928172	-0.03087775740114739	1.1006981828733953
-0.02402938154274929	-0.02803815675577517	1.6314104644030707
-0.08324260919998448	-0.032795722070934785	0.7422367184223768
-0.07506165630103792	-0.03714343673519116	-0.07033725132507387
-0.05358749694594932	-0.03639075129259803	0.07033725132507387
-0.06314855983620947	-0.0553008365473807	0.9427781453450998
-0.06608315296687316	-0.05397259509703689	1.1910222256114797
-0.06343273755707785	-0.05855769399718716	0.33408190116702396
-0.06944223239074306	-0.06021985900528838	0.023428575613718278
-0.07325680875448491	-0.06173962579097719	-0.260610977462312
-0.04341496008842589	-0.058154678057676226	0.40940429169375164
-0.06314855983620947	-0.05620680051529636	0.7734563763915023
-0.06608315296687316	-0.054680393957381945	1.0587368816670728
-0.06343273755707785	-0.058154678057676226	0.40940429169375164
-0.06944223239074306	-0.060973375763749185	-0.1174012973141195
-0.07325680875448491	-0.06725959570609771	-1.2922757055300074
-0.04341496008842589	-0.06295161108720138	-0.4871271542309799
-0.07639122810878292	-0.04608050730660769	0.2849258714843922
-0.058696112372175924	-0.045550089905166534	0.3840591879036024
-0.044762007786390216	-0.046850457445783866	0.1410246522435027
-0.05153026348076666	-0.04710290352280864	0.09384328759654846
-0.03303335546957615	-0.044998619977135376	0.4871271542309799
-0.007676378372627629	-0.04379690251876359	0.7117243049345193
-0.07639122810878292	-0.04785579659285155	-0.046870019960113876
-0.058696112372175924	-0.046976855300587574	0.1174012973141195
-0.044762007786390216	-0.04773037205904837	-0.023428575613718278
-0.05153026348076666	-0.04810712923718231	-0.09384328759654846
-0.03303335546957615	-0.044998619977135376	0.4871271542309799
-0.007676378372627629	-0.04311971936945884	0.8382876703734878
-0.053875477218998435	-0.052560201432047496	0.9068502715674115
-0.04037891272644685	-0.049874210139760795	1.4088534561424952
-0.07336966806327949	-0.05716156560329458	0.046870019960113876
-0.07869992594514057	-0.06189764282668729	-0.8382876703734878
-0.06247105442011563	-0.06378496540345505	-1.1910222256114793
-0.051004091855123	-0.06330168242889786	-1.1006981828733953
-0.053875477218998435	-0.04951977992686354	1.475095329708874
-0.04037891272644685	-0.04817029798271522	1.7273091903548223
-0.07336966806327949	-0.05562482512899653	0.33408190116702396
-0.07869992594514057	-0.05854893412783476	-0.21242472142584182
-0.06247105442011563	-0.06075041300913635	-0.6238740855253538
-0.051004091855123	-0.06245672395311124	-0.9427781453450998
-0.05200442251775065	-0.0560340958751659	-0.8720564731194114
-0.03620137250161182	-0.05550653149038225	-0.7734563763915023
-0.0830012418663603	-0.055016444030896665	-0.6818605971763648
-0.07408929583849036	-0.0551762311825692	-0.7117243049345193
-0.050441618221060115	-0.05800311480060456	-1.2400598147152462
-0.037521707378471485	-0.05641249545829791	-0.9427781453450998
-0.05200442251775065	-0.05342304379616626	-0.3840591879036024
-0.03620137250161182	-0.052762528427973236	-0.260610977462312
-0.0830012418663603	-0.05212267625554893	-0.1410246522435027
-0.07408929583849036	-0.052249496668982015	-0.16472698202966465
-0.050441618221060115	-0.055339489264297125	-0.7422367184223768
-0.037521707378471485	-0.056220261705440484	-0.9068502715674115
-0.06544714841754706	-0.05403122091519716	0.5679138633665171
-0.06152597057791683	-0.05388275979430441	0.5956607721847874
-0.07384872444990677	-0.055804737880840165	0.2364492129756492
-0.07325680875448491	-0.05618849099975186	0.16472698202966465
-0.039631032451859345	-0.05644170926798865	0.1174012973141195
-0.026066339809830925	-0.05833500281395294	-0.2364492129756492
-0.06544714841754706	-0.05221772596329339	0.9068502715674115
-0.06152597057791683	-0.05015548932564012	1.2922757055300078
-0.07384872444990677	-0.0504348728681293	1.2400598147152466
-0.07325680875448491	-0.04531598863436551	2.196762911333597
-0.039631032451859345	-0.05403122091519716	0.5679138633665171
-0.026066339809830925	-0.05833500281395294	-0.2364492129756492
-0.07428644083458792	-0.04175246761399029	-1.7273091903548217
-0.047929792976768144	-0.04079588831908679	-1.5485275786202108
-0.039057430549815954	-0.04236812360141115	-1.8423733259592496
-0.03053960784661493	-0.040402985669841976	-1.4750953297088738
-0.011970554138497529	-0.044264301493585886	-2.196762911333596
-0.006208430181590085	-0.04004855545694472	-1.4088534561424952
-0.07428644083458792	-0.04079588831908679	-1.5485275786202108
-0.047929792976768144	-0.040402985669841976	-1.4750953297088738
-0.039057430549815954	-0.04175246761399029	-1.7273091903548217
-0.03053960784661493	-0.04123935703867427	-1.63141046440307
-0.011970554138497529	-0.044264301493585886	-2.196762911333596
-0.006208430181590085	-0.04004855545694472	-1.4088534561424952
