# Supplementary material for: Shared pathway-specific network mechanisms of dopamine and deep brain stimulation for the treatment of Parkinson’s disease
Source: Nat Commun. 2025 Apr 15;16:3587. doi: 10.1038/s41467-025-58825-z (PMC12000430; doi:10.1038/s41467-025-58825-z)
Supplement: Supplementary file 4 — Source Data [file 41467_2025_58825_MOESM4_ESM.zip › Source Data/FigS1a_Power_OFF_Low_High.csv]

power	freqs	peak_fband	sub	med	stim
[1.9088699655741233, 1.9156966932402284, 1.7652535362824329, 1.6293112926607678, 1.5087661554022704, 1.4707941310185821, 1.5056072746940872, 1.5080746862685193, 1.446735470731083, 1.4100418066816973, 1.398988825841268, 1.3618161245373002, 1.3325997434394827, 1.3033042958115997, 1.2689222267847462, 1.1879493173039708, 1.1087145635450348, 1.1103231321016043, 1.1113276389416304, 1.150778495632103, 1…	[3.0, 3.5, 4.0, 4.5, 5.0, 5.5, 6.0, 6.5, 7.0, 7.5, 8.0, 8.5, 9.0, 9.5, 10.0, 10.5, 11.0, 11.5, 12.0, 12.5, 13.0, 13.5, 14.0, 14.5, 15.0, 15.5, 16.0, 16.5, 17.0, 17.5, 18.0, 18.5, 19.0, 19.5, 20.0, 20.5, 21.0, 21.5, 22.0, 22.5, 23.0, 23.5, 24.0, 24.5, 25.0, 25.5, 26.0, 26.5, 27.0, 27.5, 28.0, 28.5, 29.0, 29.5, 30.0, 30.5, 31.0, 31.5, 32.0, 32.5, 33.0, 33.5, 34.0, 34.5, 35.0, 35.5, 36.0, 36.5, 37.0…	low_beta	006	Off	Off
[9.557793581607084, 9.344499798090322, 8.5603968777245, 7.281837134349797, 5.832574737479574, 5.40314622068083, 4.8899301465849385, 4.318313968011839, 4.063600623115776, 3.7452069672336936, 3.2382969525232657, 2.8838129822036453, 2.4908677855879473, 2.233418521435732, 1.9784826850883317, 1.834164279840532, 1.6830301756356296, 1.5403585876376116, 1.4416494836622848, 1.3559835424380335, 1.258653062…	[3.0, 3.5, 4.0, 4.5, 5.0, 5.5, 6.0, 6.5, 7.0, 7.5, 8.0, 8.5, 9.0, 9.5, 10.0, 10.5, 11.0, 11.5, 12.0, 12.5, 13.0, 13.5, 14.0, 14.5, 15.0, 15.5, 16.0, 16.5, 17.0, 17.5, 18.0, 18.5, 19.0, 19.5, 20.0, 20.5, 21.0, 21.5, 22.0, 22.5, 23.0, 23.5, 24.0, 24.5, 25.0, 25.5, 26.0, 26.5, 27.0, 27.5, 28.0, 28.5, 29.0, 29.5, 30.0, 30.5, 31.0, 31.5, 32.0, 32.5, 33.0, 33.5, 34.0, 34.5, 35.0, 35.5, 36.0, 36.5, 37.0…	low_beta	007	Off	Off
[3.090185377711286, 3.210450893767744, 2.978932428892764, 2.9251351694920844, 2.693885133413602, 2.733588250260205, 2.6376766555242073, 2.6622401057262923, 2.7105298302073546, 2.792867406249775, 3.0037305571130277, 3.1805845921946703, 3.264005797283013, 3.242861685915759, 3.129583969210507, 3.030969269664059, 2.951361629841111, 2.872978811469033, 2.718167737560093, 2.475861638769789, 2.1029996731…	[3.0, 3.5, 4.0, 4.5, 5.0, 5.5, 6.0, 6.5, 7.0, 7.5, 8.0, 8.5, 9.0, 9.5, 10.0, 10.5, 11.0, 11.5, 12.0, 12.5, 13.0, 13.5, 14.0, 14.5, 15.0, 15.5, 16.0, 16.5, 17.0, 17.5, 18.0, 18.5, 19.0, 19.5, 20.0, 20.5, 21.0, 21.5, 22.0, 22.5, 23.0, 23.5, 24.0, 24.5, 25.0, 25.5, 26.0, 26.5, 27.0, 27.5, 28.0, 28.5, 29.0, 29.5, 30.0, 30.5, 31.0, 31.5, 32.0, 32.5, 33.0, 33.5, 34.0, 34.5, 35.0, 35.5, 36.0, 36.5, 37.0…	low_beta	009	Off	Off
[1.369577074991223, 1.3312809907244796, 1.1848983097077948, 1.0823396052094547, 1.0197061425723615, 0.9981956047060563, 1.0007099733322842, 0.9898351437637987, 0.9767587393747661, 0.984818152531909, 1.0144939709876928, 1.025143928151645, 1.016618420884778, 1.0116762776156294, 1.014955679056291, 1.0148799745590726, 1.013546977780393, 1.0274493191350658, 1.0075663700277195, 0.9674410867537097, 0.95…	[3.0, 3.5, 4.0, 4.5, 5.0, 5.5, 6.0, 6.5, 7.0, 7.5, 8.0, 8.5, 9.0, 9.5, 10.0, 10.5, 11.0, 11.5, 12.0, 12.5, 13.0, 13.5, 14.0, 14.5, 15.0, 15.5, 16.0, 16.5, 17.0, 17.5, 18.0, 18.5, 19.0, 19.5, 20.0, 20.5, 21.0, 21.5, 22.0, 22.5, 23.0, 23.5, 24.0, 24.5, 25.0, 25.5, 26.0, 26.5, 27.0, 27.5, 28.0, 28.5, 29.0, 29.5, 30.0, 30.5, 31.0, 31.5, 32.0, 32.5, 33.0, 33.5, 34.0, 34.5, 35.0, 35.5, 36.0, 36.5, 37.0…	low_beta	012	Off	Off
[0.9544253356273719, 0.993282514644943, 0.9744309101244097, 0.8945401581220386, 0.8492444726009747, 0.8247256281511779, 0.80311665883658, 0.7806475194501038, 0.7679454145926167, 0.7642804442037541, 0.8236760752382851, 0.9682813760256963, 1.2052222176416918, 1.493559889967013, 1.7879797882350845, 2.1121791229500166, 2.369322381076479, 2.66852273858088, 2.952266891174481, 3.1950669436657995, 3.3062…	[3.0, 3.5, 4.0, 4.5, 5.0, 5.5, 6.0, 6.5, 7.0, 7.5, 8.0, 8.5, 9.0, 9.5, 10.0, 10.5, 11.0, 11.5, 12.0, 12.5, 13.0, 13.5, 14.0, 14.5, 15.0, 15.5, 16.0, 16.5, 17.0, 17.5, 18.0, 18.5, 19.0, 19.5, 20.0, 20.5, 21.0, 21.5, 22.0, 22.5, 23.0, 23.5, 24.0, 24.5, 25.0, 25.5, 26.0, 26.5, 27.0, 27.5, 28.0, 28.5, 29.0, 29.5, 30.0, 30.5, 31.0, 31.5, 32.0, 32.5, 33.0, 33.5, 34.0, 34.5, 35.0, 35.5, 36.0, 36.5, 37.0…	low_beta	014	Off	Off
[6.967184307235468, 6.895712325820664, 5.937834138053073, 3.4888033732273698, 3.3151507043170167, 2.9053912317688773, 2.492502678531217, 1.947443218167883, 1.850505021269089, 1.8623672374133065, 1.8939196465203156, 1.8415040115844137, 1.8706432465357679, 1.8776959749410256, 1.877808420697586, 1.7899135123948657, 1.5179883435246022, 1.4711191443440814, 1.4841700420615886, 1.4478635773937214, 1.427…	[3.0, 3.5, 4.0, 4.5, 5.0, 5.5, 6.0, 6.5, 7.0, 7.5, 8.0, 8.5, 9.0, 9.5, 10.0, 10.5, 11.0, 11.5, 12.0, 12.5, 13.0, 13.5, 14.0, 14.5, 15.0, 15.5, 16.0, 16.5, 17.0, 17.5, 18.0, 18.5, 19.0, 19.5, 20.0, 20.5, 21.0, 21.5, 22.0, 22.5, 23.0, 23.5, 24.0, 24.5, 25.0, 25.5, 26.0, 26.5, 27.0, 27.5, 28.0, 28.5, 29.0, 29.5, 30.0, 30.5, 31.0, 31.5, 32.0, 32.5, 33.0, 33.5, 34.0, 34.5, 35.0, 35.5, 36.0, 36.5, 37.0…	low_beta	017	Off	Off
[3.277803919671581, 3.3665731421043046, 3.2954919996277456, 3.021356435871915, 2.893936789657777, 2.6723520560386826, 2.4366167303197024, 2.2427385217663196, 2.1139336176283727, 2.0277758564568646, 1.9459740727607584, 1.8691285112578573, 1.7613043418775085, 1.6450657967266826, 1.5644313255563682, 1.5036604128983617, 1.4788996898148712, 1.398210427478255, 1.3356859731625643, 1.2785669357182283, 1.…	[3.0, 3.5, 4.0, 4.5, 5.0, 5.5, 6.0, 6.5, 7.0, 7.5, 8.0, 8.5, 9.0, 9.5, 10.0, 10.5, 11.0, 11.5, 12.0, 12.5, 13.0, 13.5, 14.0, 14.5, 15.0, 15.5, 16.0, 16.5, 17.0, 17.5, 18.0, 18.5, 19.0, 19.5, 20.0, 20.5, 21.0, 21.5, 22.0, 22.5, 23.0, 23.5, 24.0, 24.5, 25.0, 25.5, 26.0, 26.5, 27.0, 27.5, 28.0, 28.5, 29.0, 29.5, 30.0, 30.5, 31.0, 31.5, 32.0, 32.5, 33.0, 33.5, 34.0, 34.5, 35.0, 35.5, 36.0, 36.5, 37.0…	low_beta	019	Off	Off
[4.115029629171137, 4.006755960210537, 2.607378767833813, 2.5016810178791644, 2.21713612401013, 2.300278154546842, 2.2861671817195943, 2.282265730968925, 2.3501100740067145, 2.4307531829934317, 2.576007828945132, 2.865357447741494, 3.1645479810033086, 3.314856983488605, 3.1973883567337444, 3.0222740716306826, 2.86110775863982, 2.7273287711926946, 2.5733371821012234, 2.3964930346908546, 2.10130822…	[3.0, 3.5, 4.0, 4.5, 5.0, 5.5, 6.0, 6.5, 7.0, 7.5, 8.0, 8.5, 9.0, 9.5, 10.0, 10.5, 11.0, 11.5, 12.0, 12.5, 13.0, 13.5, 14.0, 14.5, 15.0, 15.5, 16.0, 16.5, 17.0, 17.5, 18.0, 18.5, 19.0, 19.5, 20.0, 20.5, 21.0, 21.5, 22.0, 22.5, 23.0, 23.5, 24.0, 24.5, 25.0, 25.5, 26.0, 26.5, 27.0, 27.5, 28.0, 28.5, 29.0, 29.5, 30.0, 30.5, 31.0, 31.5, 32.0, 32.5, 33.0, 33.5, 34.0, 34.5, 35.0, 35.5, 36.0, 36.5, 37.0…	low_beta	022	Off	Off
[5.409237898505119, 4.608367539136915, 3.1647174173616275, 2.364334248780053, 1.9510008106392236, 1.7508995143008752, 1.6532503974440171, 1.5802561853268378, 1.5528230076792948, 1.5693929440394063, 1.5722390185768724, 1.6708177737756191, 1.8234331712086786, 1.9979481848496106, 2.235155185945482, 2.4870563858547934, 2.7262645570718487, 3.053540701402484, 3.371990800172442, 3.528530974151129, 3.605…	[3.0, 3.5, 4.0, 4.5, 5.0, 5.5, 6.0, 6.5, 7.0, 7.5, 8.0, 8.5, 9.0, 9.5, 10.0, 10.5, 11.0, 11.5, 12.0, 12.5, 13.0, 13.5, 14.0, 14.5, 15.0, 15.5, 16.0, 16.5, 17.0, 17.5, 18.0, 18.5, 19.0, 19.5, 20.0, 20.5, 21.0, 21.5, 22.0, 22.5, 23.0, 23.5, 24.0, 24.5, 25.0, 25.5, 26.0, 26.5, 27.0, 27.5, 28.0, 28.5, 29.0, 29.5, 30.0, 30.5, 31.0, 31.5, 32.0, 32.5, 33.0, 33.5, 34.0, 34.5, 35.0, 35.5, 36.0, 36.5, 37.0…	low_beta	023	Off	Off
[3.7550336956036725, 3.8635918004147003, 3.7327162936657743, 3.273054101548228, 3.0764724558179033, 2.9189814350550085, 2.692566312456953, 2.5311061701104345, 2.295584703888284, 2.0756676480424106, 1.9622409456386734, 1.8923913708007056, 1.8986698368801396, 1.942018089255345, 1.9721438390176877, 1.9884689233070736, 2.018565593571563, 2.0233555259831553, 2.0092645610001107, 1.982421726814916, 1.93…	[3.0, 3.5, 4.0, 4.5, 5.0, 5.5, 6.0, 6.5, 7.0, 7.5, 8.0, 8.5, 9.0, 9.5, 10.0, 10.5, 11.0, 11.5, 12.0, 12.5, 13.0, 13.5, 14.0, 14.5, 15.0, 15.5, 16.0, 16.5, 17.0, 17.5, 18.0, 18.5, 19.0, 19.5, 20.0, 20.5, 21.0, 21.5, 22.0, 22.5, 23.0, 23.5, 24.0, 24.5, 25.0, 25.5, 26.0, 26.5, 27.0, 27.5, 28.0, 28.5, 29.0, 29.5, 30.0, 30.5, 31.0, 31.5, 32.0, 32.5, 33.0, 33.5, 34.0, 34.5, 35.0, 35.5, 36.0, 36.5, 37.0…	low_beta	025	Off	Off
[3.436145288006685, 3.356535397615059, 2.9337928476565764, 2.570761072145328, 2.3871173382556745, 2.2389331167196365, 2.139612555246722, 2.0328664129676772, 1.8877067135599042, 1.72979087289918, 1.6130541297846475, 1.5437192216852744, 1.4959874252627594, 1.4310942348637021, 1.40044657087243, 1.3730280747984789, 1.3553696015061985, 1.3509636882347826, 1.3456634898315805, 1.3380009092316372, 1.3337…	[3.0, 3.5, 4.0, 4.5, 5.0, 5.5, 6.0, 6.5, 7.0, 7.5, 8.0, 8.5, 9.0, 9.5, 10.0, 10.5, 11.0, 11.5, 12.0, 12.5, 13.0, 13.5, 14.0, 14.5, 15.0, 15.5, 16.0, 16.5, 17.0, 17.5, 18.0, 18.5, 19.0, 19.5, 20.0, 20.5, 21.0, 21.5, 22.0, 22.5, 23.0, 23.5, 24.0, 24.5, 25.0, 25.5, 26.0, 26.5, 27.0, 27.5, 28.0, 28.5, 29.0, 29.5, 30.0, 30.5, 31.0, 31.5, 32.0, 32.5, 33.0, 33.5, 34.0, 34.5, 35.0, 35.5, 36.0, 36.5, 37.0…	low_beta	026	Off	Off
[4.5929329472537805, 4.585182552309677, 4.203474025363858, 3.6632791754535274, 3.3610710474032053, 3.10296160547734, 2.94243670144993, 2.692802102629928, 2.570707677432794, 2.4012992908057313, 2.2177862052737964, 2.0890102548178624, 1.9753393993903043, 1.8137487191176571, 1.6860344739893551, 1.55428347727275, 1.437403248997218, 1.3735846643832084, 1.337747421352181, 1.268105709055852, 1.197457111…	[3.0, 3.5, 4.0, 4.5, 5.0, 5.5, 6.0, 6.5, 7.0, 7.5, 8.0, 8.5, 9.0, 9.5, 10.0, 10.5, 11.0, 11.5, 12.0, 12.5, 13.0, 13.5, 14.0, 14.5, 15.0, 15.5, 16.0, 16.5, 17.0, 17.5, 18.0, 18.5, 19.0, 19.5, 20.0, 20.5, 21.0, 21.5, 22.0, 22.5, 23.0, 23.5, 24.0, 24.5, 25.0, 25.5, 26.0, 26.5, 27.0, 27.5, 28.0, 28.5, 29.0, 29.5, 30.0, 30.5, 31.0, 31.5, 32.0, 32.5, 33.0, 33.5, 34.0, 34.5, 35.0, 35.5, 36.0, 36.5, 37.0…	low_beta	027	Off	Off
[1.9226173695862887, 1.9230104117985674, 1.7749124029052563, 1.6333333865989816, 1.5095964942709275, 1.457991119691623, 1.4800305025951672, 1.475272510602608, 1.3972715518119427, 1.3488485997253352, 1.3325587067389089, 1.3003246327501286, 1.2731503879728345, 1.2468937305992238, 1.2129700782050574, 1.136123645526437, 1.0545641169688877, 1.0439515940054307, 1.0363443320173893, 1.06519997834618, 1.1…	[3.0, 3.5, 4.0, 4.5, 5.0, 5.5, 6.0, 6.5, 7.0, 7.5, 8.0, 8.5, 9.0, 9.5, 10.0, 10.5, 11.0, 11.5, 12.0, 12.5, 13.0, 13.5, 14.0, 14.5, 15.0, 15.5, 16.0, 16.5, 17.0, 17.5, 18.0, 18.5, 19.0, 19.5, 20.0, 20.5, 21.0, 21.5, 22.0, 22.5, 23.0, 23.5, 24.0, 24.5, 25.0, 25.5, 26.0, 26.5, 27.0, 27.5, 28.0, 28.5, 29.0, 29.5, 30.0, 30.5, 31.0, 31.5, 32.0, 32.5, 33.0, 33.5, 34.0, 34.5, 35.0, 35.5, 36.0, 36.5, 37.0…	high_beta	006	Off	Off
[5.892130765892019, 5.907137510834705, 5.532541421760012, 4.926237300394614, 4.258397495293502, 4.0830249317615435, 3.8622176329952436, 3.6003389469992464, 3.460385718014388, 3.194845646781301, 2.820675621503838, 2.5209981952888296, 2.2343249876332885, 2.0083359420947797, 1.7851544841480822, 1.6170441948880812, 1.4810334391955118, 1.3686432506166548, 1.298532867856645, 1.2596654483919905, 1.22224…	[3.0, 3.5, 4.0, 4.5, 5.0, 5.5, 6.0, 6.5, 7.0, 7.5, 8.0, 8.5, 9.0, 9.5, 10.0, 10.5, 11.0, 11.5, 12.0, 12.5, 13.0, 13.5, 14.0, 14.5, 15.0, 15.5, 16.0, 16.5, 17.0, 17.5, 18.0, 18.5, 19.0, 19.5, 20.0, 20.5, 21.0, 21.5, 22.0, 22.5, 23.0, 23.5, 24.0, 24.5, 25.0, 25.5, 26.0, 26.5, 27.0, 27.5, 28.0, 28.5, 29.0, 29.5, 30.0, 30.5, 31.0, 31.5, 32.0, 32.5, 33.0, 33.5, 34.0, 34.5, 35.0, 35.5, 36.0, 36.5, 37.0…	high_beta	007	Off	Off
[3.1332699845937584, 3.3003635194489593, 3.2416174317963473, 3.19546993414455, 3.171830678313331, 3.268478761898903, 3.235468864051344, 3.1899934240267904, 3.0743897247475007, 3.0209426712784633, 3.057696613695571, 3.030644916254424, 2.947007995483521, 2.8530965895033087, 2.6361676155369547, 2.4782116776501653, 2.3822382415660797, 2.288640742181576, 2.1378252514649705, 1.9521290482422005, 1.75758…	[3.0, 3.5, 4.0, 4.5, 5.0, 5.5, 6.0, 6.5, 7.0, 7.5, 8.0, 8.5, 9.0, 9.5, 10.0, 10.5, 11.0, 11.5, 12.0, 12.5, 13.0, 13.5, 14.0, 14.5, 15.0, 15.5, 16.0, 16.5, 17.0, 17.5, 18.0, 18.5, 19.0, 19.5, 20.0, 20.5, 21.0, 21.5, 22.0, 22.5, 23.0, 23.5, 24.0, 24.5, 25.0, 25.5, 26.0, 26.5, 27.0, 27.5, 28.0, 28.5, 29.0, 29.5, 30.0, 30.5, 31.0, 31.5, 32.0, 32.5, 33.0, 33.5, 34.0, 34.5, 35.0, 35.5, 36.0, 36.5, 37.0…	high_beta	009	Off	Off
[1.200588706283103, 1.1292604009273686, 0.9848134624630119, 0.8642999367843557, 0.8227038020245949, 0.8034833241909803, 0.8239987333086135, 0.8284442089701255, 0.8369828622616645, 0.8553120832780511, 0.8706345792542415, 0.8779055724142523, 0.8739546497544528, 0.8666582473732012, 0.8632740798235575, 0.8703316268545794, 0.888848362049182, 0.9282673709242356, 0.9268381874562772, 0.9175599434252856, …	[3.0, 3.5, 4.0, 4.5, 5.0, 5.5, 6.0, 6.5, 7.0, 7.5, 8.0, 8.5, 9.0, 9.5, 10.0, 10.5, 11.0, 11.5, 12.0, 12.5, 13.0, 13.5, 14.0, 14.5, 15.0, 15.5, 16.0, 16.5, 17.0, 17.5, 18.0, 18.5, 19.0, 19.5, 20.0, 20.5, 21.0, 21.5, 22.0, 22.5, 23.0, 23.5, 24.0, 24.5, 25.0, 25.5, 26.0, 26.5, 27.0, 27.5, 28.0, 28.5, 29.0, 29.5, 30.0, 30.5, 31.0, 31.5, 32.0, 32.5, 33.0, 33.5, 34.0, 34.5, 35.0, 35.5, 36.0, 36.5, 37.0…	high_beta	012	Off	Off
[1.634787468441019, 1.6976904642680533, 1.6638106172708818, 1.5172001072092867, 1.4236162448653502, 1.3749927061581435, 1.3183986836586945, 1.2554258496092043, 1.1892196366698333, 1.1148120924323714, 1.0984049589877505, 1.1485133401264773, 1.2886575867714138, 1.4742916461303914, 1.6710731400902863, 1.8963695260361102, 2.077952087889333, 2.2842331917039553, 2.4861748303187414, 2.648051924799447, 2…	[3.0, 3.5, 4.0, 4.5, 5.0, 5.5, 6.0, 6.5, 7.0, 7.5, 8.0, 8.5, 9.0, 9.5, 10.0, 10.5, 11.0, 11.5, 12.0, 12.5, 13.0, 13.5, 14.0, 14.5, 15.0, 15.5, 16.0, 16.5, 17.0, 17.5, 18.0, 18.5, 19.0, 19.5, 20.0, 20.5, 21.0, 21.5, 22.0, 22.5, 23.0, 23.5, 24.0, 24.5, 25.0, 25.5, 26.0, 26.5, 27.0, 27.5, 28.0, 28.5, 29.0, 29.5, 30.0, 30.5, 31.0, 31.5, 32.0, 32.5, 33.0, 33.5, 34.0, 34.5, 35.0, 35.5, 36.0, 36.5, 37.0…	high_beta	014	Off	Off
[8.561059331418766, 8.453846639822128, 7.186792001366505, 3.7239622394400365, 3.5327288060312254, 2.990751077833691, 2.480437850016607, 1.9401007761986833, 1.7879977736981256, 1.7714350457994543, 1.7796669329818258, 1.6772009492289903, 1.696197752419923, 1.7005652732565237, 1.6893566884011992, 1.6080966730204815, 1.3537818908147532, 1.3157061201021591, 1.3318178337132915, 1.3085487398664188, 1.30…	[3.0, 3.5, 4.0, 4.5, 5.0, 5.5, 6.0, 6.5, 7.0, 7.5, 8.0, 8.5, 9.0, 9.5, 10.0, 10.5, 11.0, 11.5, 12.0, 12.5, 13.0, 13.5, 14.0, 14.5, 15.0, 15.5, 16.0, 16.5, 17.0, 17.5, 18.0, 18.5, 19.0, 19.5, 20.0, 20.5, 21.0, 21.5, 22.0, 22.5, 23.0, 23.5, 24.0, 24.5, 25.0, 25.5, 26.0, 26.5, 27.0, 27.5, 28.0, 28.5, 29.0, 29.5, 30.0, 30.5, 31.0, 31.5, 32.0, 32.5, 33.0, 33.5, 34.0, 34.5, 35.0, 35.5, 36.0, 36.5, 37.0…	high_beta	017	Off	Off
[5.677971420978352, 5.724819433597493, 5.484721254561419, 4.887385230049938, 4.624625008155348, 4.100007187213546, 3.6613562111476448, 3.2537498761158483, 2.9571771408250385, 2.7819517178944917, 2.6329811631720808, 2.4852514211404375, 2.320726855508676, 2.0965651603616893, 1.9053084634942556, 1.743676615215867, 1.6116671289793694, 1.518363522673077, 1.417468011021866, 1.3330082949683866, 1.278135…	[3.0, 3.5, 4.0, 4.5, 5.0, 5.5, 6.0, 6.5, 7.0, 7.5, 8.0, 8.5, 9.0, 9.5, 10.0, 10.5, 11.0, 11.5, 12.0, 12.5, 13.0, 13.5, 14.0, 14.5, 15.0, 15.5, 16.0, 16.5, 17.0, 17.5, 18.0, 18.5, 19.0, 19.5, 20.0, 20.5, 21.0, 21.5, 22.0, 22.5, 23.0, 23.5, 24.0, 24.5, 25.0, 25.5, 26.0, 26.5, 27.0, 27.5, 28.0, 28.5, 29.0, 29.5, 30.0, 30.5, 31.0, 31.5, 32.0, 32.5, 33.0, 33.5, 34.0, 34.5, 35.0, 35.5, 36.0, 36.5, 37.0…	high_beta	019	Off	Off
[2.2957990938322923, 2.3285105976789526, 1.8272408285986677, 1.812025413958946, 1.742801326374343, 1.7638542360733052, 1.7528484879690978, 1.7765014965366395, 1.8260818710456177, 1.8893829955172854, 2.0321205129025612, 2.3243193656318955, 2.666760028494474, 2.8705427533980754, 2.910630930160786, 2.9183129521281908, 2.8591919891796653, 2.7963082177395577, 2.6830577800900817, 2.559942081665338, 2.2…	[3.0, 3.5, 4.0, 4.5, 5.0, 5.5, 6.0, 6.5, 7.0, 7.5, 8.0, 8.5, 9.0, 9.5, 10.0, 10.5, 11.0, 11.5, 12.0, 12.5, 13.0, 13.5, 14.0, 14.5, 15.0, 15.5, 16.0, 16.5, 17.0, 17.5, 18.0, 18.5, 19.0, 19.5, 20.0, 20.5, 21.0, 21.5, 22.0, 22.5, 23.0, 23.5, 24.0, 24.5, 25.0, 25.5, 26.0, 26.5, 27.0, 27.5, 28.0, 28.5, 29.0, 29.5, 30.0, 30.5, 31.0, 31.5, 32.0, 32.5, 33.0, 33.5, 34.0, 34.5, 35.0, 35.5, 36.0, 36.5, 37.0…	high_beta	022	Off	Off
[7.545144163272246, 6.124218496164463, 3.898234790853897, 2.7360070254359847, 2.1871240735275546, 1.9096429711886689, 1.7522650024259523, 1.6606944340669, 1.6428540252388606, 1.68828033175127, 1.70420369103954, 1.8592873804615653, 2.067095386214033, 2.3118853734655267, 2.620437617593531, 2.8353994820880035, 2.9850107929103533, 3.0820007829441884, 3.129353166579415, 3.1066480039990445, 2.982738847…	[3.0, 3.5, 4.0, 4.5, 5.0, 5.5, 6.0, 6.5, 7.0, 7.5, 8.0, 8.5, 9.0, 9.5, 10.0, 10.5, 11.0, 11.5, 12.0, 12.5, 13.0, 13.5, 14.0, 14.5, 15.0, 15.5, 16.0, 16.5, 17.0, 17.5, 18.0, 18.5, 19.0, 19.5, 20.0, 20.5, 21.0, 21.5, 22.0, 22.5, 23.0, 23.5, 24.0, 24.5, 25.0, 25.5, 26.0, 26.5, 27.0, 27.5, 28.0, 28.5, 29.0, 29.5, 30.0, 30.5, 31.0, 31.5, 32.0, 32.5, 33.0, 33.5, 34.0, 34.5, 35.0, 35.5, 36.0, 36.5, 37.0…	high_beta	023	Off	Off
[2.327324254835087, 2.4591232628858073, 2.4228220366287845, 2.2476586441855138, 2.158561672046643, 2.0891636226209824, 2.0171342541681003, 1.9472666253215198, 1.8434121779199735, 1.8121213280588726, 1.7584614699262038, 1.7392812134057092, 1.7331644849404704, 1.7393288847900064, 1.7225666052233781, 1.660436844385581, 1.6386961034939298, 1.6399513350456378, 1.6435006296015984, 1.6319504757157035, 1…	[3.0, 3.5, 4.0, 4.5, 5.0, 5.5, 6.0, 6.5, 7.0, 7.5, 8.0, 8.5, 9.0, 9.5, 10.0, 10.5, 11.0, 11.5, 12.0, 12.5, 13.0, 13.5, 14.0, 14.5, 15.0, 15.5, 16.0, 16.5, 17.0, 17.5, 18.0, 18.5, 19.0, 19.5, 20.0, 20.5, 21.0, 21.5, 22.0, 22.5, 23.0, 23.5, 24.0, 24.5, 25.0, 25.5, 26.0, 26.5, 27.0, 27.5, 28.0, 28.5, 29.0, 29.5, 30.0, 30.5, 31.0, 31.5, 32.0, 32.5, 33.0, 33.5, 34.0, 34.5, 35.0, 35.5, 36.0, 36.5, 37.0…	high_beta	025	Off	Off
[3.0638578884602676, 3.002168675358792, 2.641460834540631, 2.3333777200003816, 2.192709416426816, 2.078500267003962, 1.9743629761997246, 1.8807467171355414, 1.751881198421442, 1.5985083165667575, 1.489728868987691, 1.4182172224311862, 1.3704416171850216, 1.3106943664913926, 1.2784752856684345, 1.259680203059845, 1.2482760595327909, 1.2409982140880096, 1.2424629371828335, 1.2385374328244385, 1.233…	[3.0, 3.5, 4.0, 4.5, 5.0, 5.5, 6.0, 6.5, 7.0, 7.5, 8.0, 8.5, 9.0, 9.5, 10.0, 10.5, 11.0, 11.5, 12.0, 12.5, 13.0, 13.5, 14.0, 14.5, 15.0, 15.5, 16.0, 16.5, 17.0, 17.5, 18.0, 18.5, 19.0, 19.5, 20.0, 20.5, 21.0, 21.5, 22.0, 22.5, 23.0, 23.5, 24.0, 24.5, 25.0, 25.5, 26.0, 26.5, 27.0, 27.5, 28.0, 28.5, 29.0, 29.5, 30.0, 30.5, 31.0, 31.5, 32.0, 32.5, 33.0, 33.5, 34.0, 34.5, 35.0, 35.5, 36.0, 36.5, 37.0…	high_beta	026	Off	Off
[6.824160851134583, 6.462162919490841, 5.738812231299707, 4.734842036581873, 4.182101274612986, 3.750962413807055, 3.426906828523306, 3.124391333393733, 2.8734576723845944, 2.596891745381315, 2.360499565907167, 2.1323733075003775, 1.94265578627146, 1.74489748015536, 1.6013438448498687, 1.469884675668312, 1.3465264704144841, 1.2487322648867536, 1.1809732867639164, 1.1041033478416944, 1.04589483775…	[3.0, 3.5, 4.0, 4.5, 5.0, 5.5, 6.0, 6.5, 7.0, 7.5, 8.0, 8.5, 9.0, 9.5, 10.0, 10.5, 11.0, 11.5, 12.0, 12.5, 13.0, 13.5, 14.0, 14.5, 15.0, 15.5, 16.0, 16.5, 17.0, 17.5, 18.0, 18.5, 19.0, 19.5, 20.0, 20.5, 21.0, 21.5, 22.0, 22.5, 23.0, 23.5, 24.0, 24.5, 25.0, 25.5, 26.0, 26.5, 27.0, 27.5, 28.0, 28.5, 29.0, 29.5, 30.0, 30.5, 31.0, 31.5, 32.0, 32.5, 33.0, 33.5, 34.0, 34.5, 35.0, 35.5, 36.0, 36.5, 37.0…	high_beta	027	Off	Off
