# Supplementary material for: Shared pathway-specific network mechanisms of dopamine and deep brain stimulation for the treatment of Parkinson’s disease
Source: Nat Commun. 2025 Apr 15;16:3587. doi: 10.1038/s41467-025-58825-z (PMC12000430; doi:10.1038/s41467-025-58825-z)
Supplement: Supplementary file 4 — Source Data [file 41467_2025_58825_MOESM4_ESM.zip › Source Data/FigS1b_Power_HighBeta_Channels_OFF_ON_DBS.csv]

power	fbands	sub	med	stim
1.3077623175691098	low_beta	006	Off	Off
1.3343053701799865	low_beta	007	Off	Off
1.5115539101915905	low_beta	009	Off	Off
1.2192941754418607	low_beta	012	Off	Off
2.5304110636604213	low_beta	014	Off	Off
1.735894077962724	low_beta	017	Off	Off
1.070010236070537	low_beta	019	Off	Off
1.3953655736841142	low_beta	022	Off	Off
1.7492991602417627	low_beta	023	Off	Off
1.3737930084472143	low_beta	025	Off	Off
1.1645286674379154	low_beta	026	Off	Off
0.8451652319428385	low_beta	027	Off	Off
1.3519656703012275	low_beta	006	Off	On
1.1723323504830292	low_beta	007	Off	On
1.328199244719772	low_beta	009	Off	On
1.4959738336506305	low_beta	012	Off	On
2.8063882448387463	low_beta	014	Off	On
1.2816773810209645	low_beta	017	Off	On
1.1601484710814494	low_beta	019	Off	On
1.1777472648074496	low_beta	022	Off	On
2.0285544562952853	low_beta	023	Off	On
1.2953614478448148	low_beta	025	Off	On
1.318161968201315	low_beta	026	Off	On
0.668232366959914	low_beta	027	Off	On
2.243428109936814	high_beta	006	Off	Off
1.0184109248328117	high_beta	007	Off	Off
0.8400587967447628	high_beta	009	Off	Off
2.700190513345723	high_beta	012	Off	Off
1.4288897264641478	high_beta	014	Off	Off
1.0663901808245726	high_beta	017	Off	Off
0.9264536368551575	high_beta	019	Off	Off
0.8600904222204956	high_beta	022	Off	Off
0.8446692367552187	high_beta	023	Off	Off
1.0188892963356346	high_beta	025	Off	Off
1.3366513920603815	high_beta	026	Off	Off
1.208790520805343	high_beta	027	Off	Off
1.7958604954049864	high_beta	006	Off	On
0.8383075304953516	high_beta	007	Off	On
0.7434333160755269	high_beta	009	Off	On
2.8230333526386766	high_beta	012	Off	On
0.9675913021355736	high_beta	014	Off	On
0.8597549394291594	high_beta	017	Off	On
0.904416998323	high_beta	019	Off	On
0.8486524970549711	high_beta	022	Off	On
0.3141926773361232	high_beta	023	Off	On
0.9233646061109059	high_beta	025	Off	On
0.9496292400431846	high_beta	026	Off	On
1.3229883784662753	high_beta	027	Off	On
