# Supplementary material for: Shared pathway-specific network mechanisms of dopamine and deep brain stimulation for the treatment of Parkinson’s disease
Source: Nat Commun. 2025 Apr 15;16:3587. doi: 10.1038/s41467-025-58825-z (PMC12000430; doi:10.1038/s41467-025-58825-z)
Supplement: Supplementary file 4 — Source Data [file 41467_2025_58825_MOESM4_ESM.zip › Source Data/FigS1b_Power_LowBeta_Channels_OFF_ON_DBS.csv]

power	fbands	sub	med	stim
1.4606115100082941	low_beta	006	Off	Off
1.093205515179898	low_beta	007	Off	Off
1.6594923496522862	low_beta	009	Off	Off
1.0869307434918862	low_beta	012	Off	Off
2.910314835012915	low_beta	014	Off	Off
1.8231339762339018	low_beta	017	Off	Off
1.2391640329058196	low_beta	019	Off	Off
1.300112542840804	low_beta	022	Off	Off
2.265080870135411	low_beta	023	Off	Off
1.4223034747155865	low_beta	025	Off	Off
1.2903419097681441	low_beta	026	Off	Off
1.0129156845082548	low_beta	027	Off	Off
1.37604671808059	low_beta	006	Off	On
1.046665649492946	low_beta	007	Off	On
1.1560104347445705	low_beta	009	Off	On
1.5748821290375346	low_beta	012	Off	On
3.2402708260667503	low_beta	014	Off	On
1.3285796296374202	low_beta	017	Off	On
1.431368522506292	low_beta	019	Off	On
1.069393794918269	low_beta	022	Off	On
2.1985933672325473	low_beta	023	Off	On
1.2363750397714557	low_beta	025	Off	On
1.4131395812309306	low_beta	026	Off	On
0.8912533490137087	low_beta	027	Off	On
2.1060796693901698	high_beta	006	Off	Off
0.7662457415836046	high_beta	007	Off	Off
0.7394451848696971	high_beta	009	Off	Off
2.7025098637835914	high_beta	012	Off	Off
1.3205449467627954	high_beta	014	Off	Off
1.0105947260763857	high_beta	017	Off	Off
1.1700446034414334	high_beta	019	Off	Off
0.7630233249145714	high_beta	022	Off	Off
0.6755672868963155	high_beta	023	Off	Off
0.8749876571583841	high_beta	025	Off	Off
1.2238337165925188	high_beta	026	Off	Off
1.0708164431443241	high_beta	027	Off	Off
1.8075998597290475	high_beta	006	Off	On
0.6586509779973171	high_beta	007	Off	On
0.7354086680650129	high_beta	009	Off	On
2.8695278542330156	high_beta	012	Off	On
0.8736801460098295	high_beta	014	Off	On
0.7803214932809868	high_beta	017	Off	On
0.9552870848017749	high_beta	019	Off	On
0.6528884950683594	high_beta	022	Off	On
0.2784595115950446	high_beta	023	Off	On
0.7740236230259916	high_beta	025	Off	On
0.8985025214412526	high_beta	026	Off	On
1.1825172319461956	high_beta	027	Off	On
