# Supplementary material for: Shared pathway-specific network mechanisms of dopamine and deep brain stimulation for the treatment of Parkinson’s disease
Source: Nat Commun. 2025 Apr 15;16:3587. doi: 10.1038/s41467-025-58825-z (PMC12000430; doi:10.1038/s41467-025-58825-z)
Supplement: Supplementary file 4 — Source Data [file 41467_2025_58825_MOESM4_ESM.zip › Source Data/FigS2_Power_OFF_ON_DBS.csv]

power	freqs	ch_regions	sub	med	stim
[0.653728265404474, 0.8233962097548482, 1.008540784197189, 1.205229241766, 1.4358403562461985, 1.6972045754032021, 1.9508656680446996, 2.1844943790302707, 2.4651690961535477, 2.723187049826577, 2.809215372356773, 2.8457502071705294, 2.8101267147680966, 2.652125046504943, 2.441594004196892, 2.181339732774355, 1.9490004727135894, 1.6181605970275275, 1.2809454794591368, 1.0728073582876037, 0.9261707…	[3.0, 3.5, 4.0, 4.5, 5.0, 5.5, 6.0, 6.5, 7.0, 7.5, 8.0, 8.5, 9.0, 9.5, 10.0, 10.5, 11.0, 11.5, 12.0, 12.5, 13.0, 13.5, 14.0, 14.5, 15.0, 15.5, 16.0, 16.5, 17.0, 17.5, 18.0, 18.5, 19.0, 19.5, 20.0, 20.5, 21.0, 21.5, 22.0, 22.5, 23.0, 23.5, 24.0, 24.5, 25.0, 25.5, 26.0, 26.5, 27.0, 27.5, 28.0, 28.5, 29.0, 29.5, 30.0, 30.5, 31.0, 31.5, 32.0, 32.5, 33.0, 33.5, 34.0, 34.5, 35.0, 35.5, 36.0, 36.5, 37.0…	cortex	006	Off	Off
[1.5950380999058063, 1.7989879922176075, 1.9226173695862887, 1.9230104117985674, 1.7749124029052563, 1.6333333865989816, 1.5095964942709275, 1.457991119691623, 1.4800305025951672, 1.475272510602608, 1.3972715518119427, 1.3488485997253352, 1.3325587067389089, 1.3003246327501286, 1.2731503879728345, 1.2468937305992238, 1.2129700782050574, 1.136123645526437, 1.0545641169688877, 1.0439515940054307, 1…	[3.0, 3.5, 4.0, 4.5, 5.0, 5.5, 6.0, 6.5, 7.0, 7.5, 8.0, 8.5, 9.0, 9.5, 10.0, 10.5, 11.0, 11.5, 12.0, 12.5, 13.0, 13.5, 14.0, 14.5, 15.0, 15.5, 16.0, 16.5, 17.0, 17.5, 18.0, 18.5, 19.0, 19.5, 20.0, 20.5, 21.0, 21.5, 22.0, 22.5, 23.0, 23.5, 24.0, 24.5, 25.0, 25.5, 26.0, 26.5, 27.0, 27.5, 28.0, 28.5, 29.0, 29.5, 30.0, 30.5, 31.0, 31.5, 32.0, 32.5, 33.0, 33.5, 34.0, 34.5, 35.0, 35.5, 36.0, 36.5, 37.0…	STN	006	Off	Off
[0.772061376770406, 1.0053221404514894, 1.2694966322517538, 1.5213375619432254, 1.8754041601825988, 1.9376873794466056, 2.0198753650818455, 2.4921333037933664, 2.823453589233518, 3.151113853039962, 3.253094197106163, 3.3408152567424354, 3.396717469659728, 3.089293996187686, 2.921592558999319, 2.920823715341963, 2.5813646681968923, 2.0887627116792276, 1.7530833804590054, 1.412128918729333, 1.16375…	[3.0, 3.5, 4.0, 4.5, 5.0, 5.5, 6.0, 6.5, 7.0, 7.5, 8.0, 8.5, 9.0, 9.5, 10.0, 10.5, 11.0, 11.5, 12.0, 12.5, 13.0, 13.5, 14.0, 14.5, 15.0, 15.5, 16.0, 16.5, 17.0, 17.5, 18.0, 18.5, 19.0, 19.5, 20.0, 20.5, 21.0, 21.5, 22.0, 22.5, 23.0, 23.5, 24.0, 24.5, 25.0, 25.5, 26.0, 26.5, 27.0, 27.5, 28.0, 28.5, 29.0, 29.5, 30.0, 30.5, 31.0, 31.5, 32.0, 32.5, 33.0, 33.5, 34.0, 34.5, 35.0, 35.5, 36.0, 36.5, 37.0…	cortex	006	Off	On
[3.4253551692474087, 3.640243825556383, 3.8300601094654616, 3.7590145245117466, 3.158983560724065, 2.8453112222116212, 2.5233324915741946, 2.5116698165975317, 2.4127346596370725, 2.341584764723441, 2.3469299108856765, 2.3632231422513548, 2.3167109507880768, 2.1621454316724633, 2.0589283336751034, 1.975445296574821, 1.7745891344784905, 1.6314201002591335, 1.5469002705585788, 1.4653332794934315, 1.…	[3.0, 3.5, 4.0, 4.5, 5.0, 5.5, 6.0, 6.5, 7.0, 7.5, 8.0, 8.5, 9.0, 9.5, 10.0, 10.5, 11.0, 11.5, 12.0, 12.5, 13.0, 13.5, 14.0, 14.5, 15.0, 15.5, 16.0, 16.5, 17.0, 17.5, 18.0, 18.5, 19.0, 19.5, 20.0, 20.5, 21.0, 21.5, 22.0, 22.5, 23.0, 23.5, 24.0, 24.5, 25.0, 25.5, 26.0, 26.5, 27.0, 27.5, 28.0, 28.5, 29.0, 29.5, 30.0, 30.5, 31.0, 31.5, 32.0, 32.5, 33.0, 33.5, 34.0, 34.5, 35.0, 35.5, 36.0, 36.5, 37.0…	STN	006	Off	On
[2.0295624485729755, 2.2609784565410975, 2.506120623954407, 2.6907041223804518, 2.7403511667262497, 2.589035293315664, 2.3495914164735483, 2.3087864662473128, 2.1947900126681334, 2.0926914890377946, 2.046843109222015, 1.9913588577568724, 1.9263433876313296, 1.8993680107899464, 1.8879730956544445, 1.8746818595936616, 1.8853588954154852, 1.879490562521008, 1.8735306269439633, 1.8578135447916266, 1.…	[3.0, 3.5, 4.0, 4.5, 5.0, 5.5, 6.0, 6.5, 7.0, 7.5, 8.0, 8.5, 9.0, 9.5, 10.0, 10.5, 11.0, 11.5, 12.0, 12.5, 13.0, 13.5, 14.0, 14.5, 15.0, 15.5, 16.0, 16.5, 17.0, 17.5, 18.0, 18.5, 19.0, 19.5, 20.0, 20.5, 21.0, 21.5, 22.0, 22.5, 23.0, 23.5, 24.0, 24.5, 25.0, 25.5, 26.0, 26.5, 27.0, 27.5, 28.0, 28.5, 29.0, 29.5, 30.0, 30.5, 31.0, 31.5, 32.0, 32.5, 33.0, 33.5, 34.0, 34.5, 35.0, 35.5, 36.0, 36.5, 37.0…	cortex	007	Off	Off
[5.32185525957994, 5.693334206859761, 5.892130765892019, 5.907137510834705, 5.532541421760012, 4.926237300394614, 4.258397495293502, 4.0830249317615435, 3.8622176329952436, 3.6003389469992464, 3.460385718014388, 3.194845646781301, 2.820675621503838, 2.5209981952888296, 2.2343249876332885, 2.0083359420947797, 1.7851544841480822, 1.6170441948880812, 1.4810334391955118, 1.3686432506166548, 1.2985328…	[3.0, 3.5, 4.0, 4.5, 5.0, 5.5, 6.0, 6.5, 7.0, 7.5, 8.0, 8.5, 9.0, 9.5, 10.0, 10.5, 11.0, 11.5, 12.0, 12.5, 13.0, 13.5, 14.0, 14.5, 15.0, 15.5, 16.0, 16.5, 17.0, 17.5, 18.0, 18.5, 19.0, 19.5, 20.0, 20.5, 21.0, 21.5, 22.0, 22.5, 23.0, 23.5, 24.0, 24.5, 25.0, 25.5, 26.0, 26.5, 27.0, 27.5, 28.0, 28.5, 29.0, 29.5, 30.0, 30.5, 31.0, 31.5, 32.0, 32.5, 33.0, 33.5, 34.0, 34.5, 35.0, 35.5, 36.0, 36.5, 37.0…	STN	007	Off	Off
[0.9318176810882972, 1.1404523361805188, 1.3680778017785706, 1.541668407340525, 1.6525123302720857, 1.6676600813496563, 1.6835777856163063, 1.7208938113235437, 1.7314145430171177, 1.7296221447864433, 1.752235986627897, 1.7363635546742586, 1.7645577052892005, 1.7910966894852964, 1.8762383984105058, 1.962515962339145, 2.02721536057234, 2.0630668053206827, 2.0921618410223553, 2.0982071904523774, 2.0…	[3.0, 3.5, 4.0, 4.5, 5.0, 5.5, 6.0, 6.5, 7.0, 7.5, 8.0, 8.5, 9.0, 9.5, 10.0, 10.5, 11.0, 11.5, 12.0, 12.5, 13.0, 13.5, 14.0, 14.5, 15.0, 15.5, 16.0, 16.5, 17.0, 17.5, 18.0, 18.5, 19.0, 19.5, 20.0, 20.5, 21.0, 21.5, 22.0, 22.5, 23.0, 23.5, 24.0, 24.5, 25.0, 25.5, 26.0, 26.5, 27.0, 27.5, 28.0, 28.5, 29.0, 29.5, 30.0, 30.5, 31.0, 31.5, 32.0, 32.5, 33.0, 33.5, 34.0, 34.5, 35.0, 35.5, 36.0, 36.5, 37.0…	cortex	007	Off	On
[7.687014081321853, 8.13264708093865, 8.30819817041981, 8.072582154870286, 7.088077071511348, 5.960113970838756, 4.8337522784891025, 4.649807660931931, 4.418041621532924, 4.123621452878734, 3.9059030481376826, 3.5418488620426065, 3.140763805261057, 2.731334531593846, 2.453219643479163, 2.207916264999527, 2.0191430668727515, 1.8271835659226232, 1.6914879276996186, 1.5584687608912884, 1.45557471443…	[3.0, 3.5, 4.0, 4.5, 5.0, 5.5, 6.0, 6.5, 7.0, 7.5, 8.0, 8.5, 9.0, 9.5, 10.0, 10.5, 11.0, 11.5, 12.0, 12.5, 13.0, 13.5, 14.0, 14.5, 15.0, 15.5, 16.0, 16.5, 17.0, 17.5, 18.0, 18.5, 19.0, 19.5, 20.0, 20.5, 21.0, 21.5, 22.0, 22.5, 23.0, 23.5, 24.0, 24.5, 25.0, 25.5, 26.0, 26.5, 27.0, 27.5, 28.0, 28.5, 29.0, 29.5, 30.0, 30.5, 31.0, 31.5, 32.0, 32.5, 33.0, 33.5, 34.0, 34.5, 35.0, 35.5, 36.0, 36.5, 37.0…	STN	007	Off	On
[0.6354493872254483, 0.7717235175740128, 0.8994350461543357, 0.9973149201710875, 1.0833159501702752, 1.1536865459155092, 1.270428629767173, 1.4610332726228936, 1.685712456708745, 1.9877389679868478, 2.4728615392892634, 3.1403269165694345, 3.694475307186584, 4.072344886834793, 4.2962751893737146, 4.41111610921761, 4.349182965616568, 4.193293052582985, 3.9497121887633226, 3.5322512577208096, 2.9878…	[3.0, 3.5, 4.0, 4.5, 5.0, 5.5, 6.0, 6.5, 7.0, 7.5, 8.0, 8.5, 9.0, 9.5, 10.0, 10.5, 11.0, 11.5, 12.0, 12.5, 13.0, 13.5, 14.0, 14.5, 15.0, 15.5, 16.0, 16.5, 17.0, 17.5, 18.0, 18.5, 19.0, 19.5, 20.0, 20.5, 21.0, 21.5, 22.0, 22.5, 23.0, 23.5, 24.0, 24.5, 25.0, 25.5, 26.0, 26.5, 27.0, 27.5, 28.0, 28.5, 29.0, 29.5, 30.0, 30.5, 31.0, 31.5, 32.0, 32.5, 33.0, 33.5, 34.0, 34.5, 35.0, 35.5, 36.0, 36.5, 37.0…	cortex	009	Off	Off
[2.6974053920351233, 3.0246461915029688, 3.324571108706428, 3.4995308699060166, 3.370027988018252, 3.3215503574242056, 3.222776850938544, 3.298900439319402, 3.2258957686240506, 3.214243772974823, 3.1516056503316636, 3.1424906499439618, 3.2107914646172624, 3.2322908733457907, 3.176280354090761, 3.087687421479607, 2.8785735123133973, 2.7240326880742067, 2.6160050069344827, 2.525973269181248, 2.3696…	[3.0, 3.5, 4.0, 4.5, 5.0, 5.5, 6.0, 6.5, 7.0, 7.5, 8.0, 8.5, 9.0, 9.5, 10.0, 10.5, 11.0, 11.5, 12.0, 12.5, 13.0, 13.5, 14.0, 14.5, 15.0, 15.5, 16.0, 16.5, 17.0, 17.5, 18.0, 18.5, 19.0, 19.5, 20.0, 20.5, 21.0, 21.5, 22.0, 22.5, 23.0, 23.5, 24.0, 24.5, 25.0, 25.5, 26.0, 26.5, 27.0, 27.5, 28.0, 28.5, 29.0, 29.5, 30.0, 30.5, 31.0, 31.5, 32.0, 32.5, 33.0, 33.5, 34.0, 34.5, 35.0, 35.5, 36.0, 36.5, 37.0…	STN	009	Off	Off
[1.1619694798326303, 1.3598660299209864, 1.5545705426601117, 1.725666828098771, 1.789230435754621, 1.753614592639498, 1.799989984111459, 2.0957086668945584, 2.3888211343145294, 2.7597505799735984, 3.0517982098376115, 3.4217750116078447, 3.8298492505060553, 3.898144822328315, 3.9858764836782052, 4.1310815589277565, 4.058101699715797, 3.874185581812733, 3.5736443488865417, 3.2484448485150965, 2.930…	[3.0, 3.5, 4.0, 4.5, 5.0, 5.5, 6.0, 6.5, 7.0, 7.5, 8.0, 8.5, 9.0, 9.5, 10.0, 10.5, 11.0, 11.5, 12.0, 12.5, 13.0, 13.5, 14.0, 14.5, 15.0, 15.5, 16.0, 16.5, 17.0, 17.5, 18.0, 18.5, 19.0, 19.5, 20.0, 20.5, 21.0, 21.5, 22.0, 22.5, 23.0, 23.5, 24.0, 24.5, 25.0, 25.5, 26.0, 26.5, 27.0, 27.5, 28.0, 28.5, 29.0, 29.5, 30.0, 30.5, 31.0, 31.5, 32.0, 32.5, 33.0, 33.5, 34.0, 34.5, 35.0, 35.5, 36.0, 36.5, 37.0…	cortex	009	Off	On
[4.177096678418948, 4.609029228985669, 4.952106232278158, 5.024315322266729, 4.711592782741409, 4.340848384948618, 3.9341492895795986, 3.77668853459171, 3.6600756751224504, 3.46503757047266, 3.286546162828191, 3.1403894829075676, 3.0318900407526574, 2.916436788638339, 2.8195562082473202, 2.70766918624222, 2.45041551868454, 2.219449930117035, 2.054664935166119, 1.93097014199456, 1.8243583665430008…	[3.0, 3.5, 4.0, 4.5, 5.0, 5.5, 6.0, 6.5, 7.0, 7.5, 8.0, 8.5, 9.0, 9.5, 10.0, 10.5, 11.0, 11.5, 12.0, 12.5, 13.0, 13.5, 14.0, 14.5, 15.0, 15.5, 16.0, 16.5, 17.0, 17.5, 18.0, 18.5, 19.0, 19.5, 20.0, 20.5, 21.0, 21.5, 22.0, 22.5, 23.0, 23.5, 24.0, 24.5, 25.0, 25.5, 26.0, 26.5, 27.0, 27.5, 28.0, 28.5, 29.0, 29.5, 30.0, 30.5, 31.0, 31.5, 32.0, 32.5, 33.0, 33.5, 34.0, 34.5, 35.0, 35.5, 36.0, 36.5, 37.0…	STN	009	Off	On
[0.9973581227034909, 1.2077948432539813, 1.3780754773805444, 1.5042743423800398, 1.5611881060256856, 1.5637558181189344, 1.5274179490846564, 1.4837946111105043, 1.4188949042776529, 1.3498162219559011, 1.2545717805410908, 1.2135779777280897, 1.1763297665929593, 1.1094994042541806, 1.0545233704230634, 1.0133757209355179, 0.9765892998598258, 0.9512190872288389, 0.9262093018147066, 0.8976988142189246…	[3.0, 3.5, 4.0, 4.5, 5.0, 5.5, 6.0, 6.5, 7.0, 7.5, 8.0, 8.5, 9.0, 9.5, 10.0, 10.5, 11.0, 11.5, 12.0, 12.5, 13.0, 13.5, 14.0, 14.5, 15.0, 15.5, 16.0, 16.5, 17.0, 17.5, 18.0, 18.5, 19.0, 19.5, 20.0, 20.5, 21.0, 21.5, 22.0, 22.5, 23.0, 23.5, 24.0, 24.5, 25.0, 25.5, 26.0, 26.5, 27.0, 27.5, 28.0, 28.5, 29.0, 29.5, 30.0, 30.5, 31.0, 31.5, 32.0, 32.5, 33.0, 33.5, 34.0, 34.5, 35.0, 35.5, 36.0, 36.5, 37.0…	cortex	012	Off	Off
[1.153645067902084, 1.2802184739331615, 1.369577074991223, 1.3312809907244796, 1.1848983097077948, 1.0823396052094547, 1.0197061425723615, 0.9981956047060563, 1.0007099733322842, 0.9898351437637987, 0.9767587393747661, 0.984818152531909, 1.0144939709876928, 1.025143928151645, 1.016618420884778, 1.0116762776156294, 1.014955679056291, 1.0148799745590726, 1.013546977780393, 1.0274493191350658, 1.007…	[3.0, 3.5, 4.0, 4.5, 5.0, 5.5, 6.0, 6.5, 7.0, 7.5, 8.0, 8.5, 9.0, 9.5, 10.0, 10.5, 11.0, 11.5, 12.0, 12.5, 13.0, 13.5, 14.0, 14.5, 15.0, 15.5, 16.0, 16.5, 17.0, 17.5, 18.0, 18.5, 19.0, 19.5, 20.0, 20.5, 21.0, 21.5, 22.0, 22.5, 23.0, 23.5, 24.0, 24.5, 25.0, 25.5, 26.0, 26.5, 27.0, 27.5, 28.0, 28.5, 29.0, 29.5, 30.0, 30.5, 31.0, 31.5, 32.0, 32.5, 33.0, 33.5, 34.0, 34.5, 35.0, 35.5, 36.0, 36.5, 37.0…	STN	012	Off	Off
[0.8371901531283714, 0.9917343577223057, 1.1395884813041297, 1.2658678179205607, 1.330882581352702, 1.3217281607570317, 1.3062079719977664, 1.30575630923614, 1.288432068416151, 1.256076672954388, 1.2431485158198516, 1.2599613347613556, 1.2632065019662648, 1.219296991761313, 1.1702422227597067, 1.1598061366208765, 1.1208421959685795, 1.0925007471725303, 1.0705674923539665, 1.0395298098653047, 0.99…	[3.0, 3.5, 4.0, 4.5, 5.0, 5.5, 6.0, 6.5, 7.0, 7.5, 8.0, 8.5, 9.0, 9.5, 10.0, 10.5, 11.0, 11.5, 12.0, 12.5, 13.0, 13.5, 14.0, 14.5, 15.0, 15.5, 16.0, 16.5, 17.0, 17.5, 18.0, 18.5, 19.0, 19.5, 20.0, 20.5, 21.0, 21.5, 22.0, 22.5, 23.0, 23.5, 24.0, 24.5, 25.0, 25.5, 26.0, 26.5, 27.0, 27.5, 28.0, 28.5, 29.0, 29.5, 30.0, 30.5, 31.0, 31.5, 32.0, 32.5, 33.0, 33.5, 34.0, 34.5, 35.0, 35.5, 36.0, 36.5, 37.0…	cortex	012	Off	On
[1.8499783426735814, 1.9207870800391929, 1.9617754694902199, 1.8757397199199144, 1.607056453699982, 1.2189375522429395, 0.8646123285597023, 0.7509164978431677, 0.6941858774786299, 0.6704174668173442, 0.6717550407921927, 0.7087284644535207, 0.7595626462241283, 0.7724968715129248, 0.7669034698233591, 0.7731427236071288, 0.7928150929028331, 0.7967570358949723, 0.8033239405811268, 0.8235053849798206,…	[3.0, 3.5, 4.0, 4.5, 5.0, 5.5, 6.0, 6.5, 7.0, 7.5, 8.0, 8.5, 9.0, 9.5, 10.0, 10.5, 11.0, 11.5, 12.0, 12.5, 13.0, 13.5, 14.0, 14.5, 15.0, 15.5, 16.0, 16.5, 17.0, 17.5, 18.0, 18.5, 19.0, 19.5, 20.0, 20.5, 21.0, 21.5, 22.0, 22.5, 23.0, 23.5, 24.0, 24.5, 25.0, 25.5, 26.0, 26.5, 27.0, 27.5, 28.0, 28.5, 29.0, 29.5, 30.0, 30.5, 31.0, 31.5, 32.0, 32.5, 33.0, 33.5, 34.0, 34.5, 35.0, 35.5, 36.0, 36.5, 37.0…	STN	012	Off	On
[2.364659420825506, 2.7594761790907585, 3.175674123795593, 3.542669088220406, 3.7492546958007873, 3.8027084683393753, 3.806363140273067, 3.8488046964364195, 3.89424916011651, 3.9786821649036375, 3.9168380436567722, 3.7632814641547903, 3.5509539719311527, 3.2808205116157922, 3.0721927321864655, 2.9116837076497326, 2.7770170865847996, 2.559299910302935, 2.3100404951021214, 2.142369869163299, 2.0503…	[3.0, 3.5, 4.0, 4.5, 5.0, 5.5, 6.0, 6.5, 7.0, 7.5, 8.0, 8.5, 9.0, 9.5, 10.0, 10.5, 11.0, 11.5, 12.0, 12.5, 13.0, 13.5, 14.0, 14.5, 15.0, 15.5, 16.0, 16.5, 17.0, 17.5, 18.0, 18.5, 19.0, 19.5, 20.0, 20.5, 21.0, 21.5, 22.0, 22.5, 23.0, 23.5, 24.0, 24.5, 25.0, 25.5, 26.0, 26.5, 27.0, 27.5, 28.0, 28.5, 29.0, 29.5, 30.0, 30.5, 31.0, 31.5, 32.0, 32.5, 33.0, 33.5, 34.0, 34.5, 35.0, 35.5, 36.0, 36.5, 37.0…	cortex	014	Off	Off
[1.209715754697443, 1.3684400273032653, 1.5070821779591943, 1.5675565486143177, 1.5381793443697935, 1.4065129841166844, 1.321788632979571, 1.2779696634849242, 1.2274595432908626, 1.1723828129888747, 1.1167943516655738, 1.0566887657261574, 1.0538167543605956, 1.1230547364335448, 1.2815938564968432, 1.4898647562094887, 1.7072456188934595, 1.9563638825196792, 2.1557539678438493, 2.387230296400799, 2…	[3.0, 3.5, 4.0, 4.5, 5.0, 5.5, 6.0, 6.5, 7.0, 7.5, 8.0, 8.5, 9.0, 9.5, 10.0, 10.5, 11.0, 11.5, 12.0, 12.5, 13.0, 13.5, 14.0, 14.5, 15.0, 15.5, 16.0, 16.5, 17.0, 17.5, 18.0, 18.5, 19.0, 19.5, 20.0, 20.5, 21.0, 21.5, 22.0, 22.5, 23.0, 23.5, 24.0, 24.5, 25.0, 25.5, 26.0, 26.5, 27.0, 27.5, 28.0, 28.5, 29.0, 29.5, 30.0, 30.5, 31.0, 31.5, 32.0, 32.5, 33.0, 33.5, 34.0, 34.5, 35.0, 35.5, 36.0, 36.5, 37.0…	STN	014	Off	Off
[3.0058125552459645, 3.4932917118389026, 3.9511431205877665, 4.341947958392163, 4.482396542184373, 4.440433092265205, 4.34668813498228, 4.335804365662004, 4.265207292790365, 4.148362626048237, 4.040990656603026, 3.814970827881653, 3.6408155670298514, 3.2821075265761843, 2.995101677717006, 2.881050488821261, 2.719372650975752, 2.5311970299487765, 2.3411649308571514, 2.129356429116929, 1.9829643023…	[3.0, 3.5, 4.0, 4.5, 5.0, 5.5, 6.0, 6.5, 7.0, 7.5, 8.0, 8.5, 9.0, 9.5, 10.0, 10.5, 11.0, 11.5, 12.0, 12.5, 13.0, 13.5, 14.0, 14.5, 15.0, 15.5, 16.0, 16.5, 17.0, 17.5, 18.0, 18.5, 19.0, 19.5, 20.0, 20.5, 21.0, 21.5, 22.0, 22.5, 23.0, 23.5, 24.0, 24.5, 25.0, 25.5, 26.0, 26.5, 27.0, 27.5, 28.0, 28.5, 29.0, 29.5, 30.0, 30.5, 31.0, 31.5, 32.0, 32.5, 33.0, 33.5, 34.0, 34.5, 35.0, 35.5, 36.0, 36.5, 37.0…	cortex	014	Off	On
[1.378436885078361, 1.5569619513925972, 1.7006127706483856, 1.7563738848885917, 1.6948603293122593, 1.509163036189577, 1.4302037624432273, 1.4074600360663245, 1.3450584189450228, 1.2833698062387424, 1.1988828828056641, 1.0886189733783806, 1.0205476501111006, 0.9376159226554416, 0.9179602492011207, 1.0247685400092914, 1.1853740230229648, 1.4339895489203345, 1.7087077427821398, 2.1779166876668357, …	[3.0, 3.5, 4.0, 4.5, 5.0, 5.5, 6.0, 6.5, 7.0, 7.5, 8.0, 8.5, 9.0, 9.5, 10.0, 10.5, 11.0, 11.5, 12.0, 12.5, 13.0, 13.5, 14.0, 14.5, 15.0, 15.5, 16.0, 16.5, 17.0, 17.5, 18.0, 18.5, 19.0, 19.5, 20.0, 20.5, 21.0, 21.5, 22.0, 22.5, 23.0, 23.5, 24.0, 24.5, 25.0, 25.5, 26.0, 26.5, 27.0, 27.5, 28.0, 28.5, 29.0, 29.5, 30.0, 30.5, 31.0, 31.5, 32.0, 32.5, 33.0, 33.5, 34.0, 34.5, 35.0, 35.5, 36.0, 36.5, 37.0…	STN	014	Off	On
[1.2054815130989014, 1.3423691618648281, 1.4473304122998614, 1.526487973771428, 1.5544906704285588, 1.5604167714781874, 1.5742985381900296, 1.6345740910719662, 1.707890878722156, 1.7397573424035293, 1.9917109508382502, 2.2646595554378726, 2.5241758805956187, 2.779749089466925, 3.001897228712866, 3.2100307735263938, 3.3753426524431753, 3.3777622911367344, 3.2482788050043943, 3.148338688267318, 3.0…	[3.0, 3.5, 4.0, 4.5, 5.0, 5.5, 6.0, 6.5, 7.0, 7.5, 8.0, 8.5, 9.0, 9.5, 10.0, 10.5, 11.0, 11.5, 12.0, 12.5, 13.0, 13.5, 14.0, 14.5, 15.0, 15.5, 16.0, 16.5, 17.0, 17.5, 18.0, 18.5, 19.0, 19.5, 20.0, 20.5, 21.0, 21.5, 22.0, 22.5, 23.0, 23.5, 24.0, 24.5, 25.0, 25.5, 26.0, 26.5, 27.0, 27.5, 28.0, 28.5, 29.0, 29.5, 30.0, 30.5, 31.0, 31.5, 32.0, 32.5, 33.0, 33.5, 34.0, 34.5, 35.0, 35.5, 36.0, 36.5, 37.0…	cortex	017	Off	Off
[6.266467014897517, 6.502302874909049, 6.4609558164925245, 6.4327259450677445, 5.709695341914641, 3.9054569471716993, 3.726889494686331, 3.3943094468843804, 2.9790822874944145, 2.2520120195658073, 2.192402811268255, 2.210637710912656, 2.2380700494724826, 2.1945815762847385, 2.2079336302243764, 2.1937315444149537, 2.1653332256973474, 1.9873086554248647, 1.5566558681821658, 1.479536775192826, 1.463…	[3.0, 3.5, 4.0, 4.5, 5.0, 5.5, 6.0, 6.5, 7.0, 7.5, 8.0, 8.5, 9.0, 9.5, 10.0, 10.5, 11.0, 11.5, 12.0, 12.5, 13.0, 13.5, 14.0, 14.5, 15.0, 15.5, 16.0, 16.5, 17.0, 17.5, 18.0, 18.5, 19.0, 19.5, 20.0, 20.5, 21.0, 21.5, 22.0, 22.5, 23.0, 23.5, 24.0, 24.5, 25.0, 25.5, 26.0, 26.5, 27.0, 27.5, 28.0, 28.5, 29.0, 29.5, 30.0, 30.5, 31.0, 31.5, 32.0, 32.5, 33.0, 33.5, 34.0, 34.5, 35.0, 35.5, 36.0, 36.5, 37.0…	STN	017	Off	Off
[0.8674636132679954, 0.9884186669664299, 1.1106404948097253, 1.1969976607536335, 1.2310131800461472, 1.2513738055115566, 1.289603710327692, 1.4278065306705803, 1.6366029309973467, 1.8825395257231174, 2.2196420077718244, 2.532112293891418, 2.825003384360523, 3.0162373119882107, 3.2162906243396305, 3.4179191249935394, 3.4936968221090914, 3.4742630835414907, 3.3728472558925056, 3.146853435223614, 2.…	[3.0, 3.5, 4.0, 4.5, 5.0, 5.5, 6.0, 6.5, 7.0, 7.5, 8.0, 8.5, 9.0, 9.5, 10.0, 10.5, 11.0, 11.5, 12.0, 12.5, 13.0, 13.5, 14.0, 14.5, 15.0, 15.5, 16.0, 16.5, 17.0, 17.5, 18.0, 18.5, 19.0, 19.5, 20.0, 20.5, 21.0, 21.5, 22.0, 22.5, 23.0, 23.5, 24.0, 24.5, 25.0, 25.5, 26.0, 26.5, 27.0, 27.5, 28.0, 28.5, 29.0, 29.5, 30.0, 30.5, 31.0, 31.5, 32.0, 32.5, 33.0, 33.5, 34.0, 34.5, 35.0, 35.5, 36.0, 36.5, 37.0…	cortex	017	Off	On
[6.547900337702642, 6.711205086498898, 6.869209857540857, 6.723374494696575, 3.969938670679772, 4.50510566899835, 4.1644862480393545, 3.4429088213527512, 3.3864087298222514, 3.3164436437333724, 3.3360459759969685, 3.3335997605283687, 3.4037580599149644, 3.424254444373185, 2.811361862002604, 2.231727391753461, 2.151698755597563, 2.1061980211263727, 2.0395518335336753, 1.920916313826724, 1.84235505…	[3.0, 3.5, 4.0, 4.5, 5.0, 5.5, 6.0, 6.5, 7.0, 7.5, 8.0, 8.5, 9.0, 9.5, 10.0, 10.5, 11.0, 11.5, 12.0, 12.5, 13.0, 13.5, 14.0, 14.5, 15.0, 15.5, 16.0, 16.5, 17.0, 17.5, 18.0, 18.5, 19.0, 19.5, 20.0, 20.5, 21.0, 21.5, 22.0, 22.5, 23.0, 23.5, 24.0, 24.5, 25.0, 25.5, 26.0, 26.5, 27.0, 27.5, 28.0, 28.5, 29.0, 29.5, 30.0, 30.5, 31.0, 31.5, 32.0, 32.5, 33.0, 33.5, 34.0, 34.5, 35.0, 35.5, 36.0, 36.5, 37.0…	STN	017	Off	On
[1.0111776974336257, 1.2592847806950567, 1.5147392382388456, 1.7770066953995631, 1.9998863416632446, 2.1883319836755377, 2.4819140259143415, 2.8237764584606886, 3.1450796091045383, 3.5611330847835574, 3.882107999831632, 4.226750667588922, 4.4054747955038795, 4.416316007802079, 4.287860113801577, 4.0585052875716014, 3.7215124457687727, 3.340170033170485, 2.898192428085756, 2.405122454074157, 1.948…	[3.0, 3.5, 4.0, 4.5, 5.0, 5.5, 6.0, 6.5, 7.0, 7.5, 8.0, 8.5, 9.0, 9.5, 10.0, 10.5, 11.0, 11.5, 12.0, 12.5, 13.0, 13.5, 14.0, 14.5, 15.0, 15.5, 16.0, 16.5, 17.0, 17.5, 18.0, 18.5, 19.0, 19.5, 20.0, 20.5, 21.0, 21.5, 22.0, 22.5, 23.0, 23.5, 24.0, 24.5, 25.0, 25.5, 26.0, 26.5, 27.0, 27.5, 28.0, 28.5, 29.0, 29.5, 30.0, 30.5, 31.0, 31.5, 32.0, 32.5, 33.0, 33.5, 34.0, 34.5, 35.0, 35.5, 36.0, 36.5, 37.0…	cortex	019	Off	Off
[3.869741546773715, 4.23722452330359, 4.521945419531564, 4.589892200108423, 4.422972429750532, 4.010718316206354, 3.8418363626098153, 3.4744938009998743, 3.136927480777949, 2.8533477096823265, 2.633383963652396, 2.5019989892069514, 2.4265251017590406, 2.3239355764033958, 2.2121442530004405, 2.0342635909939566, 1.8837369069300003, 1.7569322632712274, 1.6431564300103652, 1.5524904838824178, 1.45338…	[3.0, 3.5, 4.0, 4.5, 5.0, 5.5, 6.0, 6.5, 7.0, 7.5, 8.0, 8.5, 9.0, 9.5, 10.0, 10.5, 11.0, 11.5, 12.0, 12.5, 13.0, 13.5, 14.0, 14.5, 15.0, 15.5, 16.0, 16.5, 17.0, 17.5, 18.0, 18.5, 19.0, 19.5, 20.0, 20.5, 21.0, 21.5, 22.0, 22.5, 23.0, 23.5, 24.0, 24.5, 25.0, 25.5, 26.0, 26.5, 27.0, 27.5, 28.0, 28.5, 29.0, 29.5, 30.0, 30.5, 31.0, 31.5, 32.0, 32.5, 33.0, 33.5, 34.0, 34.5, 35.0, 35.5, 36.0, 36.5, 37.0…	STN	019	Off	Off
[2.065189245020661, 2.3109691101733376, 2.481403430515704, 2.561310648660831, 2.4895907430893183, 2.420632395954583, 2.5714110963276333, 2.734627609759097, 3.033009258674226, 3.2629124419563595, 3.6156569696592937, 3.9369971476486567, 4.2270348297341975, 4.244331897210003, 4.181418350179742, 3.9999744341747983, 3.694683608425972, 3.307119327350685, 2.97552255298437, 2.565232855104056, 1.934327345…	[3.0, 3.5, 4.0, 4.5, 5.0, 5.5, 6.0, 6.5, 7.0, 7.5, 8.0, 8.5, 9.0, 9.5, 10.0, 10.5, 11.0, 11.5, 12.0, 12.5, 13.0, 13.5, 14.0, 14.5, 15.0, 15.5, 16.0, 16.5, 17.0, 17.5, 18.0, 18.5, 19.0, 19.5, 20.0, 20.5, 21.0, 21.5, 22.0, 22.5, 23.0, 23.5, 24.0, 24.5, 25.0, 25.5, 26.0, 26.5, 27.0, 27.5, 28.0, 28.5, 29.0, 29.5, 30.0, 30.5, 31.0, 31.5, 32.0, 32.5, 33.0, 33.5, 34.0, 34.5, 35.0, 35.5, 36.0, 36.5, 37.0…	cortex	019	Off	On
[6.309672488303707, 6.75522797675061, 6.830028694844995, 6.460929250214447, 5.291861297609979, 4.307556588977629, 3.698890619285846, 3.164823775604208, 2.840581074876306, 2.5724983844735623, 2.361867839724722, 2.2290110209989664, 2.1600210980892967, 2.0947484157987297, 2.002279181059862, 1.9103783097944458, 1.87462200114966, 1.7709006225482744, 1.6853165633957177, 1.583485080319426, 1.53625175133…	[3.0, 3.5, 4.0, 4.5, 5.0, 5.5, 6.0, 6.5, 7.0, 7.5, 8.0, 8.5, 9.0, 9.5, 10.0, 10.5, 11.0, 11.5, 12.0, 12.5, 13.0, 13.5, 14.0, 14.5, 15.0, 15.5, 16.0, 16.5, 17.0, 17.5, 18.0, 18.5, 19.0, 19.5, 20.0, 20.5, 21.0, 21.5, 22.0, 22.5, 23.0, 23.5, 24.0, 24.5, 25.0, 25.5, 26.0, 26.5, 27.0, 27.5, 28.0, 28.5, 29.0, 29.5, 30.0, 30.5, 31.0, 31.5, 32.0, 32.5, 33.0, 33.5, 34.0, 34.5, 35.0, 35.5, 36.0, 36.5, 37.0…	STN	019	Off	On
[1.9580936848529162, 2.3301654391685203, 2.7179660842244138, 3.0025427327000607, 3.1369238842520804, 3.2141714597976594, 3.2861053122927215, 3.401077498396854, 3.5108708799015047, 3.498049251656874, 3.515986633637028, 3.448871682204487, 3.356226895515543, 3.2672479293602295, 3.1695282023252562, 3.0347334158255803, 2.8266718753671722, 2.5625691526257914, 2.3399966704983277, 2.1499792500690873, 1.9…	[3.0, 3.5, 4.0, 4.5, 5.0, 5.5, 6.0, 6.5, 7.0, 7.5, 8.0, 8.5, 9.0, 9.5, 10.0, 10.5, 11.0, 11.5, 12.0, 12.5, 13.0, 13.5, 14.0, 14.5, 15.0, 15.5, 16.0, 16.5, 17.0, 17.5, 18.0, 18.5, 19.0, 19.5, 20.0, 20.5, 21.0, 21.5, 22.0, 22.5, 23.0, 23.5, 24.0, 24.5, 25.0, 25.5, 26.0, 26.5, 27.0, 27.5, 28.0, 28.5, 29.0, 29.5, 30.0, 30.5, 31.0, 31.5, 32.0, 32.5, 33.0, 33.5, 34.0, 34.5, 35.0, 35.5, 36.0, 36.5, 37.0…	cortex	022	Off	Off
[6.822588291492502, 7.016946116725503, 7.091622997354467, 6.784716703176848, 3.5091895452364668, 3.395873250223792, 2.6633816862257635, 2.7382679618487575, 2.664650307220091, 2.621077581055596, 2.6911715279301083, 2.7330532870395876, 2.8408165405203616, 3.0582183836200953, 3.2687368390703817, 3.306759377694963, 3.0862726349322, 2.826703607255045, 2.6285826252018007, 2.469567698508973, 2.312633897…	[3.0, 3.5, 4.0, 4.5, 5.0, 5.5, 6.0, 6.5, 7.0, 7.5, 8.0, 8.5, 9.0, 9.5, 10.0, 10.5, 11.0, 11.5, 12.0, 12.5, 13.0, 13.5, 14.0, 14.5, 15.0, 15.5, 16.0, 16.5, 17.0, 17.5, 18.0, 18.5, 19.0, 19.5, 20.0, 20.5, 21.0, 21.5, 22.0, 22.5, 23.0, 23.5, 24.0, 24.5, 25.0, 25.5, 26.0, 26.5, 27.0, 27.5, 28.0, 28.5, 29.0, 29.5, 30.0, 30.5, 31.0, 31.5, 32.0, 32.5, 33.0, 33.5, 34.0, 34.5, 35.0, 35.5, 36.0, 36.5, 37.0…	STN	022	Off	Off
[1.874817392872759, 2.251315858798185, 2.6036523131442966, 2.9331531589987265, 3.1312672990408386, 3.175009286289214, 3.246167333023974, 3.469375239025095, 3.5886246373622788, 3.675264010571607, 3.6183464303884576, 3.6109920305365213, 3.5113895982546075, 3.3656626202276114, 3.234408220807859, 3.136389295075023, 2.892724351345704, 2.62736902736894, 2.3524578838714354, 2.1363117222596815, 1.9954662…	[3.0, 3.5, 4.0, 4.5, 5.0, 5.5, 6.0, 6.5, 7.0, 7.5, 8.0, 8.5, 9.0, 9.5, 10.0, 10.5, 11.0, 11.5, 12.0, 12.5, 13.0, 13.5, 14.0, 14.5, 15.0, 15.5, 16.0, 16.5, 17.0, 17.5, 18.0, 18.5, 19.0, 19.5, 20.0, 20.5, 21.0, 21.5, 22.0, 22.5, 23.0, 23.5, 24.0, 24.5, 25.0, 25.5, 26.0, 26.5, 27.0, 27.5, 28.0, 28.5, 29.0, 29.5, 30.0, 30.5, 31.0, 31.5, 32.0, 32.5, 33.0, 33.5, 34.0, 34.5, 35.0, 35.5, 36.0, 36.5, 37.0…	cortex	022	Off	On
[9.21674197379189, 9.54496055548448, 9.614149069074628, 8.918140583982465, 5.050957273553413, 4.705223466448693, 2.8717364631038147, 3.2035124531910517, 3.004200254006127, 3.0327106639961237, 3.1012553043400124, 3.1588247866664125, 3.30307040251588, 3.123943225809362, 3.0679848985191374, 3.2063515575349175, 2.950786533280831, 2.680896852401254, 2.3513404523106036, 2.065650800511914, 1.78244869667…	[3.0, 3.5, 4.0, 4.5, 5.0, 5.5, 6.0, 6.5, 7.0, 7.5, 8.0, 8.5, 9.0, 9.5, 10.0, 10.5, 11.0, 11.5, 12.0, 12.5, 13.0, 13.5, 14.0, 14.5, 15.0, 15.5, 16.0, 16.5, 17.0, 17.5, 18.0, 18.5, 19.0, 19.5, 20.0, 20.5, 21.0, 21.5, 22.0, 22.5, 23.0, 23.5, 24.0, 24.5, 25.0, 25.5, 26.0, 26.5, 27.0, 27.5, 28.0, 28.5, 29.0, 29.5, 30.0, 30.5, 31.0, 31.5, 32.0, 32.5, 33.0, 33.5, 34.0, 34.5, 35.0, 35.5, 36.0, 36.5, 37.0…	STN	022	Off	On
[6.806854132397513, 7.4037263439914565, 7.816726683492876, 7.868250438398263, 7.028505018996012, 6.205833228375939, 5.435505847063235, 4.822927369403646, 4.282629724207471, 3.826608196092488, 3.463912727626495, 3.134991937989354, 2.8423425409647107, 2.5762305411613036, 2.4108932166975214, 2.240303320760225, 2.0416171187773586, 1.8963961046147002, 1.7920394990323936, 1.6933876573250237, 1.61050048…	[3.0, 3.5, 4.0, 4.5, 5.0, 5.5, 6.0, 6.5, 7.0, 7.5, 8.0, 8.5, 9.0, 9.5, 10.0, 10.5, 11.0, 11.5, 12.0, 12.5, 13.0, 13.5, 14.0, 14.5, 15.0, 15.5, 16.0, 16.5, 17.0, 17.5, 18.0, 18.5, 19.0, 19.5, 20.0, 20.5, 21.0, 21.5, 22.0, 22.5, 23.0, 23.5, 24.0, 24.5, 25.0, 25.5, 26.0, 26.5, 27.0, 27.5, 28.0, 28.5, 29.0, 29.5, 30.0, 30.5, 31.0, 31.5, 32.0, 32.5, 33.0, 33.5, 34.0, 34.5, 35.0, 35.5, 36.0, 36.5, 37.0…	cortex	023	Off	Off
[5.366358826012863, 5.4924699898865565, 5.409237898505119, 4.608367539136915, 3.1647174173616275, 2.364334248780053, 1.9510008106392236, 1.7508995143008752, 1.6532503974440171, 1.5802561853268378, 1.5528230076792948, 1.5693929440394063, 1.5722390185768724, 1.6708177737756191, 1.8234331712086786, 1.9979481848496106, 2.235155185945482, 2.487056385854793, 2.7262645570718487, 3.0535407014024845, 3.37…	[3.0, 3.5, 4.0, 4.5, 5.0, 5.5, 6.0, 6.5, 7.0, 7.5, 8.0, 8.5, 9.0, 9.5, 10.0, 10.5, 11.0, 11.5, 12.0, 12.5, 13.0, 13.5, 14.0, 14.5, 15.0, 15.5, 16.0, 16.5, 17.0, 17.5, 18.0, 18.5, 19.0, 19.5, 20.0, 20.5, 21.0, 21.5, 22.0, 22.5, 23.0, 23.5, 24.0, 24.5, 25.0, 25.5, 26.0, 26.5, 27.0, 27.5, 28.0, 28.5, 29.0, 29.5, 30.0, 30.5, 31.0, 31.5, 32.0, 32.5, 33.0, 33.5, 34.0, 34.5, 35.0, 35.5, 36.0, 36.5, 37.0…	STN	023	Off	Off
[5.9401343530965125, 6.553751596542874, 7.01919533041126, 7.124547826976965, 6.55157677237397, 5.753665676373513, 4.988995334249298, 4.731343190335702, 4.213972537494575, 3.792953253288077, 3.4148371200158225, 3.101279121934687, 2.832937391797371, 2.5627136101416528, 2.3554775257373195, 2.285067337296828, 2.1178299278276236, 1.9942607614355894, 1.8779268843637482, 1.7461578875988324, 1.6608847450…	[3.0, 3.5, 4.0, 4.5, 5.0, 5.5, 6.0, 6.5, 7.0, 7.5, 8.0, 8.5, 9.0, 9.5, 10.0, 10.5, 11.0, 11.5, 12.0, 12.5, 13.0, 13.5, 14.0, 14.5, 15.0, 15.5, 16.0, 16.5, 17.0, 17.5, 18.0, 18.5, 19.0, 19.5, 20.0, 20.5, 21.0, 21.5, 22.0, 22.5, 23.0, 23.5, 24.0, 24.5, 25.0, 25.5, 26.0, 26.5, 27.0, 27.5, 28.0, 28.5, 29.0, 29.5, 30.0, 30.5, 31.0, 31.5, 32.0, 32.5, 33.0, 33.5, 34.0, 34.5, 35.0, 35.5, 36.0, 36.5, 37.0…	cortex	023	Off	On
[3.9510351905286276, 4.019214244604594, 3.962073050360325, 3.353605994785882, 2.4253396432392362, 1.720395184071618, 1.4003725368016795, 1.3160824280979027, 1.237274289761031, 1.2452302658430199, 1.2848682815893069, 1.4528101779652163, 1.9655423115570756, 2.7280867835828415, 3.8561136663201943, 4.835035688594977, 5.6010680743633054, 6.061404662206919, 6.399276089070417, 6.559845815447035, 6.53019…	[3.0, 3.5, 4.0, 4.5, 5.0, 5.5, 6.0, 6.5, 7.0, 7.5, 8.0, 8.5, 9.0, 9.5, 10.0, 10.5, 11.0, 11.5, 12.0, 12.5, 13.0, 13.5, 14.0, 14.5, 15.0, 15.5, 16.0, 16.5, 17.0, 17.5, 18.0, 18.5, 19.0, 19.5, 20.0, 20.5, 21.0, 21.5, 22.0, 22.5, 23.0, 23.5, 24.0, 24.5, 25.0, 25.5, 26.0, 26.5, 27.0, 27.5, 28.0, 28.5, 29.0, 29.5, 30.0, 30.5, 31.0, 31.5, 32.0, 32.5, 33.0, 33.5, 34.0, 34.5, 35.0, 35.5, 36.0, 36.5, 37.0…	STN	023	Off	On
