# Supplementary material for: Shared pathway-specific network mechanisms of dopamine and deep brain stimulation for the treatment of Parkinson’s disease
Source: Nat Commun. 2025 Apr 15;16:3587. doi: 10.1038/s41467-025-58825-z (PMC12000430; doi:10.1038/s41467-025-58825-z)
Supplement: Supplementary file 4 — Source Data [file 41467_2025_58825_MOESM4_ESM.zip › Source Data/FigS2_Power_OFF_ON_Levodopa.csv]

power	freqs	ch_regions	sub	med	stim
[0.653728265404474, 0.8233962097548482, 1.008540784197189, 1.205229241766, 1.4358403562461985, 1.6972045754032021, 1.9508656680446996, 2.1844943790302707, 2.4651690961535477, 2.723187049826577, 2.809215372356773, 2.8457502071705294, 2.8101267147680966, 2.652125046504943, 2.441594004196892, 2.181339732774355, 1.9490004727135894, 1.6181605970275275, 1.2809454794591368, 1.0728073582876037, 0.9261707…	[3.0, 3.5, 4.0, 4.5, 5.0, 5.5, 6.0, 6.5, 7.0, 7.5, 8.0, 8.5, 9.0, 9.5, 10.0, 10.5, 11.0, 11.5, 12.0, 12.5, 13.0, 13.5, 14.0, 14.5, 15.0, 15.5, 16.0, 16.5, 17.0, 17.5, 18.0, 18.5, 19.0, 19.5, 20.0, 20.5, 21.0, 21.5, 22.0, 22.5, 23.0, 23.5, 24.0, 24.5, 25.0, 25.5, 26.0, 26.5, 27.0, 27.5, 28.0, 28.5, 29.0, 29.5, 30.0, 30.5, 31.0, 31.5, 32.0, 32.5, 33.0, 33.5, 34.0, 34.5, 35.0, 35.5, 36.0, 36.5, 37.0…	cortex	006	Off	Off
[1.6936415303813093, 1.9058728215785776, 2.0395971926895498, 2.0429691602371864, 1.865116620812432, 1.7047042897169538, 1.5855874954717233, 1.5152464472072726, 1.5198706801772055, 1.4885742668250481, 1.408192023318198, 1.353649792078365, 1.3292582982824686, 1.2978678588642285, 1.2749873542817964, 1.2535174476980986, 1.2174457788367683, 1.1498814066500118, 1.0902150066519358, 1.0852787494383023, 1…	[3.0, 3.5, 4.0, 4.5, 5.0, 5.5, 6.0, 6.5, 7.0, 7.5, 8.0, 8.5, 9.0, 9.5, 10.0, 10.5, 11.0, 11.5, 12.0, 12.5, 13.0, 13.5, 14.0, 14.5, 15.0, 15.5, 16.0, 16.5, 17.0, 17.5, 18.0, 18.5, 19.0, 19.5, 20.0, 20.5, 21.0, 21.5, 22.0, 22.5, 23.0, 23.5, 24.0, 24.5, 25.0, 25.5, 26.0, 26.5, 27.0, 27.5, 28.0, 28.5, 29.0, 29.5, 30.0, 30.5, 31.0, 31.5, 32.0, 32.5, 33.0, 33.5, 34.0, 34.5, 35.0, 35.5, 36.0, 36.5, 37.0…	STN	006	Off	Off
[1.236121044623675, 1.5357414124309077, 1.8541623674479013, 2.174050989288187, 2.4329689440223348, 2.7744415161496567, 3.0939804604306795, 3.3574835596868313, 3.621860173779349, 3.799397586970057, 3.990383195893127, 4.048480263855408, 3.9719196517433857, 3.784277461212839, 3.508510229048057, 3.087474333230719, 2.692730780280633, 2.314123566126809, 1.8969452349324754, 1.548925560142401, 1.24070790…	[3.0, 3.5, 4.0, 4.5, 5.0, 5.5, 6.0, 6.5, 7.0, 7.5, 8.0, 8.5, 9.0, 9.5, 10.0, 10.5, 11.0, 11.5, 12.0, 12.5, 13.0, 13.5, 14.0, 14.5, 15.0, 15.5, 16.0, 16.5, 17.0, 17.5, 18.0, 18.5, 19.0, 19.5, 20.0, 20.5, 21.0, 21.5, 22.0, 22.5, 23.0, 23.5, 24.0, 24.5, 25.0, 25.5, 26.0, 26.5, 27.0, 27.5, 28.0, 28.5, 29.0, 29.5, 30.0, 30.5, 31.0, 31.5, 32.0, 32.5, 33.0, 33.5, 34.0, 34.5, 35.0, 35.5, 36.0, 36.5, 37.0…	cortex	006	On	Off
[4.417280556800775, 4.95906988936469, 5.253778432105585, 5.280928754489679, 4.708171364179639, 4.1258632571941645, 3.7666546372607237, 3.370740388636309, 3.067300140450437, 2.736406375414929, 2.235781934191992, 1.9647040569568406, 1.7180137953324286, 1.5480469968647725, 1.3902161148915375, 1.2375167435494445, 1.0986903442874065, 0.9752392055217459, 0.8651478969236907, 0.7748937263559423, 0.709456…	[3.0, 3.5, 4.0, 4.5, 5.0, 5.5, 6.0, 6.5, 7.0, 7.5, 8.0, 8.5, 9.0, 9.5, 10.0, 10.5, 11.0, 11.5, 12.0, 12.5, 13.0, 13.5, 14.0, 14.5, 15.0, 15.5, 16.0, 16.5, 17.0, 17.5, 18.0, 18.5, 19.0, 19.5, 20.0, 20.5, 21.0, 21.5, 22.0, 22.5, 23.0, 23.5, 24.0, 24.5, 25.0, 25.5, 26.0, 26.5, 27.0, 27.5, 28.0, 28.5, 29.0, 29.5, 30.0, 30.5, 31.0, 31.5, 32.0, 32.5, 33.0, 33.5, 34.0, 34.5, 35.0, 35.5, 36.0, 36.5, 37.0…	STN	006	On	Off
[2.0295624485729755, 2.2609784565410975, 2.506120623954407, 2.6907041223804518, 2.7403511667262497, 2.589035293315664, 2.3495914164735483, 2.3087864662473128, 2.1947900126681334, 2.0926914890377946, 2.046843109222015, 1.9913588577568724, 1.9263433876313296, 1.8993680107899464, 1.8879730956544445, 1.8746818595936616, 1.8853588954154852, 1.879490562521008, 1.8735306269439633, 1.8578135447916266, 1.…	[3.0, 3.5, 4.0, 4.5, 5.0, 5.5, 6.0, 6.5, 7.0, 7.5, 8.0, 8.5, 9.0, 9.5, 10.0, 10.5, 11.0, 11.5, 12.0, 12.5, 13.0, 13.5, 14.0, 14.5, 15.0, 15.5, 16.0, 16.5, 17.0, 17.5, 18.0, 18.5, 19.0, 19.5, 20.0, 20.5, 21.0, 21.5, 22.0, 22.5, 23.0, 23.5, 24.0, 24.5, 25.0, 25.5, 26.0, 26.5, 27.0, 27.5, 28.0, 28.5, 29.0, 29.5, 30.0, 30.5, 31.0, 31.5, 32.0, 32.5, 33.0, 33.5, 34.0, 34.5, 35.0, 35.5, 36.0, 36.5, 37.0…	cortex	007	Off	Off
[6.010803604472653, 6.3425336331348054, 6.373703486759464, 6.262539272374529, 5.819530327535747, 5.056132852803128, 4.128685643334399, 3.9907027408095663, 3.796642379532213, 3.5112410545287163, 3.3708470637375285, 3.109224842296209, 2.731133568645936, 2.4224483103896395, 2.1482203668872897, 1.8966539094371562, 1.6781372345439343, 1.516617368045377, 1.3811138650419852, 1.289477458193093, 1.2270038…	[3.0, 3.5, 4.0, 4.5, 5.0, 5.5, 6.0, 6.5, 7.0, 7.5, 8.0, 8.5, 9.0, 9.5, 10.0, 10.5, 11.0, 11.5, 12.0, 12.5, 13.0, 13.5, 14.0, 14.5, 15.0, 15.5, 16.0, 16.5, 17.0, 17.5, 18.0, 18.5, 19.0, 19.5, 20.0, 20.5, 21.0, 21.5, 22.0, 22.5, 23.0, 23.5, 24.0, 24.5, 25.0, 25.5, 26.0, 26.5, 27.0, 27.5, 28.0, 28.5, 29.0, 29.5, 30.0, 30.5, 31.0, 31.5, 32.0, 32.5, 33.0, 33.5, 34.0, 34.5, 35.0, 35.5, 36.0, 36.5, 37.0…	STN	007	Off	Off
[2.729390067114365, 3.0057789942651354, 3.2162310490171166, 3.325862790460353, 3.2822117461528073, 2.8739404429385975, 2.676527720084569, 2.5694811573558214, 2.4510443610605033, 2.3774083409867166, 2.317197461085532, 2.2464423671376954, 2.204595484025404, 2.2541741916989695, 2.276739754720241, 2.3699130398689556, 2.4706134033959097, 2.4537742727293326, 2.4380186462980844, 2.4059363296004084, 2.36…	[3.0, 3.5, 4.0, 4.5, 5.0, 5.5, 6.0, 6.5, 7.0, 7.5, 8.0, 8.5, 9.0, 9.5, 10.0, 10.5, 11.0, 11.5, 12.0, 12.5, 13.0, 13.5, 14.0, 14.5, 15.0, 15.5, 16.0, 16.5, 17.0, 17.5, 18.0, 18.5, 19.0, 19.5, 20.0, 20.5, 21.0, 21.5, 22.0, 22.5, 23.0, 23.5, 24.0, 24.5, 25.0, 25.5, 26.0, 26.5, 27.0, 27.5, 28.0, 28.5, 29.0, 29.5, 30.0, 30.5, 31.0, 31.5, 32.0, 32.5, 33.0, 33.5, 34.0, 34.5, 35.0, 35.5, 36.0, 36.5, 37.0…	cortex	007	On	Off
[6.130731268335738, 6.548783743941114, 6.959300994573267, 7.061983246000244, 6.526876190731661, 5.355827950847191, 4.7299286483142655, 4.44571324289879, 4.2063249651233034, 3.987362252748436, 3.8019640194743896, 3.5186077815338432, 3.095230415440715, 2.7634769150980114, 2.404679923140746, 2.1106084254776665, 1.8835849911388527, 1.6891140244920868, 1.5497306205430939, 1.405559514148492, 1.28740926…	[3.0, 3.5, 4.0, 4.5, 5.0, 5.5, 6.0, 6.5, 7.0, 7.5, 8.0, 8.5, 9.0, 9.5, 10.0, 10.5, 11.0, 11.5, 12.0, 12.5, 13.0, 13.5, 14.0, 14.5, 15.0, 15.5, 16.0, 16.5, 17.0, 17.5, 18.0, 18.5, 19.0, 19.5, 20.0, 20.5, 21.0, 21.5, 22.0, 22.5, 23.0, 23.5, 24.0, 24.5, 25.0, 25.5, 26.0, 26.5, 27.0, 27.5, 28.0, 28.5, 29.0, 29.5, 30.0, 30.5, 31.0, 31.5, 32.0, 32.5, 33.0, 33.5, 34.0, 34.5, 35.0, 35.5, 36.0, 36.5, 37.0…	STN	007	On	Off
[0.6354493872254483, 0.7717235175740128, 0.8994350461543357, 0.9973149201710875, 1.0833159501702752, 1.1536865459155092, 1.270428629767173, 1.4610332726228936, 1.685712456708745, 1.9877389679868478, 2.4728615392892634, 3.1403269165694345, 3.694475307186584, 4.072344886834793, 4.2962751893737146, 4.41111610921761, 4.349182965616568, 4.193293052582985, 3.9497121887633226, 3.5322512577208096, 2.9878…	[3.0, 3.5, 4.0, 4.5, 5.0, 5.5, 6.0, 6.5, 7.0, 7.5, 8.0, 8.5, 9.0, 9.5, 10.0, 10.5, 11.0, 11.5, 12.0, 12.5, 13.0, 13.5, 14.0, 14.5, 15.0, 15.5, 16.0, 16.5, 17.0, 17.5, 18.0, 18.5, 19.0, 19.5, 20.0, 20.5, 21.0, 21.5, 22.0, 22.5, 23.0, 23.5, 24.0, 24.5, 25.0, 25.5, 26.0, 26.5, 27.0, 27.5, 28.0, 28.5, 29.0, 29.5, 30.0, 30.5, 31.0, 31.5, 32.0, 32.5, 33.0, 33.5, 34.0, 34.5, 35.0, 35.5, 36.0, 36.5, 37.0…	cortex	009	Off	Off
[2.4758092902459046, 2.800646218707004, 3.0931949254749367, 3.256707236624007, 3.125130878460629, 3.095179601037671, 3.0376412941832487, 3.124440096698698, 3.0784196317951737, 3.0623436097856866, 3.0014540850637, 2.9748579702269726, 3.0157086318870294, 3.0128332784276517, 2.961071179531004, 2.8658785954557517, 2.680095150080051, 2.531463818676133, 2.423664280941317, 2.328329635203103, 2.179382967…	[3.0, 3.5, 4.0, 4.5, 5.0, 5.5, 6.0, 6.5, 7.0, 7.5, 8.0, 8.5, 9.0, 9.5, 10.0, 10.5, 11.0, 11.5, 12.0, 12.5, 13.0, 13.5, 14.0, 14.5, 15.0, 15.5, 16.0, 16.5, 17.0, 17.5, 18.0, 18.5, 19.0, 19.5, 20.0, 20.5, 21.0, 21.5, 22.0, 22.5, 23.0, 23.5, 24.0, 24.5, 25.0, 25.5, 26.0, 26.5, 27.0, 27.5, 28.0, 28.5, 29.0, 29.5, 30.0, 30.5, 31.0, 31.5, 32.0, 32.5, 33.0, 33.5, 34.0, 34.5, 35.0, 35.5, 36.0, 36.5, 37.0…	STN	009	Off	Off
[1.071038550081892, 1.2338536812052263, 1.4046232239777283, 1.5642275514946398, 1.6938623535664288, 1.924290417232021, 2.28583364019038, 2.7405127690549302, 2.9975007367267312, 3.325911833720511, 3.549548353634352, 3.674639720829518, 3.8520109062133665, 3.8796136444043112, 3.8331088985882618, 3.647275124309288, 3.2661339804158516, 2.9902144252358673, 2.755283324840407, 2.5817082860431837, 2.51220…	[3.0, 3.5, 4.0, 4.5, 5.0, 5.5, 6.0, 6.5, 7.0, 7.5, 8.0, 8.5, 9.0, 9.5, 10.0, 10.5, 11.0, 11.5, 12.0, 12.5, 13.0, 13.5, 14.0, 14.5, 15.0, 15.5, 16.0, 16.5, 17.0, 17.5, 18.0, 18.5, 19.0, 19.5, 20.0, 20.5, 21.0, 21.5, 22.0, 22.5, 23.0, 23.5, 24.0, 24.5, 25.0, 25.5, 26.0, 26.5, 27.0, 27.5, 28.0, 28.5, 29.0, 29.5, 30.0, 30.5, 31.0, 31.5, 32.0, 32.5, 33.0, 33.5, 34.0, 34.5, 35.0, 35.5, 36.0, 36.5, 37.0…	cortex	009	On	Off
[15.739305484016704, 16.3493337932703, 16.649432989364175, 15.80527554699637, 13.700738248514421, 10.61537574174495, 8.268907648491059, 6.946217904001821, 5.6316775453391195, 4.708041411973907, 4.175608414973866, 3.7155794325851526, 3.4462761779236506, 3.12475231655157, 2.801751304948387, 2.411315065753209, 2.010551419810404, 1.7017385285213875, 1.4888733228933115, 1.3404756009285894, 1.226885057…	[3.0, 3.5, 4.0, 4.5, 5.0, 5.5, 6.0, 6.5, 7.0, 7.5, 8.0, 8.5, 9.0, 9.5, 10.0, 10.5, 11.0, 11.5, 12.0, 12.5, 13.0, 13.5, 14.0, 14.5, 15.0, 15.5, 16.0, 16.5, 17.0, 17.5, 18.0, 18.5, 19.0, 19.5, 20.0, 20.5, 21.0, 21.5, 22.0, 22.5, 23.0, 23.5, 24.0, 24.5, 25.0, 25.5, 26.0, 26.5, 27.0, 27.5, 28.0, 28.5, 29.0, 29.5, 30.0, 30.5, 31.0, 31.5, 32.0, 32.5, 33.0, 33.5, 34.0, 34.5, 35.0, 35.5, 36.0, 36.5, 37.0…	STN	009	On	Off
[0.9973581227034909, 1.2077948432539813, 1.3780754773805444, 1.5042743423800398, 1.5611881060256856, 1.5637558181189344, 1.5274179490846564, 1.4837946111105043, 1.4188949042776529, 1.3498162219559011, 1.2545717805410908, 1.2135779777280897, 1.1763297665929593, 1.1094994042541806, 1.0545233704230634, 1.0133757209355179, 0.9765892998598258, 0.9512190872288389, 0.9262093018147066, 0.8976988142189246…	[3.0, 3.5, 4.0, 4.5, 5.0, 5.5, 6.0, 6.5, 7.0, 7.5, 8.0, 8.5, 9.0, 9.5, 10.0, 10.5, 11.0, 11.5, 12.0, 12.5, 13.0, 13.5, 14.0, 14.5, 15.0, 15.5, 16.0, 16.5, 17.0, 17.5, 18.0, 18.5, 19.0, 19.5, 20.0, 20.5, 21.0, 21.5, 22.0, 22.5, 23.0, 23.5, 24.0, 24.5, 25.0, 25.5, 26.0, 26.5, 27.0, 27.5, 28.0, 28.5, 29.0, 29.5, 30.0, 30.5, 31.0, 31.5, 32.0, 32.5, 33.0, 33.5, 34.0, 34.5, 35.0, 35.5, 36.0, 36.5, 37.0…	cortex	012	Off	Off
[4.3218397427669295, 4.515866281708996, 4.550603524331611, 3.915048614501617, 2.2114345122355323, 1.9893708334599833, 1.388469961292993, 1.3342994752087256, 1.2516569552079941, 1.2139239698119921, 1.131482248439591, 1.0248051650753518, 1.0350417367408018, 1.027809711751463, 1.0193308759026636, 1.0041973560262298, 0.9947888438743885, 0.9929073819912421, 0.995664666115115, 1.0113074082607671, 0.995…	[3.0, 3.5, 4.0, 4.5, 5.0, 5.5, 6.0, 6.5, 7.0, 7.5, 8.0, 8.5, 9.0, 9.5, 10.0, 10.5, 11.0, 11.5, 12.0, 12.5, 13.0, 13.5, 14.0, 14.5, 15.0, 15.5, 16.0, 16.5, 17.0, 17.5, 18.0, 18.5, 19.0, 19.5, 20.0, 20.5, 21.0, 21.5, 22.0, 22.5, 23.0, 23.5, 24.0, 24.5, 25.0, 25.5, 26.0, 26.5, 27.0, 27.5, 28.0, 28.5, 29.0, 29.5, 30.0, 30.5, 31.0, 31.5, 32.0, 32.5, 33.0, 33.5, 34.0, 34.5, 35.0, 35.5, 36.0, 36.5, 37.0…	STN	012	Off	Off
[1.2376288761415868, 1.429793311474487, 1.6347534027223007, 1.7798358903655096, 1.8107060073616428, 1.796343728425208, 1.7629411441275815, 1.7113969738011918, 1.6506733524667652, 1.5916358378837523, 1.5296126009277402, 1.4654816738289107, 1.409752279680104, 1.3711947487276896, 1.3160043766033636, 1.2754784550842477, 1.2325933867347691, 1.194679805803398, 1.1724838437658094, 1.143774630821881, 1.1…	[3.0, 3.5, 4.0, 4.5, 5.0, 5.5, 6.0, 6.5, 7.0, 7.5, 8.0, 8.5, 9.0, 9.5, 10.0, 10.5, 11.0, 11.5, 12.0, 12.5, 13.0, 13.5, 14.0, 14.5, 15.0, 15.5, 16.0, 16.5, 17.0, 17.5, 18.0, 18.5, 19.0, 19.5, 20.0, 20.5, 21.0, 21.5, 22.0, 22.5, 23.0, 23.5, 24.0, 24.5, 25.0, 25.5, 26.0, 26.5, 27.0, 27.5, 28.0, 28.5, 29.0, 29.5, 30.0, 30.5, 31.0, 31.5, 32.0, 32.5, 33.0, 33.5, 34.0, 34.5, 35.0, 35.5, 36.0, 36.5, 37.0…	cortex	012	On	Off
[11.239502387834712, 11.375562755425326, 11.24755433127627, 10.333382683556964, 6.770847527265561, 4.173223305412833, 3.101124307615724, 2.00098042468179, 1.5231695389888864, 1.2934027323473667, 1.1468270949195971, 1.0511346514409246, 0.9644101142649852, 0.9222943425844129, 0.8961589767912111, 0.8859980737105517, 0.8805680269378998, 0.8712885325686194, 0.8708334899448906, 0.8761982503550052, 0.88…	[3.0, 3.5, 4.0, 4.5, 5.0, 5.5, 6.0, 6.5, 7.0, 7.5, 8.0, 8.5, 9.0, 9.5, 10.0, 10.5, 11.0, 11.5, 12.0, 12.5, 13.0, 13.5, 14.0, 14.5, 15.0, 15.5, 16.0, 16.5, 17.0, 17.5, 18.0, 18.5, 19.0, 19.5, 20.0, 20.5, 21.0, 21.5, 22.0, 22.5, 23.0, 23.5, 24.0, 24.5, 25.0, 25.5, 26.0, 26.5, 27.0, 27.5, 28.0, 28.5, 29.0, 29.5, 30.0, 30.5, 31.0, 31.5, 32.0, 32.5, 33.0, 33.5, 34.0, 34.5, 35.0, 35.5, 36.0, 36.5, 37.0…	STN	012	On	Off
[2.364659420825506, 2.7594761790907585, 3.175674123795593, 3.542669088220406, 3.7492546958007873, 3.8027084683393753, 3.806363140273067, 3.8488046964364195, 3.89424916011651, 3.9786821649036375, 3.9168380436567722, 3.7632814641547903, 3.5509539719311527, 3.2808205116157922, 3.0721927321864655, 2.9116837076497326, 2.7770170865847996, 2.559299910302935, 2.3100404951021214, 2.142369869163299, 2.0503…	[3.0, 3.5, 4.0, 4.5, 5.0, 5.5, 6.0, 6.5, 7.0, 7.5, 8.0, 8.5, 9.0, 9.5, 10.0, 10.5, 11.0, 11.5, 12.0, 12.5, 13.0, 13.5, 14.0, 14.5, 15.0, 15.5, 16.0, 16.5, 17.0, 17.5, 18.0, 18.5, 19.0, 19.5, 20.0, 20.5, 21.0, 21.5, 22.0, 22.5, 23.0, 23.5, 24.0, 24.5, 25.0, 25.5, 26.0, 26.5, 27.0, 27.5, 28.0, 28.5, 29.0, 29.5, 30.0, 30.5, 31.0, 31.5, 32.0, 32.5, 33.0, 33.5, 34.0, 34.5, 35.0, 35.5, 36.0, 36.5, 37.0…	cortex	014	Off	Off
[1.3802750681655538, 1.5439387169424599, 1.678036594732214, 1.7418862182633181, 1.7142722022662722, 1.5104262534943598, 1.4077580027015675, 1.3668335950986794, 1.301675249059541, 1.2479044211911579, 1.200797832051505, 1.143421023260012, 1.1498388747550563, 1.2213858832993583, 1.3867838118294629, 1.5872750056671623, 1.800844877774548, 2.0342046558637104, 2.2101183827816473, 2.4161319000443884, 2.5…	[3.0, 3.5, 4.0, 4.5, 5.0, 5.5, 6.0, 6.5, 7.0, 7.5, 8.0, 8.5, 9.0, 9.5, 10.0, 10.5, 11.0, 11.5, 12.0, 12.5, 13.0, 13.5, 14.0, 14.5, 15.0, 15.5, 16.0, 16.5, 17.0, 17.5, 18.0, 18.5, 19.0, 19.5, 20.0, 20.5, 21.0, 21.5, 22.0, 22.5, 23.0, 23.5, 24.0, 24.5, 25.0, 25.5, 26.0, 26.5, 27.0, 27.5, 28.0, 28.5, 29.0, 29.5, 30.0, 30.5, 31.0, 31.5, 32.0, 32.5, 33.0, 33.5, 34.0, 34.5, 35.0, 35.5, 36.0, 36.5, 37.0…	STN	014	Off	Off
[3.805679186836753, 4.413635672808297, 5.024919074267563, 5.425230846124596, 5.484029812992651, 5.369549626042942, 5.252004395221187, 5.197673848379819, 5.182024140026175, 5.161030562807518, 5.021371727625574, 4.701167162836517, 4.373661396806157, 4.0085962873793495, 3.7243131895161197, 3.4471042334432633, 3.206647227728272, 2.8439926167770944, 2.4851309025396793, 2.1596338690670334, 1.9742329405…	[3.0, 3.5, 4.0, 4.5, 5.0, 5.5, 6.0, 6.5, 7.0, 7.5, 8.0, 8.5, 9.0, 9.5, 10.0, 10.5, 11.0, 11.5, 12.0, 12.5, 13.0, 13.5, 14.0, 14.5, 15.0, 15.5, 16.0, 16.5, 17.0, 17.5, 18.0, 18.5, 19.0, 19.5, 20.0, 20.5, 21.0, 21.5, 22.0, 22.5, 23.0, 23.5, 24.0, 24.5, 25.0, 25.5, 26.0, 26.5, 27.0, 27.5, 28.0, 28.5, 29.0, 29.5, 30.0, 30.5, 31.0, 31.5, 32.0, 32.5, 33.0, 33.5, 34.0, 34.5, 35.0, 35.5, 36.0, 36.5, 37.0…	cortex	014	On	Off
[2.2984201937228077, 2.557492421225374, 2.847560719250088, 3.011712475002008, 2.925633005570387, 2.381031126452765, 2.2513878097428153, 2.1642549321861106, 2.043770699936814, 1.936963041974277, 1.806241784165137, 1.5880889836224192, 1.3710952465359083, 1.2415184954755187, 1.2239849837748018, 1.245034167018203, 1.2655802777941205, 1.3040747497965959, 1.3534810763149123, 1.4009580412753717, 1.45628…	[3.0, 3.5, 4.0, 4.5, 5.0, 5.5, 6.0, 6.5, 7.0, 7.5, 8.0, 8.5, 9.0, 9.5, 10.0, 10.5, 11.0, 11.5, 12.0, 12.5, 13.0, 13.5, 14.0, 14.5, 15.0, 15.5, 16.0, 16.5, 17.0, 17.5, 18.0, 18.5, 19.0, 19.5, 20.0, 20.5, 21.0, 21.5, 22.0, 22.5, 23.0, 23.5, 24.0, 24.5, 25.0, 25.5, 26.0, 26.5, 27.0, 27.5, 28.0, 28.5, 29.0, 29.5, 30.0, 30.5, 31.0, 31.5, 32.0, 32.5, 33.0, 33.5, 34.0, 34.5, 35.0, 35.5, 36.0, 36.5, 37.0…	STN	014	On	Off
[1.200395225492264, 1.3376962131501338, 1.4752591632171435, 1.57014816707786, 1.5931836123529766, 1.6168002111750301, 1.6492484966820615, 1.778466189951983, 1.9128802743985809, 2.1100589171063957, 2.3583343380315234, 2.5794437675208686, 2.787471704401014, 3.0024421021859706, 3.1554114854589357, 3.2598138913818686, 3.242130716347229, 3.1687417901616746, 3.0494777951890844, 2.9383109474462765, 2.79…	[3.0, 3.5, 4.0, 4.5, 5.0, 5.5, 6.0, 6.5, 7.0, 7.5, 8.0, 8.5, 9.0, 9.5, 10.0, 10.5, 11.0, 11.5, 12.0, 12.5, 13.0, 13.5, 14.0, 14.5, 15.0, 15.5, 16.0, 16.5, 17.0, 17.5, 18.0, 18.5, 19.0, 19.5, 20.0, 20.5, 21.0, 21.5, 22.0, 22.5, 23.0, 23.5, 24.0, 24.5, 25.0, 25.5, 26.0, 26.5, 27.0, 27.5, 28.0, 28.5, 29.0, 29.5, 30.0, 30.5, 31.0, 31.5, 32.0, 32.5, 33.0, 33.5, 34.0, 34.5, 35.0, 35.5, 36.0, 36.5, 37.0…	cortex	017	Off	Off
[9.684021566981206, 9.748932471461647, 9.64219091602595, 9.365050494295634, 5.067301334295719, 3.34951330472118, 3.0485514496294814, 2.047319375783015, 1.8881874423855147, 1.7044337712071842, 1.6601556546485732, 1.683998039609172, 1.6095648179037447, 1.6770605602229602, 1.7005127939782805, 1.685908718628214, 1.656700470195433, 1.5180106313890334, 1.4272873069486178, 1.4050323153793658, 1.37119567…	[3.0, 3.5, 4.0, 4.5, 5.0, 5.5, 6.0, 6.5, 7.0, 7.5, 8.0, 8.5, 9.0, 9.5, 10.0, 10.5, 11.0, 11.5, 12.0, 12.5, 13.0, 13.5, 14.0, 14.5, 15.0, 15.5, 16.0, 16.5, 17.0, 17.5, 18.0, 18.5, 19.0, 19.5, 20.0, 20.5, 21.0, 21.5, 22.0, 22.5, 23.0, 23.5, 24.0, 24.5, 25.0, 25.5, 26.0, 26.5, 27.0, 27.5, 28.0, 28.5, 29.0, 29.5, 30.0, 30.5, 31.0, 31.5, 32.0, 32.5, 33.0, 33.5, 34.0, 34.5, 35.0, 35.5, 36.0, 36.5, 37.0…	STN	017	Off	Off
[1.371123149483231, 1.5279425285623034, 1.6803997109734343, 1.7615605462314217, 1.766530893747404, 1.7688093439000525, 1.7893756720502574, 1.8580385925918848, 1.908525568405936, 2.0797037205470086, 2.266062166881361, 2.4447999555091684, 2.657453188847832, 2.8342034354770984, 2.962082727036833, 3.0487876836879337, 3.0890219521084346, 3.0458642526694524, 2.9529594025887342, 2.8399158799395434, 2.71…	[3.0, 3.5, 4.0, 4.5, 5.0, 5.5, 6.0, 6.5, 7.0, 7.5, 8.0, 8.5, 9.0, 9.5, 10.0, 10.5, 11.0, 11.5, 12.0, 12.5, 13.0, 13.5, 14.0, 14.5, 15.0, 15.5, 16.0, 16.5, 17.0, 17.5, 18.0, 18.5, 19.0, 19.5, 20.0, 20.5, 21.0, 21.5, 22.0, 22.5, 23.0, 23.5, 24.0, 24.5, 25.0, 25.5, 26.0, 26.5, 27.0, 27.5, 28.0, 28.5, 29.0, 29.5, 30.0, 30.5, 31.0, 31.5, 32.0, 32.5, 33.0, 33.5, 34.0, 34.5, 35.0, 35.5, 36.0, 36.5, 37.0…	cortex	017	On	Off
[10.123546177138, 10.237776773822123, 10.250082914320513, 9.91575339665857, 4.9180452362402045, 4.335700247573164, 3.345021221639921, 2.832909986289302, 2.1463499816661904, 1.9124230153529365, 1.914212455520897, 1.8973192094783777, 1.912580456919035, 1.9250106141820476, 1.928623260128322, 1.9108210294195325, 1.8594768785394638, 1.5015209320966252, 1.3876202394358388, 1.3523280281180436, 1.3207254…	[3.0, 3.5, 4.0, 4.5, 5.0, 5.5, 6.0, 6.5, 7.0, 7.5, 8.0, 8.5, 9.0, 9.5, 10.0, 10.5, 11.0, 11.5, 12.0, 12.5, 13.0, 13.5, 14.0, 14.5, 15.0, 15.5, 16.0, 16.5, 17.0, 17.5, 18.0, 18.5, 19.0, 19.5, 20.0, 20.5, 21.0, 21.5, 22.0, 22.5, 23.0, 23.5, 24.0, 24.5, 25.0, 25.5, 26.0, 26.5, 27.0, 27.5, 28.0, 28.5, 29.0, 29.5, 30.0, 30.5, 31.0, 31.5, 32.0, 32.5, 33.0, 33.5, 34.0, 34.5, 35.0, 35.5, 36.0, 36.5, 37.0…	STN	017	On	Off
[1.2007337206380773, 1.4125672043509174, 1.630692867244634, 1.8163775285607446, 1.9161450065969223, 2.040728873748789, 2.3164504229884213, 2.6437184261766054, 3.0290963327399263, 3.5014214808732866, 3.989491465455776, 4.397949692017114, 4.68011548628909, 4.788465597797233, 4.754534239766299, 4.582224787058574, 4.218281318800312, 3.854503376021269, 3.3574772406864684, 2.8032908187824566, 2.3027317…	[3.0, 3.5, 4.0, 4.5, 5.0, 5.5, 6.0, 6.5, 7.0, 7.5, 8.0, 8.5, 9.0, 9.5, 10.0, 10.5, 11.0, 11.5, 12.0, 12.5, 13.0, 13.5, 14.0, 14.5, 15.0, 15.5, 16.0, 16.5, 17.0, 17.5, 18.0, 18.5, 19.0, 19.5, 20.0, 20.5, 21.0, 21.5, 22.0, 22.5, 23.0, 23.5, 24.0, 24.5, 25.0, 25.5, 26.0, 26.5, 27.0, 27.5, 28.0, 28.5, 29.0, 29.5, 30.0, 30.5, 31.0, 31.5, 32.0, 32.5, 33.0, 33.5, 34.0, 34.5, 35.0, 35.5, 36.0, 36.5, 37.0…	cortex	019	Off	Off
[3.574788982070951, 3.9267860139304465, 4.188645566846223, 4.251938430032452, 3.9744865823431823, 3.5205765793048815, 3.3039714093023074, 3.077620063999893, 2.805684803047319, 2.603096230977002, 2.4056168819445403, 2.2831954070300613, 2.1746563020015968, 2.08921987225799, 1.9945630418776878, 1.8812955562662912, 1.7775536430858028, 1.6838815512098655, 1.5883275227917963, 1.519047392346485, 1.44117…	[3.0, 3.5, 4.0, 4.5, 5.0, 5.5, 6.0, 6.5, 7.0, 7.5, 8.0, 8.5, 9.0, 9.5, 10.0, 10.5, 11.0, 11.5, 12.0, 12.5, 13.0, 13.5, 14.0, 14.5, 15.0, 15.5, 16.0, 16.5, 17.0, 17.5, 18.0, 18.5, 19.0, 19.5, 20.0, 20.5, 21.0, 21.5, 22.0, 22.5, 23.0, 23.5, 24.0, 24.5, 25.0, 25.5, 26.0, 26.5, 27.0, 27.5, 28.0, 28.5, 29.0, 29.5, 30.0, 30.5, 31.0, 31.5, 32.0, 32.5, 33.0, 33.5, 34.0, 34.5, 35.0, 35.5, 36.0, 36.5, 37.0…	STN	019	Off	Off
[1.181157340365817, 1.3910927982657748, 1.632984901299282, 1.8348524366800807, 2.0088050712188155, 2.1617152076825095, 2.47424808236444, 2.857072356966847, 3.2353833716518547, 3.6104192051501838, 4.195028925577591, 4.796918608593799, 5.075329430021742, 5.097053021701146, 4.984260437243136, 4.737536982056758, 4.373966050707773, 3.9159437153750907, 3.5109876608856716, 2.996082633283426, 2.246273141…	[3.0, 3.5, 4.0, 4.5, 5.0, 5.5, 6.0, 6.5, 7.0, 7.5, 8.0, 8.5, 9.0, 9.5, 10.0, 10.5, 11.0, 11.5, 12.0, 12.5, 13.0, 13.5, 14.0, 14.5, 15.0, 15.5, 16.0, 16.5, 17.0, 17.5, 18.0, 18.5, 19.0, 19.5, 20.0, 20.5, 21.0, 21.5, 22.0, 22.5, 23.0, 23.5, 24.0, 24.5, 25.0, 25.5, 26.0, 26.5, 27.0, 27.5, 28.0, 28.5, 29.0, 29.5, 30.0, 30.5, 31.0, 31.5, 32.0, 32.5, 33.0, 33.5, 34.0, 34.5, 35.0, 35.5, 36.0, 36.5, 37.0…	cortex	019	On	Off
[4.265266576999986, 4.579999367908972, 4.786920441156682, 4.647387888383468, 4.132824692779621, 3.5861245919145803, 3.3104450534697865, 3.0554695898346846, 2.809941831453882, 2.6524666841040543, 2.522520553664009, 2.4126172586852803, 2.3182522957829956, 2.198728285389281, 2.0865202602991557, 1.925066188843969, 1.7791140583485388, 1.6605051831071806, 1.5541302099812095, 1.4580817432663582, 1.37418…	[3.0, 3.5, 4.0, 4.5, 5.0, 5.5, 6.0, 6.5, 7.0, 7.5, 8.0, 8.5, 9.0, 9.5, 10.0, 10.5, 11.0, 11.5, 12.0, 12.5, 13.0, 13.5, 14.0, 14.5, 15.0, 15.5, 16.0, 16.5, 17.0, 17.5, 18.0, 18.5, 19.0, 19.5, 20.0, 20.5, 21.0, 21.5, 22.0, 22.5, 23.0, 23.5, 24.0, 24.5, 25.0, 25.5, 26.0, 26.5, 27.0, 27.5, 28.0, 28.5, 29.0, 29.5, 30.0, 30.5, 31.0, 31.5, 32.0, 32.5, 33.0, 33.5, 34.0, 34.5, 35.0, 35.5, 36.0, 36.5, 37.0…	STN	019	On	Off
[1.9580936848529162, 2.3301654391685203, 2.7179660842244138, 3.0025427327000607, 3.1369238842520804, 3.2141714597976594, 3.2861053122927215, 3.401077498396854, 3.5108708799015047, 3.498049251656874, 3.515986633637028, 3.448871682204487, 3.356226895515543, 3.2672479293602295, 3.1695282023252562, 3.0347334158255803, 2.8266718753671722, 2.5625691526257914, 2.3399966704983277, 2.1499792500690873, 1.9…	[3.0, 3.5, 4.0, 4.5, 5.0, 5.5, 6.0, 6.5, 7.0, 7.5, 8.0, 8.5, 9.0, 9.5, 10.0, 10.5, 11.0, 11.5, 12.0, 12.5, 13.0, 13.5, 14.0, 14.5, 15.0, 15.5, 16.0, 16.5, 17.0, 17.5, 18.0, 18.5, 19.0, 19.5, 20.0, 20.5, 21.0, 21.5, 22.0, 22.5, 23.0, 23.5, 24.0, 24.5, 25.0, 25.5, 26.0, 26.5, 27.0, 27.5, 28.0, 28.5, 29.0, 29.5, 30.0, 30.5, 31.0, 31.5, 32.0, 32.5, 33.0, 33.5, 34.0, 34.5, 35.0, 35.5, 36.0, 36.5, 37.0…	cortex	022	Off	Off
[4.580352696075258, 4.740862835723549, 4.832018973886844, 4.6754812063719395, 2.67995339803811, 2.640504862044902, 2.28564269801217, 2.4477726764641834, 2.444343061298406, 2.5247638911901458, 2.672682384647526, 2.7923228404416065, 2.9734956600701876, 3.2816004690310128, 3.584364009120144, 3.6944889503392915, 3.495263960919496, 3.21130622023063, 2.9822948707140418, 2.7686034617436386, 2.5722905591…	[3.0, 3.5, 4.0, 4.5, 5.0, 5.5, 6.0, 6.5, 7.0, 7.5, 8.0, 8.5, 9.0, 9.5, 10.0, 10.5, 11.0, 11.5, 12.0, 12.5, 13.0, 13.5, 14.0, 14.5, 15.0, 15.5, 16.0, 16.5, 17.0, 17.5, 18.0, 18.5, 19.0, 19.5, 20.0, 20.5, 21.0, 21.5, 22.0, 22.5, 23.0, 23.5, 24.0, 24.5, 25.0, 25.5, 26.0, 26.5, 27.0, 27.5, 28.0, 28.5, 29.0, 29.5, 30.0, 30.5, 31.0, 31.5, 32.0, 32.5, 33.0, 33.5, 34.0, 34.5, 35.0, 35.5, 36.0, 36.5, 37.0…	STN	022	Off	Off
[1.4478264012475908, 1.7920934169379361, 2.1272113679947235, 2.410634343379437, 2.6418611682421465, 2.8832545337147746, 3.184479428846859, 3.4262054773365844, 3.639371353520322, 3.728931109677106, 3.6838239523899916, 3.5470810627686653, 3.404576583824803, 3.235648660359495, 2.9981191384133314, 2.6699608520938605, 2.3407121940870868, 2.0048638115742796, 1.7278230643458983, 1.5719227929424484, 1.51…	[3.0, 3.5, 4.0, 4.5, 5.0, 5.5, 6.0, 6.5, 7.0, 7.5, 8.0, 8.5, 9.0, 9.5, 10.0, 10.5, 11.0, 11.5, 12.0, 12.5, 13.0, 13.5, 14.0, 14.5, 15.0, 15.5, 16.0, 16.5, 17.0, 17.5, 18.0, 18.5, 19.0, 19.5, 20.0, 20.5, 21.0, 21.5, 22.0, 22.5, 23.0, 23.5, 24.0, 24.5, 25.0, 25.5, 26.0, 26.5, 27.0, 27.5, 28.0, 28.5, 29.0, 29.5, 30.0, 30.5, 31.0, 31.5, 32.0, 32.5, 33.0, 33.5, 34.0, 34.5, 35.0, 35.5, 36.0, 36.5, 37.0…	cortex	022	On	Off
[11.405820331261292, 11.665057113503545, 11.523150815289503, 9.601301364816127, 6.640210916000103, 5.394467296918622, 3.977012583934294, 3.5344109205813234, 3.055559863751178, 2.6499289989429116, 2.41194531015417, 2.246874083185206, 2.1202872671479813, 1.964869724141888, 1.797912714364453, 1.6268332649380604, 1.4962793964982617, 1.383530720761856, 1.3095209650193937, 1.2486329751839653, 1.2174456…	[3.0, 3.5, 4.0, 4.5, 5.0, 5.5, 6.0, 6.5, 7.0, 7.5, 8.0, 8.5, 9.0, 9.5, 10.0, 10.5, 11.0, 11.5, 12.0, 12.5, 13.0, 13.5, 14.0, 14.5, 15.0, 15.5, 16.0, 16.5, 17.0, 17.5, 18.0, 18.5, 19.0, 19.5, 20.0, 20.5, 21.0, 21.5, 22.0, 22.5, 23.0, 23.5, 24.0, 24.5, 25.0, 25.5, 26.0, 26.5, 27.0, 27.5, 28.0, 28.5, 29.0, 29.5, 30.0, 30.5, 31.0, 31.5, 32.0, 32.5, 33.0, 33.5, 34.0, 34.5, 35.0, 35.5, 36.0, 36.5, 37.0…	STN	022	On	Off
[6.806854132397513, 7.4037263439914565, 7.816726683492876, 7.868250438398263, 7.028505018996012, 6.205833228375939, 5.435505847063235, 4.822927369403646, 4.282629724207471, 3.826608196092488, 3.463912727626495, 3.134991937989354, 2.8423425409647107, 2.5762305411613036, 2.4108932166975214, 2.240303320760225, 2.0416171187773586, 1.8963961046147002, 1.7920394990323936, 1.6933876573250237, 1.61050048…	[3.0, 3.5, 4.0, 4.5, 5.0, 5.5, 6.0, 6.5, 7.0, 7.5, 8.0, 8.5, 9.0, 9.5, 10.0, 10.5, 11.0, 11.5, 12.0, 12.5, 13.0, 13.5, 14.0, 14.5, 15.0, 15.5, 16.0, 16.5, 17.0, 17.5, 18.0, 18.5, 19.0, 19.5, 20.0, 20.5, 21.0, 21.5, 22.0, 22.5, 23.0, 23.5, 24.0, 24.5, 25.0, 25.5, 26.0, 26.5, 27.0, 27.5, 28.0, 28.5, 29.0, 29.5, 30.0, 30.5, 31.0, 31.5, 32.0, 32.5, 33.0, 33.5, 34.0, 34.5, 35.0, 35.5, 36.0, 36.5, 37.0…	cortex	023	Off	Off
[4.064303773175474, 4.181744550273541, 4.150733800774984, 3.5847079305080998, 2.5453496481589384, 1.9641201075645036, 1.6756067767366714, 1.5444368105427526, 1.4819108338479856, 1.4461757754272606, 1.4493526417301617, 1.4855280075325576, 1.5372672379890384, 1.6735532018155712, 1.880009528900126, 2.0868760812519924, 2.336404969305403, 2.582042795782324, 2.8084453262188593, 3.079269442093288, 3.330…	[3.0, 3.5, 4.0, 4.5, 5.0, 5.5, 6.0, 6.5, 7.0, 7.5, 8.0, 8.5, 9.0, 9.5, 10.0, 10.5, 11.0, 11.5, 12.0, 12.5, 13.0, 13.5, 14.0, 14.5, 15.0, 15.5, 16.0, 16.5, 17.0, 17.5, 18.0, 18.5, 19.0, 19.5, 20.0, 20.5, 21.0, 21.5, 22.0, 22.5, 23.0, 23.5, 24.0, 24.5, 25.0, 25.5, 26.0, 26.5, 27.0, 27.5, 28.0, 28.5, 29.0, 29.5, 30.0, 30.5, 31.0, 31.5, 32.0, 32.5, 33.0, 33.5, 34.0, 34.5, 35.0, 35.5, 36.0, 36.5, 37.0…	STN	023	Off	Off
[6.514115639727288, 7.164982360755954, 7.681272443580466, 7.812712806007836, 7.3454827685699176, 6.532253664211625, 5.758658112321996, 5.00368222780356, 4.332415152722879, 3.80726304841735, 3.316938265782374, 2.8885236818672277, 2.5983457490771285, 2.366508198032766, 2.1746515413161793, 2.0538393592973345, 1.9379757590686004, 1.8470112437802164, 1.7286892024804679, 1.6419212629875435, 1.559412013…	[3.0, 3.5, 4.0, 4.5, 5.0, 5.5, 6.0, 6.5, 7.0, 7.5, 8.0, 8.5, 9.0, 9.5, 10.0, 10.5, 11.0, 11.5, 12.0, 12.5, 13.0, 13.5, 14.0, 14.5, 15.0, 15.5, 16.0, 16.5, 17.0, 17.5, 18.0, 18.5, 19.0, 19.5, 20.0, 20.5, 21.0, 21.5, 22.0, 22.5, 23.0, 23.5, 24.0, 24.5, 25.0, 25.5, 26.0, 26.5, 27.0, 27.5, 28.0, 28.5, 29.0, 29.5, 30.0, 30.5, 31.0, 31.5, 32.0, 32.5, 33.0, 33.5, 34.0, 34.5, 35.0, 35.5, 36.0, 36.5, 37.0…	cortex	023	On	Off
[5.838760411962212, 6.046012116480143, 6.044940535510426, 5.336647012273943, 4.204367614759039, 3.125308746574034, 2.436930315502498, 2.0581160046413376, 1.822212236939882, 1.6674683593050281, 1.5589516328430857, 1.483411313044972, 1.4203764014061362, 1.3964564748045967, 1.3708968037166147, 1.3717096166873333, 1.3676955346669646, 1.3748142982667575, 1.3875905921993532, 1.4117378527866389, 1.44056…	[3.0, 3.5, 4.0, 4.5, 5.0, 5.5, 6.0, 6.5, 7.0, 7.5, 8.0, 8.5, 9.0, 9.5, 10.0, 10.5, 11.0, 11.5, 12.0, 12.5, 13.0, 13.5, 14.0, 14.5, 15.0, 15.5, 16.0, 16.5, 17.0, 17.5, 18.0, 18.5, 19.0, 19.5, 20.0, 20.5, 21.0, 21.5, 22.0, 22.5, 23.0, 23.5, 24.0, 24.5, 25.0, 25.5, 26.0, 26.5, 27.0, 27.5, 28.0, 28.5, 29.0, 29.5, 30.0, 30.5, 31.0, 31.5, 32.0, 32.5, 33.0, 33.5, 34.0, 34.5, 35.0, 35.5, 36.0, 36.5, 37.0…	STN	023	On	Off
