# Supplementary material for: Shared pathway-specific network mechanisms of dopamine and deep brain stimulation for the treatment of Parkinson’s disease
Source: Nat Commun. 2025 Apr 15;16:3587. doi: 10.1038/s41467-025-58825-z (PMC12000430; doi:10.1038/s41467-025-58825-z)
Supplement: Supplementary file 4 — Source Data [file 41467_2025_58825_MOESM4_ESM.zip › Source Data/FigS5_TRGC_OFF_ON_DBS.csv]

connectivity	freqs	sub	med	stim
[-0.001769299451920414, -0.003286583579838567, -0.006691970827663596, -0.00933745601126045, -0.009451696517198016, -0.008227615985878244, -0.00882942278167123, -0.013419733416598696, -0.02105426061147355, -0.02753215725417519, -0.028009505810434, -0.02141047461678255, -0.010703989055076609, 0.0019204676907635053, 0.01849284089906412, 0.04313593020532984, 0.0739700527785377, 0.09964192276021121, 0…	[3.0, 3.5, 4.0, 4.5, 5.0, 5.5, 6.0, 6.5, 7.0, 7.5, 8.0, 8.5, 9.0, 9.5, 10.0, 10.5, 11.0, 11.5, 12.0, 12.5, 13.0, 13.5, 14.0, 14.5, 15.0, 15.5, 16.0, 16.5, 17.0, 17.5, 18.0, 18.5, 19.0, 19.5, 20.0, 20.5, 21.0, 21.5, 22.0, 22.5, 23.0, 23.5, 24.0, 24.5, 25.0, 25.5, 26.0, 26.5, 27.0, 27.5, 28.0, 28.5, 29.0, 29.5, 30.0, 30.5, 31.0, 31.5, 32.0, 32.5, 33.0, 33.5, 34.0, 34.5, 35.0, 35.5, 36.0, 36.5, 37.0…	006	Off	Off
[-0.015351909227332, -0.013781037433996364, -0.00826672712757194, 0.0024891211122222857, 0.01743285144043172, 0.03238001405706512, 0.043738392604730905, 0.051628020581610465, 0.05919388350372023, 0.06993429376009631, 0.08363497614869607, 0.09368075615103548, 0.094617271748469, 0.09026507406139161, 0.08943270337778099, 0.1003071924040622, 0.12440804738646506, 0.14954002256007107, 0.161044905104637…	[3.0, 3.5, 4.0, 4.5, 5.0, 5.5, 6.0, 6.5, 7.0, 7.5, 8.0, 8.5, 9.0, 9.5, 10.0, 10.5, 11.0, 11.5, 12.0, 12.5, 13.0, 13.5, 14.0, 14.5, 15.0, 15.5, 16.0, 16.5, 17.0, 17.5, 18.0, 18.5, 19.0, 19.5, 20.0, 20.5, 21.0, 21.5, 22.0, 22.5, 23.0, 23.5, 24.0, 24.5, 25.0, 25.5, 26.0, 26.5, 27.0, 27.5, 28.0, 28.5, 29.0, 29.5, 30.0, 30.5, 31.0, 31.5, 32.0, 32.5, 33.0, 33.5, 34.0, 34.5, 35.0, 35.5, 36.0, 36.5, 37.0…	006	Off	On
[-0.03685129047871896, -0.03620628973989163, -0.03458165591592298, -0.03261760570927951, -0.030629084115695607, -0.028784108369556735, -0.027035412027385474, -0.024848443349768008, -0.021916350513356112, -0.018568590288684596, -0.015495839852538697, -0.013218305698836908, -0.011639434819735133, -0.009979072899415638, -0.0073716744756437795, -0.0036567289379537725, 0.0003347901009270515, 0.0033600…	[3.0, 3.5, 4.0, 4.5, 5.0, 5.5, 6.0, 6.5, 7.0, 7.5, 8.0, 8.5, 9.0, 9.5, 10.0, 10.5, 11.0, 11.5, 12.0, 12.5, 13.0, 13.5, 14.0, 14.5, 15.0, 15.5, 16.0, 16.5, 17.0, 17.5, 18.0, 18.5, 19.0, 19.5, 20.0, 20.5, 21.0, 21.5, 22.0, 22.5, 23.0, 23.5, 24.0, 24.5, 25.0, 25.5, 26.0, 26.5, 27.0, 27.5, 28.0, 28.5, 29.0, 29.5, 30.0, 30.5, 31.0, 31.5, 32.0, 32.5, 33.0, 33.5, 34.0, 34.5, 35.0, 35.5, 36.0, 36.5, 37.0…	007	Off	Off
[-0.015161323582287717, -0.01799167737461115, -0.025980095598010865, -0.03589545680610534, -0.042407276343329324, -0.043936436175593806, -0.04291446222320685, -0.04171738499119007, -0.040427285457916164, -0.03774715458839124, -0.03271842275171306, -0.02626308502959443, -0.020589790432386082, -0.01670230913379367, -0.01419878946348538, -0.012706079096342898, -0.01180144549257621, -0.01134113948638…	[3.0, 3.5, 4.0, 4.5, 5.0, 5.5, 6.0, 6.5, 7.0, 7.5, 8.0, 8.5, 9.0, 9.5, 10.0, 10.5, 11.0, 11.5, 12.0, 12.5, 13.0, 13.5, 14.0, 14.5, 15.0, 15.5, 16.0, 16.5, 17.0, 17.5, 18.0, 18.5, 19.0, 19.5, 20.0, 20.5, 21.0, 21.5, 22.0, 22.5, 23.0, 23.5, 24.0, 24.5, 25.0, 25.5, 26.0, 26.5, 27.0, 27.5, 28.0, 28.5, 29.0, 29.5, 30.0, 30.5, 31.0, 31.5, 32.0, 32.5, 33.0, 33.5, 34.0, 34.5, 35.0, 35.5, 36.0, 36.5, 37.0…	007	Off	On
[-0.0116125607922781, -0.012598184479085024, -0.01563020513010912, -0.02036143689314086, -0.025237179922106792, -0.02845929799515769, -0.02900664349420893, -0.025438994996653346, -0.014962291685921034, 0.0039432043043976074, 0.028057481001506818, 0.05186397026917843, 0.07067754876731676, 0.08001927779989323, 0.07833709913401656, 0.07440907393735068, 0.0824312851849794, 0.10965383457565593, 0.1538…	[3.0, 3.5, 4.0, 4.5, 5.0, 5.5, 6.0, 6.5, 7.0, 7.5, 8.0, 8.5, 9.0, 9.5, 10.0, 10.5, 11.0, 11.5, 12.0, 12.5, 13.0, 13.5, 14.0, 14.5, 15.0, 15.5, 16.0, 16.5, 17.0, 17.5, 18.0, 18.5, 19.0, 19.5, 20.0, 20.5, 21.0, 21.5, 22.0, 22.5, 23.0, 23.5, 24.0, 24.5, 25.0, 25.5, 26.0, 26.5, 27.0, 27.5, 28.0, 28.5, 29.0, 29.5, 30.0, 30.5, 31.0, 31.5, 32.0, 32.5, 33.0, 33.5, 34.0, 34.5, 35.0, 35.5, 36.0, 36.5, 37.0…	009	Off	Off
[-0.05908673639904261, -0.05408905932809141, -0.040762284599274175, -0.024688429370218402, -0.012789776188757039, -0.00793890711587153, -0.009051559557372696, -0.013655938937512263, -0.019036059510144535, -0.022086600139695756, -0.019678421094134, -0.011353137284782662, -0.0004268142785734952, 0.010102785210493615, 0.020967037002370913, 0.03687140576217374, 0.06311634151620066, 0.0997665567877697…	[3.0, 3.5, 4.0, 4.5, 5.0, 5.5, 6.0, 6.5, 7.0, 7.5, 8.0, 8.5, 9.0, 9.5, 10.0, 10.5, 11.0, 11.5, 12.0, 12.5, 13.0, 13.5, 14.0, 14.5, 15.0, 15.5, 16.0, 16.5, 17.0, 17.5, 18.0, 18.5, 19.0, 19.5, 20.0, 20.5, 21.0, 21.5, 22.0, 22.5, 23.0, 23.5, 24.0, 24.5, 25.0, 25.5, 26.0, 26.5, 27.0, 27.5, 28.0, 28.5, 29.0, 29.5, 30.0, 30.5, 31.0, 31.5, 32.0, 32.5, 33.0, 33.5, 34.0, 34.5, 35.0, 35.5, 36.0, 36.5, 37.0…	009	Off	On
[0.021172751626273297, 0.017656340123335088, 0.00794178872633939, -0.004399495457108334, -0.013548996347934281, -0.016447681929057757, -0.015282945696673593, -0.014497020263133677, -0.01710947847147738, -0.023010349966579788, -0.02854767358213035, -0.029141221432684557, -0.024273800643985606, -0.01677799364567548, -0.008819554427425996, -0.0010539603358715155, 0.006887644673696638, 0.016562317325…	[3.0, 3.5, 4.0, 4.5, 5.0, 5.5, 6.0, 6.5, 7.0, 7.5, 8.0, 8.5, 9.0, 9.5, 10.0, 10.5, 11.0, 11.5, 12.0, 12.5, 13.0, 13.5, 14.0, 14.5, 15.0, 15.5, 16.0, 16.5, 17.0, 17.5, 18.0, 18.5, 19.0, 19.5, 20.0, 20.5, 21.0, 21.5, 22.0, 22.5, 23.0, 23.5, 24.0, 24.5, 25.0, 25.5, 26.0, 26.5, 27.0, 27.5, 28.0, 28.5, 29.0, 29.5, 30.0, 30.5, 31.0, 31.5, 32.0, 32.5, 33.0, 33.5, 34.0, 34.5, 35.0, 35.5, 36.0, 36.5, 37.0…	014	Off	Off
[-0.003751174415525398, -0.00552048381661498, -0.010124277144219197, -0.014832669971952175, -0.014920236128961352, -0.007787971994447158, 0.0035260014722467937, 0.014416493342380453, 0.022453242862368016, 0.026792833576379814, 0.027958091607749508, 0.027952153050392906, 0.027993339471961677, 0.02750425162028085, 0.025636652663171926, 0.022357530387993964, 0.01840895000682842, 0.013776672171418057…	[3.0, 3.5, 4.0, 4.5, 5.0, 5.5, 6.0, 6.5, 7.0, 7.5, 8.0, 8.5, 9.0, 9.5, 10.0, 10.5, 11.0, 11.5, 12.0, 12.5, 13.0, 13.5, 14.0, 14.5, 15.0, 15.5, 16.0, 16.5, 17.0, 17.5, 18.0, 18.5, 19.0, 19.5, 20.0, 20.5, 21.0, 21.5, 22.0, 22.5, 23.0, 23.5, 24.0, 24.5, 25.0, 25.5, 26.0, 26.5, 27.0, 27.5, 28.0, 28.5, 29.0, 29.5, 30.0, 30.5, 31.0, 31.5, 32.0, 32.5, 33.0, 33.5, 34.0, 34.5, 35.0, 35.5, 36.0, 36.5, 37.0…	014	Off	On
[0.10175372832062662, 0.09443372467026871, 0.0728613512536683, 0.04552572219972388, 0.027430576406505675, 0.019105793228716087, 0.014481958588451001, 0.010244723833286144, 0.0054421695713802445, 0.0005656183213800858, -0.003155758400642554, -0.004501589228190319, -0.0030043535549313027, 0.0005641630602064396, 0.004321593487065307, 0.0062629056697304005, 0.0057443469789972565, 0.004119923429433214…	[3.0, 3.5, 4.0, 4.5, 5.0, 5.5, 6.0, 6.5, 7.0, 7.5, 8.0, 8.5, 9.0, 9.5, 10.0, 10.5, 11.0, 11.5, 12.0, 12.5, 13.0, 13.5, 14.0, 14.5, 15.0, 15.5, 16.0, 16.5, 17.0, 17.5, 18.0, 18.5, 19.0, 19.5, 20.0, 20.5, 21.0, 21.5, 22.0, 22.5, 23.0, 23.5, 24.0, 24.5, 25.0, 25.5, 26.0, 26.5, 27.0, 27.5, 28.0, 28.5, 29.0, 29.5, 30.0, 30.5, 31.0, 31.5, 32.0, 32.5, 33.0, 33.5, 34.0, 34.5, 35.0, 35.5, 36.0, 36.5, 37.0…	017	Off	Off
[0.017238649202650117, 0.014420398497583538, 0.007578641387867009, 0.0014657997755154462, -0.0005761074594961712, 0.00017012386945831182, 0.0011095756172329629, 0.0008134354240998576, -0.0008203769356506107, -0.002929700429312767, -0.004047154165573464, -0.002873732191179581, 0.0007903464868928722, 0.006043622928112065, 0.011651792006942809, 0.016721061593300172, 0.02092947803966183, 0.0243247591…	[3.0, 3.5, 4.0, 4.5, 5.0, 5.5, 6.0, 6.5, 7.0, 7.5, 8.0, 8.5, 9.0, 9.5, 10.0, 10.5, 11.0, 11.5, 12.0, 12.5, 13.0, 13.5, 14.0, 14.5, 15.0, 15.5, 16.0, 16.5, 17.0, 17.5, 18.0, 18.5, 19.0, 19.5, 20.0, 20.5, 21.0, 21.5, 22.0, 22.5, 23.0, 23.5, 24.0, 24.5, 25.0, 25.5, 26.0, 26.5, 27.0, 27.5, 28.0, 28.5, 29.0, 29.5, 30.0, 30.5, 31.0, 31.5, 32.0, 32.5, 33.0, 33.5, 34.0, 34.5, 35.0, 35.5, 36.0, 36.5, 37.0…	017	Off	On
[0.004061935804364331, 0.0048058521949180385, 0.0072106757223340525, 0.011319209105611776, 0.016660285799305986, 0.02285002997533452, 0.02926664863314814, 0.034409325591565704, 0.03687267927523353, 0.036419149714686794, 0.03404123524199811, 0.03161624900679479, 0.03140092901681852, 0.03459389411924969, 0.03998199747282902, 0.04511843979998419, 0.04803548419763923, 0.04749405161718721, 0.043908020…	[3.0, 3.5, 4.0, 4.5, 5.0, 5.5, 6.0, 6.5, 7.0, 7.5, 8.0, 8.5, 9.0, 9.5, 10.0, 10.5, 11.0, 11.5, 12.0, 12.5, 13.0, 13.5, 14.0, 14.5, 15.0, 15.5, 16.0, 16.5, 17.0, 17.5, 18.0, 18.5, 19.0, 19.5, 20.0, 20.5, 21.0, 21.5, 22.0, 22.5, 23.0, 23.5, 24.0, 24.5, 25.0, 25.5, 26.0, 26.5, 27.0, 27.5, 28.0, 28.5, 29.0, 29.5, 30.0, 30.5, 31.0, 31.5, 32.0, 32.5, 33.0, 33.5, 34.0, 34.5, 35.0, 35.5, 36.0, 36.5, 37.0…	019	Off	Off
[-0.06626413139571838, -0.0665091286922014, -0.0660218219665083, -0.06305977665559259, -0.05794262804609003, -0.05118898550571203, -0.042814054612579755, -0.03302452644785934, -0.021764651950842602, -0.008463909992459672, 0.007110611992121445, 0.023146660203802422, 0.03597334693619317, 0.04357733043367452, 0.04753808094285697, 0.050785018007928305, 0.05486259143752101, 0.05844198231729722, 0.0587…	[3.0, 3.5, 4.0, 4.5, 5.0, 5.5, 6.0, 6.5, 7.0, 7.5, 8.0, 8.5, 9.0, 9.5, 10.0, 10.5, 11.0, 11.5, 12.0, 12.5, 13.0, 13.5, 14.0, 14.5, 15.0, 15.5, 16.0, 16.5, 17.0, 17.5, 18.0, 18.5, 19.0, 19.5, 20.0, 20.5, 21.0, 21.5, 22.0, 22.5, 23.0, 23.5, 24.0, 24.5, 25.0, 25.5, 26.0, 26.5, 27.0, 27.5, 28.0, 28.5, 29.0, 29.5, 30.0, 30.5, 31.0, 31.5, 32.0, 32.5, 33.0, 33.5, 34.0, 34.5, 35.0, 35.5, 36.0, 36.5, 37.0…	019	Off	On
[0.012928007682648684, 0.011683725980055737, 0.0052449614177061754, -0.0035061084264513907, -0.006586351457798152, -0.007286003746964251, -0.008397732636771255, -0.009741107235019192, -0.010238170870186955, -0.009275245767813871, -0.007110874756112367, -0.00455496014241847, -0.0026652181245259143, -0.002110289106784098, -0.002373714022167501, -0.002197532322672284, -0.0006917146086512638, 0.00212…	[3.0, 3.5, 4.0, 4.5, 5.0, 5.5, 6.0, 6.5, 7.0, 7.5, 8.0, 8.5, 9.0, 9.5, 10.0, 10.5, 11.0, 11.5, 12.0, 12.5, 13.0, 13.5, 14.0, 14.5, 15.0, 15.5, 16.0, 16.5, 17.0, 17.5, 18.0, 18.5, 19.0, 19.5, 20.0, 20.5, 21.0, 21.5, 22.0, 22.5, 23.0, 23.5, 24.0, 24.5, 25.0, 25.5, 26.0, 26.5, 27.0, 27.5, 28.0, 28.5, 29.0, 29.5, 30.0, 30.5, 31.0, 31.5, 32.0, 32.5, 33.0, 33.5, 34.0, 34.5, 35.0, 35.5, 36.0, 36.5, 37.0…	022	Off	Off
[-0.0006947306697108324, -0.00022973518961729055, 0.0008040046422107494, 0.002666433483520283, 0.007364213256890117, 0.014990420349872106, 0.023178896786351898, 0.029594344669882738, 0.03311252809775128, 0.03407048401562738, 0.03424892561672301, 0.03497159100443268, 0.03548085439265234, 0.034449072165770644, 0.031386104874924624, 0.027642765123430717, 0.02649510468294979, 0.028469089533014545, 0.…	[3.0, 3.5, 4.0, 4.5, 5.0, 5.5, 6.0, 6.5, 7.0, 7.5, 8.0, 8.5, 9.0, 9.5, 10.0, 10.5, 11.0, 11.5, 12.0, 12.5, 13.0, 13.5, 14.0, 14.5, 15.0, 15.5, 16.0, 16.5, 17.0, 17.5, 18.0, 18.5, 19.0, 19.5, 20.0, 20.5, 21.0, 21.5, 22.0, 22.5, 23.0, 23.5, 24.0, 24.5, 25.0, 25.5, 26.0, 26.5, 27.0, 27.5, 28.0, 28.5, 29.0, 29.5, 30.0, 30.5, 31.0, 31.5, 32.0, 32.5, 33.0, 33.5, 34.0, 34.5, 35.0, 35.5, 36.0, 36.5, 37.0…	022	Off	On
[-0.01288603783902145, -0.013386368354175282, -0.014986407249599196, -0.017314399025424105, -0.020146136262728546, -0.023547565399027626, -0.026698755953137834, -0.02828828394260565, -0.0273289904382643, -0.02391057865877894, -0.019593018819076633, -0.016486394200253062, -0.015296120296883035, -0.014673943926334249, -0.01270240818930878, -0.008858887195426721, -0.004573529544431523, -0.0019632737…	[3.0, 3.5, 4.0, 4.5, 5.0, 5.5, 6.0, 6.5, 7.0, 7.5, 8.0, 8.5, 9.0, 9.5, 10.0, 10.5, 11.0, 11.5, 12.0, 12.5, 13.0, 13.5, 14.0, 14.5, 15.0, 15.5, 16.0, 16.5, 17.0, 17.5, 18.0, 18.5, 19.0, 19.5, 20.0, 20.5, 21.0, 21.5, 22.0, 22.5, 23.0, 23.5, 24.0, 24.5, 25.0, 25.5, 26.0, 26.5, 27.0, 27.5, 28.0, 28.5, 29.0, 29.5, 30.0, 30.5, 31.0, 31.5, 32.0, 32.5, 33.0, 33.5, 34.0, 34.5, 35.0, 35.5, 36.0, 36.5, 37.0…	023	Off	Off
[0.01278430186688862, 0.011417284269245691, 0.008094073191714735, 0.005130293916886579, 0.003131006571036892, -2.1016892594261095e-06, -0.004929434977852711, -0.010402359585066811, -0.014760272750605541, -0.016861700501497073, -0.016509289670198938, -0.014407396858323302, -0.011595389223461759, -0.008724203915080561, -0.005707638088167908, -0.002039723697558191, 0.002351132180916018, 0.0068318016…	[3.0, 3.5, 4.0, 4.5, 5.0, 5.5, 6.0, 6.5, 7.0, 7.5, 8.0, 8.5, 9.0, 9.5, 10.0, 10.5, 11.0, 11.5, 12.0, 12.5, 13.0, 13.5, 14.0, 14.5, 15.0, 15.5, 16.0, 16.5, 17.0, 17.5, 18.0, 18.5, 19.0, 19.5, 20.0, 20.5, 21.0, 21.5, 22.0, 22.5, 23.0, 23.5, 24.0, 24.5, 25.0, 25.5, 26.0, 26.5, 27.0, 27.5, 28.0, 28.5, 29.0, 29.5, 30.0, 30.5, 31.0, 31.5, 32.0, 32.5, 33.0, 33.5, 34.0, 34.5, 35.0, 35.5, 36.0, 36.5, 37.0…	023	Off	On
[-0.0026398422472858484, 0.00027291849156968695, 0.008202350978394416, 0.017721419015738284, 0.02326109280333805, 0.02280076472210167, 0.01976196335759312, 0.018250774062941007, 0.020081459917458595, 0.02431822101859721, 0.028093394424137958, 0.02945699815925458, 0.029238448961464894, 0.029469557558971484, 0.031145214923359994, 0.0333348131740785, 0.033941470282323236, 0.03164749986504422, 0.0270…	[3.0, 3.5, 4.0, 4.5, 5.0, 5.5, 6.0, 6.5, 7.0, 7.5, 8.0, 8.5, 9.0, 9.5, 10.0, 10.5, 11.0, 11.5, 12.0, 12.5, 13.0, 13.5, 14.0, 14.5, 15.0, 15.5, 16.0, 16.5, 17.0, 17.5, 18.0, 18.5, 19.0, 19.5, 20.0, 20.5, 21.0, 21.5, 22.0, 22.5, 23.0, 23.5, 24.0, 24.5, 25.0, 25.5, 26.0, 26.5, 27.0, 27.5, 28.0, 28.5, 29.0, 29.5, 30.0, 30.5, 31.0, 31.5, 32.0, 32.5, 33.0, 33.5, 34.0, 34.5, 35.0, 35.5, 36.0, 36.5, 37.0…	025	Off	Off
[0.012404602277559604, 0.011234845360509081, 0.007416138360158744, 0.0010379836630804106, -0.005523554993121013, -0.009390658911366163, -0.009689723689358321, -0.00703914241137749, -0.004005379149700232, -0.004029280640255734, -0.008231326121307135, -0.013351840788232962, -0.015077287445756387, -0.012721407765073085, -0.009766875921317322, -0.011016267263767983, -0.017258586357794616, -0.02390469…	[3.0, 3.5, 4.0, 4.5, 5.0, 5.5, 6.0, 6.5, 7.0, 7.5, 8.0, 8.5, 9.0, 9.5, 10.0, 10.5, 11.0, 11.5, 12.0, 12.5, 13.0, 13.5, 14.0, 14.5, 15.0, 15.5, 16.0, 16.5, 17.0, 17.5, 18.0, 18.5, 19.0, 19.5, 20.0, 20.5, 21.0, 21.5, 22.0, 22.5, 23.0, 23.5, 24.0, 24.5, 25.0, 25.5, 26.0, 26.5, 27.0, 27.5, 28.0, 28.5, 29.0, 29.5, 30.0, 30.5, 31.0, 31.5, 32.0, 32.5, 33.0, 33.5, 34.0, 34.5, 35.0, 35.5, 36.0, 36.5, 37.0…	025	Off	On
[-0.05468061159851066, -0.05285370710472923, -0.04743149240664223, -0.04001007436548603, -0.03389113098101598, -0.030517115940230825, -0.029078262386779095, -0.028379555167412533, -0.027253698473384613, -0.024733389723753538, -0.020867995818339525, -0.01700012726420093, -0.014584456514249205, -0.013795788408444557, -0.01316873932126839, -0.01056610460357705, -0.0050383354415705385, 0.002022935706…	[3.0, 3.5, 4.0, 4.5, 5.0, 5.5, 6.0, 6.5, 7.0, 7.5, 8.0, 8.5, 9.0, 9.5, 10.0, 10.5, 11.0, 11.5, 12.0, 12.5, 13.0, 13.5, 14.0, 14.5, 15.0, 15.5, 16.0, 16.5, 17.0, 17.5, 18.0, 18.5, 19.0, 19.5, 20.0, 20.5, 21.0, 21.5, 22.0, 22.5, 23.0, 23.5, 24.0, 24.5, 25.0, 25.5, 26.0, 26.5, 27.0, 27.5, 28.0, 28.5, 29.0, 29.5, 30.0, 30.5, 31.0, 31.5, 32.0, 32.5, 33.0, 33.5, 34.0, 34.5, 35.0, 35.5, 36.0, 36.5, 37.0…	026	Off	Off
[-0.10802896393082335, -0.09906284200341788, -0.0760613180314134, -0.055390730084801734, -0.052727506642918094, -0.06110173870112691, -0.0673429899110378, -0.06718139773162077, -0.06129540582140216, -0.05089822697182336, -0.03777896166110107, -0.02519126880218822, -0.015245627769034336, -0.006126058890034187, 0.00557331891685859, 0.020683158099711284, 0.03597116582295525, 0.04746200528124495, 0.0…	[3.0, 3.5, 4.0, 4.5, 5.0, 5.5, 6.0, 6.5, 7.0, 7.5, 8.0, 8.5, 9.0, 9.5, 10.0, 10.5, 11.0, 11.5, 12.0, 12.5, 13.0, 13.5, 14.0, 14.5, 15.0, 15.5, 16.0, 16.5, 17.0, 17.5, 18.0, 18.5, 19.0, 19.5, 20.0, 20.5, 21.0, 21.5, 22.0, 22.5, 23.0, 23.5, 24.0, 24.5, 25.0, 25.5, 26.0, 26.5, 27.0, 27.5, 28.0, 28.5, 29.0, 29.5, 30.0, 30.5, 31.0, 31.5, 32.0, 32.5, 33.0, 33.5, 34.0, 34.5, 35.0, 35.5, 36.0, 36.5, 37.0…	026	Off	On
[-0.004381785209589904, -0.004592328915627544, -0.005176928830094134, -0.006243187233529408, -0.007935641869568357, -0.01001827593773818, -0.0123051942222485, -0.014718269282992332, -0.01699217641204422, -0.018431931667422977, -0.01817429766908372, -0.015878792600056625, -0.011817888551592706, -0.007041116828437666, -0.002417917418017783, 0.0016824662314970063, 0.005322146513909267, 0.00917924374…	[3.0, 3.5, 4.0, 4.5, 5.0, 5.5, 6.0, 6.5, 7.0, 7.5, 8.0, 8.5, 9.0, 9.5, 10.0, 10.5, 11.0, 11.5, 12.0, 12.5, 13.0, 13.5, 14.0, 14.5, 15.0, 15.5, 16.0, 16.5, 17.0, 17.5, 18.0, 18.5, 19.0, 19.5, 20.0, 20.5, 21.0, 21.5, 22.0, 22.5, 23.0, 23.5, 24.0, 24.5, 25.0, 25.5, 26.0, 26.5, 27.0, 27.5, 28.0, 28.5, 29.0, 29.5, 30.0, 30.5, 31.0, 31.5, 32.0, 32.5, 33.0, 33.5, 34.0, 34.5, 35.0, 35.5, 36.0, 36.5, 37.0…	027	Off	Off
[-0.009566633886381072, -0.004336496286328959, 0.009020700711755402, 0.023218248539944728, 0.030058294788078595, 0.028102644970336516, 0.02169239252415684, 0.01443159763984479, 0.007703165622195627, 0.002161417189966777, -0.0015519527894241136, -0.002958570083275962, -0.001958133809461735, 0.0012597920879352919, 0.006175351469597761, 0.012169379357362047, 0.019544056356961725, 0.02946376092215743…	[3.0, 3.5, 4.0, 4.5, 5.0, 5.5, 6.0, 6.5, 7.0, 7.5, 8.0, 8.5, 9.0, 9.5, 10.0, 10.5, 11.0, 11.5, 12.0, 12.5, 13.0, 13.5, 14.0, 14.5, 15.0, 15.5, 16.0, 16.5, 17.0, 17.5, 18.0, 18.5, 19.0, 19.5, 20.0, 20.5, 21.0, 21.5, 22.0, 22.5, 23.0, 23.5, 24.0, 24.5, 25.0, 25.5, 26.0, 26.5, 27.0, 27.5, 28.0, 28.5, 29.0, 29.5, 30.0, 30.5, 31.0, 31.5, 32.0, 32.5, 33.0, 33.5, 34.0, 34.5, 35.0, 35.5, 36.0, 36.5, 37.0…	027	Off	On
