# Supplementary material for: Shared pathway-specific network mechanisms of dopamine and deep brain stimulation for the treatment of Parkinson’s disease
Source: Nat Commun. 2025 Apr 15;16:3587. doi: 10.1038/s41467-025-58825-z (PMC12000430; doi:10.1038/s41467-025-58825-z)
Supplement: Supplementary file 4 — Source Data [file 41467_2025_58825_MOESM4_ESM.zip › Source Data/FigS5_TRGC_OFF_ON_Levodopa.csv]

connectivity	freqs	sub	med	stim
[0.027655682940100144, 0.0266106120579256, 0.023435243846470347, 0.018428043941995948, 0.012801385578455005, 0.007994990633913126, 0.004456622786328079, 0.0017071215786176985, -0.0008209725541878398, -0.0031616800317866203, -0.004643517091845517, -0.0046267698990094, -0.0037595695327402013, -0.0033914076815632476, -0.004027100829080687, -0.005067851583467675, -0.00515047940735533, -0.003178727957…	[3.0, 3.5, 4.0, 4.5, 5.0, 5.5, 6.0, 6.5, 7.0, 7.5, 8.0, 8.5, 9.0, 9.5, 10.0, 10.5, 11.0, 11.5, 12.0, 12.5, 13.0, 13.5, 14.0, 14.5, 15.0, 15.5, 16.0, 16.5, 17.0, 17.5, 18.0, 18.5, 19.0, 19.5, 20.0, 20.5, 21.0, 21.5, 22.0, 22.5, 23.0, 23.5, 24.0, 24.5, 25.0, 25.5, 26.0, 26.5, 27.0, 27.5, 28.0, 28.5, 29.0, 29.5, 30.0, 30.5, 31.0, 31.5, 32.0, 32.5, 33.0, 33.5, 34.0, 34.5, 35.0, 35.5, 36.0, 36.5, 37.0…	003	Off	Off
[0.012660281609518674, 0.008756800260364272, -0.000821962887948171, -0.01009470232277911, -0.013618490441378502, -0.010500225935831616, -0.00395981698124153, 0.0005998007715464126, -0.0011338863241320317, -0.009529751685765007, -0.019160707457023047, -0.02219396537309512, -0.01953798212585884, -0.019156235504128354, -0.02651368469269004, -0.04143765152385303, -0.05503817876733365, -0.056625659678…	[3.0, 3.5, 4.0, 4.5, 5.0, 5.5, 6.0, 6.5, 7.0, 7.5, 8.0, 8.5, 9.0, 9.5, 10.0, 10.5, 11.0, 11.5, 12.0, 12.5, 13.0, 13.5, 14.0, 14.5, 15.0, 15.5, 16.0, 16.5, 17.0, 17.5, 18.0, 18.5, 19.0, 19.5, 20.0, 20.5, 21.0, 21.5, 22.0, 22.5, 23.0, 23.5, 24.0, 24.5, 25.0, 25.5, 26.0, 26.5, 27.0, 27.5, 28.0, 28.5, 29.0, 29.5, 30.0, 30.5, 31.0, 31.5, 32.0, 32.5, 33.0, 33.5, 34.0, 34.5, 35.0, 35.5, 36.0, 36.5, 37.0…	003	On	Off
[0.0038376986617189245, 0.002032064815540977, -0.0023416149897170693, -0.006135410505197409, -0.00640108970867967, -0.0033645239361170098, 0.0008156242376774258, 0.004464643798687256, 0.007205439712823161, 0.009346489892960986, 0.010686074125901328, 0.010060821531443836, 0.0067703738035371505, 0.0020290684302084116, -0.0009115488289915418, 0.001949682637558432, 0.011639149262139395, 0.02454402701…	[3.0, 3.5, 4.0, 4.5, 5.0, 5.5, 6.0, 6.5, 7.0, 7.5, 8.0, 8.5, 9.0, 9.5, 10.0, 10.5, 11.0, 11.5, 12.0, 12.5, 13.0, 13.5, 14.0, 14.5, 15.0, 15.5, 16.0, 16.5, 17.0, 17.5, 18.0, 18.5, 19.0, 19.5, 20.0, 20.5, 21.0, 21.5, 22.0, 22.5, 23.0, 23.5, 24.0, 24.5, 25.0, 25.5, 26.0, 26.5, 27.0, 27.5, 28.0, 28.5, 29.0, 29.5, 30.0, 30.5, 31.0, 31.5, 32.0, 32.5, 33.0, 33.5, 34.0, 34.5, 35.0, 35.5, 36.0, 36.5, 37.0…	004	Off	Off
[0.007553431283414582, 0.006493661497632868, 0.003750442995855412, 0.0009462627728247597, 8.455812859542889e-05, 0.0011107000321875127, 0.0020997502693421133, 0.0012311182308225987, -0.002140078782147743, -0.007098851066952267, -0.01099980522986222, -0.010765048817184812, -0.005696214438019318, 0.0021736866247613128, 0.010300019483826741, 0.016955827775695712, 0.021744601765293085, 0.026167224224…	[3.0, 3.5, 4.0, 4.5, 5.0, 5.5, 6.0, 6.5, 7.0, 7.5, 8.0, 8.5, 9.0, 9.5, 10.0, 10.5, 11.0, 11.5, 12.0, 12.5, 13.0, 13.5, 14.0, 14.5, 15.0, 15.5, 16.0, 16.5, 17.0, 17.5, 18.0, 18.5, 19.0, 19.5, 20.0, 20.5, 21.0, 21.5, 22.0, 22.5, 23.0, 23.5, 24.0, 24.5, 25.0, 25.5, 26.0, 26.5, 27.0, 27.5, 28.0, 28.5, 29.0, 29.5, 30.0, 30.5, 31.0, 31.5, 32.0, 32.5, 33.0, 33.5, 34.0, 34.5, 35.0, 35.5, 36.0, 36.5, 37.0…	004	On	Off
[0.013516627738115882, 0.01202527055873384, 0.008323427185677055, 0.0045307411353854654, 0.002865425737858374, 0.0033365111212665965, 0.0031661003083785742, -0.0003687784164240604, -0.0066833487259696156, -0.011629046837356737, -0.010898338242183758, -0.00487507611666631, 0.0010680540168637443, 0.00241345591415703, 0.00017477424758704173, -0.00016679304806594075, 0.005266445332943732, 0.013840318…	[3.0, 3.5, 4.0, 4.5, 5.0, 5.5, 6.0, 6.5, 7.0, 7.5, 8.0, 8.5, 9.0, 9.5, 10.0, 10.5, 11.0, 11.5, 12.0, 12.5, 13.0, 13.5, 14.0, 14.5, 15.0, 15.5, 16.0, 16.5, 17.0, 17.5, 18.0, 18.5, 19.0, 19.5, 20.0, 20.5, 21.0, 21.5, 22.0, 22.5, 23.0, 23.5, 24.0, 24.5, 25.0, 25.5, 26.0, 26.5, 27.0, 27.5, 28.0, 28.5, 29.0, 29.5, 30.0, 30.5, 31.0, 31.5, 32.0, 32.5, 33.0, 33.5, 34.0, 34.5, 35.0, 35.5, 36.0, 36.5, 37.0…	006	Off	Off
[-0.002101594923215462, -0.001594522826218654, 6.678948798127137e-05, 0.0029403110606009797, 0.006749276718022302, 0.01047797002993022, 0.012248141292310706, 0.010567761794932249, 0.006123553843651433, 0.0021287505295841313, 0.0016028502234512842, 0.004038495313988708, 0.005567472608920845, 0.0029715892353748964, -0.0026915675565734533, -0.006712704754802967, -0.004985600323359378, 0.001738089159…	[3.0, 3.5, 4.0, 4.5, 5.0, 5.5, 6.0, 6.5, 7.0, 7.5, 8.0, 8.5, 9.0, 9.5, 10.0, 10.5, 11.0, 11.5, 12.0, 12.5, 13.0, 13.5, 14.0, 14.5, 15.0, 15.5, 16.0, 16.5, 17.0, 17.5, 18.0, 18.5, 19.0, 19.5, 20.0, 20.5, 21.0, 21.5, 22.0, 22.5, 23.0, 23.5, 24.0, 24.5, 25.0, 25.5, 26.0, 26.5, 27.0, 27.5, 28.0, 28.5, 29.0, 29.5, 30.0, 30.5, 31.0, 31.5, 32.0, 32.5, 33.0, 33.5, 34.0, 34.5, 35.0, 35.5, 36.0, 36.5, 37.0…	006	On	Off
[-0.02589238275372953, -0.02532660389841684, -0.02396383774254092, -0.022393118312941062, -0.020949830169590077, -0.01986948497837405, -0.018746743162923813, -0.016815153973293917, -0.014001069290809447, -0.01107329917647693, -0.009056227252442763, -0.008354648675680724, -0.008254394162568967, -0.007482018147288212, -0.00522754672571569, -0.0016768403408759624, 0.0019927075277542095, 0.0042833800…	[3.0, 3.5, 4.0, 4.5, 5.0, 5.5, 6.0, 6.5, 7.0, 7.5, 8.0, 8.5, 9.0, 9.5, 10.0, 10.5, 11.0, 11.5, 12.0, 12.5, 13.0, 13.5, 14.0, 14.5, 15.0, 15.5, 16.0, 16.5, 17.0, 17.5, 18.0, 18.5, 19.0, 19.5, 20.0, 20.5, 21.0, 21.5, 22.0, 22.5, 23.0, 23.5, 24.0, 24.5, 25.0, 25.5, 26.0, 26.5, 27.0, 27.5, 28.0, 28.5, 29.0, 29.5, 30.0, 30.5, 31.0, 31.5, 32.0, 32.5, 33.0, 33.5, 34.0, 34.5, 35.0, 35.5, 36.0, 36.5, 37.0…	007	Off	Off
[-0.0029772981353764828, -0.0012652535620465422, 0.0024290382201121296, 0.0040434206456141375, 0.0006462961287541269, -0.005346217807948186, -0.009605263097868768, -0.0103652507064964, -0.00833931132935927, -0.0052289431712319616, -0.0027636793248830573, -0.002021287994092731, -0.002900255778487075, -0.00429204092837665, -0.005041439004485148, -0.004642011905570964, -0.003282566435915264, -0.0014…	[3.0, 3.5, 4.0, 4.5, 5.0, 5.5, 6.0, 6.5, 7.0, 7.5, 8.0, 8.5, 9.0, 9.5, 10.0, 10.5, 11.0, 11.5, 12.0, 12.5, 13.0, 13.5, 14.0, 14.5, 15.0, 15.5, 16.0, 16.5, 17.0, 17.5, 18.0, 18.5, 19.0, 19.5, 20.0, 20.5, 21.0, 21.5, 22.0, 22.5, 23.0, 23.5, 24.0, 24.5, 25.0, 25.5, 26.0, 26.5, 27.0, 27.5, 28.0, 28.5, 29.0, 29.5, 30.0, 30.5, 31.0, 31.5, 32.0, 32.5, 33.0, 33.5, 34.0, 34.5, 35.0, 35.5, 36.0, 36.5, 37.0…	007	On	Off
[0.07572288042102598, 0.0731121463853358, 0.067317590236239, 0.06387281338990045, 0.06786340152860561, 0.07698305618987014, 0.07976537968725513, 0.06933510401226081, 0.05261132930687557, 0.0404088310333273, 0.04127767487641641, 0.05684693224380004, 0.0759431771625483, 0.08228618071357835, 0.07615594401775265, 0.0685978443446486, 0.06641396644446183, 0.07122950187352471, 0.08211360502628699, 0.097…	[3.0, 3.5, 4.0, 4.5, 5.0, 5.5, 6.0, 6.5, 7.0, 7.5, 8.0, 8.5, 9.0, 9.5, 10.0, 10.5, 11.0, 11.5, 12.0, 12.5, 13.0, 13.5, 14.0, 14.5, 15.0, 15.5, 16.0, 16.5, 17.0, 17.5, 18.0, 18.5, 19.0, 19.5, 20.0, 20.5, 21.0, 21.5, 22.0, 22.5, 23.0, 23.5, 24.0, 24.5, 25.0, 25.5, 26.0, 26.5, 27.0, 27.5, 28.0, 28.5, 29.0, 29.5, 30.0, 30.5, 31.0, 31.5, 32.0, 32.5, 33.0, 33.5, 34.0, 34.5, 35.0, 35.5, 36.0, 36.5, 37.0…	008	Off	Off
[0.06427146155145698, 0.061001918460315496, 0.05433383534096249, 0.05215285958994011, 0.05961833120493026, 0.07245981999228224, 0.07808118026229066, 0.06653209302583353, 0.045758972717175474, 0.027823722442212127, 0.019194356262420574, 0.0227309757262862, 0.03776010671415914, 0.06106228754128648, 0.08735055309042236, 0.108248379273629, 0.11978447347837412, 0.12503743059891606, 0.12652874950652473…	[3.0, 3.5, 4.0, 4.5, 5.0, 5.5, 6.0, 6.5, 7.0, 7.5, 8.0, 8.5, 9.0, 9.5, 10.0, 10.5, 11.0, 11.5, 12.0, 12.5, 13.0, 13.5, 14.0, 14.5, 15.0, 15.5, 16.0, 16.5, 17.0, 17.5, 18.0, 18.5, 19.0, 19.5, 20.0, 20.5, 21.0, 21.5, 22.0, 22.5, 23.0, 23.5, 24.0, 24.5, 25.0, 25.5, 26.0, 26.5, 27.0, 27.5, 28.0, 28.5, 29.0, 29.5, 30.0, 30.5, 31.0, 31.5, 32.0, 32.5, 33.0, 33.5, 34.0, 34.5, 35.0, 35.5, 36.0, 36.5, 37.0…	008	On	Off
[-0.009020079106032667, -0.010029481387198587, -0.013249194162095588, -0.01871465503029917, -0.02520192195376076, -0.03052562725782597, -0.03281753015157534, -0.03013092391408529, -0.019706350625123187, -0.0004383156669671173, 0.024105074602278957, 0.048534784735176896, 0.06866086140672285, 0.08052847426776037, 0.08212787676262763, 0.08040441826124058, 0.08907057670473442, 0.11746473440825199, 0.…	[3.0, 3.5, 4.0, 4.5, 5.0, 5.5, 6.0, 6.5, 7.0, 7.5, 8.0, 8.5, 9.0, 9.5, 10.0, 10.5, 11.0, 11.5, 12.0, 12.5, 13.0, 13.5, 14.0, 14.5, 15.0, 15.5, 16.0, 16.5, 17.0, 17.5, 18.0, 18.5, 19.0, 19.5, 20.0, 20.5, 21.0, 21.5, 22.0, 22.5, 23.0, 23.5, 24.0, 24.5, 25.0, 25.5, 26.0, 26.5, 27.0, 27.5, 28.0, 28.5, 29.0, 29.5, 30.0, 30.5, 31.0, 31.5, 32.0, 32.5, 33.0, 33.5, 34.0, 34.5, 35.0, 35.5, 36.0, 36.5, 37.0…	009	Off	Off
[-0.007443175772540833, -0.0030132882838791097, 0.008351524478185386, 0.021912740121983985, 0.03292483511299597, 0.038643632318129145, 0.03878240116524125, 0.036507390579587094, 0.037231066132598724, 0.04195614049604009, 0.044394379397225944, 0.03865402608868296, 0.02517160551856085, 0.011863849741142492, 0.008200982745418965, 0.013532192561430846, 0.01851407128741158, 0.016627958291195687, 0.008…	[3.0, 3.5, 4.0, 4.5, 5.0, 5.5, 6.0, 6.5, 7.0, 7.5, 8.0, 8.5, 9.0, 9.5, 10.0, 10.5, 11.0, 11.5, 12.0, 12.5, 13.0, 13.5, 14.0, 14.5, 15.0, 15.5, 16.0, 16.5, 17.0, 17.5, 18.0, 18.5, 19.0, 19.5, 20.0, 20.5, 21.0, 21.5, 22.0, 22.5, 23.0, 23.5, 24.0, 24.5, 25.0, 25.5, 26.0, 26.5, 27.0, 27.5, 28.0, 28.5, 29.0, 29.5, 30.0, 30.5, 31.0, 31.5, 32.0, 32.5, 33.0, 33.5, 34.0, 34.5, 35.0, 35.5, 36.0, 36.5, 37.0…	009	On	Off
[0.00011315943397580242, 0.001105918871246825, 0.0033692063276960127, 0.004917605918055585, 0.004093309950382977, 0.0016580417248323264, -0.0002079641532565546, -0.00017191573116383198, 0.001714109205705583, 0.004767960420990533, 0.008754797159406209, 0.014256621619927117, 0.020835540602377023, 0.025121763459579415, 0.024328547806037035, 0.02045301587224367, 0.01754064375144585, 0.018368545670779…	[3.0, 3.5, 4.0, 4.5, 5.0, 5.5, 6.0, 6.5, 7.0, 7.5, 8.0, 8.5, 9.0, 9.5, 10.0, 10.5, 11.0, 11.5, 12.0, 12.5, 13.0, 13.5, 14.0, 14.5, 15.0, 15.5, 16.0, 16.5, 17.0, 17.5, 18.0, 18.5, 19.0, 19.5, 20.0, 20.5, 21.0, 21.5, 22.0, 22.5, 23.0, 23.5, 24.0, 24.5, 25.0, 25.5, 26.0, 26.5, 27.0, 27.5, 28.0, 28.5, 29.0, 29.5, 30.0, 30.5, 31.0, 31.5, 32.0, 32.5, 33.0, 33.5, 34.0, 34.5, 35.0, 35.5, 36.0, 36.5, 37.0…	010	Off	Off
[-0.0028131788890450693, -0.003543894930029854, -0.004487806458854191, -0.0024042922546082934, 0.004589323427439353, 0.014343382344477896, 0.02356490389629233, 0.030487348688469904, 0.0350670628976829, 0.03834422411482803, 0.041734105647258206, 0.04589208037859418, 0.049988548750208556, 0.05296533861849602, 0.05474179185045006, 0.056141642623853905, 0.058105408876369447, 0.060525910239872846, 0.0…	[3.0, 3.5, 4.0, 4.5, 5.0, 5.5, 6.0, 6.5, 7.0, 7.5, 8.0, 8.5, 9.0, 9.5, 10.0, 10.5, 11.0, 11.5, 12.0, 12.5, 13.0, 13.5, 14.0, 14.5, 15.0, 15.5, 16.0, 16.5, 17.0, 17.5, 18.0, 18.5, 19.0, 19.5, 20.0, 20.5, 21.0, 21.5, 22.0, 22.5, 23.0, 23.5, 24.0, 24.5, 25.0, 25.5, 26.0, 26.5, 27.0, 27.5, 28.0, 28.5, 29.0, 29.5, 30.0, 30.5, 31.0, 31.5, 32.0, 32.5, 33.0, 33.5, 34.0, 34.5, 35.0, 35.5, 36.0, 36.5, 37.0…	010	On	Off
[0.018917701168110687, 0.01767973429525343, 0.013683467605388949, 0.006887707743491678, -0.0009143548118749578, -0.006250893845010114, -0.006526583028516697, -0.0012964971650523615, 0.007718790608416199, 0.015346500430041399, 0.016145562280219322, 0.012922641808127829, 0.012114975201815313, 0.016035095534331117, 0.02206452863311519, 0.02306929521608959, 0.015998878077609913, 0.006547757632043325,…	[3.0, 3.5, 4.0, 4.5, 5.0, 5.5, 6.0, 6.5, 7.0, 7.5, 8.0, 8.5, 9.0, 9.5, 10.0, 10.5, 11.0, 11.5, 12.0, 12.5, 13.0, 13.5, 14.0, 14.5, 15.0, 15.5, 16.0, 16.5, 17.0, 17.5, 18.0, 18.5, 19.0, 19.5, 20.0, 20.5, 21.0, 21.5, 22.0, 22.5, 23.0, 23.5, 24.0, 24.5, 25.0, 25.5, 26.0, 26.5, 27.0, 27.5, 28.0, 28.5, 29.0, 29.5, 30.0, 30.5, 31.0, 31.5, 32.0, 32.5, 33.0, 33.5, 34.0, 34.5, 35.0, 35.5, 36.0, 36.5, 37.0…	011	Off	Off
[0.031410775321504276, 0.03158543938547348, 0.030999313044771454, 0.027011101399647897, 0.018621929286855396, 0.009573570491541545, 0.005178832521473939, 0.007484330532551055, 0.015115911310393262, 0.02284816752878742, 0.023189205318078797, 0.01674803562477779, 0.011583734536471102, 0.012729176085153391, 0.019985487030964998, 0.026198541903888373, 0.023251285753144408, 0.01541976394161999, 0.0085…	[3.0, 3.5, 4.0, 4.5, 5.0, 5.5, 6.0, 6.5, 7.0, 7.5, 8.0, 8.5, 9.0, 9.5, 10.0, 10.5, 11.0, 11.5, 12.0, 12.5, 13.0, 13.5, 14.0, 14.5, 15.0, 15.5, 16.0, 16.5, 17.0, 17.5, 18.0, 18.5, 19.0, 19.5, 20.0, 20.5, 21.0, 21.5, 22.0, 22.5, 23.0, 23.5, 24.0, 24.5, 25.0, 25.5, 26.0, 26.5, 27.0, 27.5, 28.0, 28.5, 29.0, 29.5, 30.0, 30.5, 31.0, 31.5, 32.0, 32.5, 33.0, 33.5, 34.0, 34.5, 35.0, 35.5, 36.0, 36.5, 37.0…	011	On	Off
[-0.03730032677888943, -0.039318528503894806, -0.04503182697123856, -0.053300290913756605, -0.06184891896697211, -0.06694010053764057, -0.06389930759538974, -0.05002640848189349, -0.029789788178025772, -0.014824231023357122, -0.012587227059683972, -0.018647056366880098, -0.022704887516314384, -0.015716453747355034, 0.00510803022200891, 0.02953964882646055, 0.04296635849295084, 0.04378881639307942…	[3.0, 3.5, 4.0, 4.5, 5.0, 5.5, 6.0, 6.5, 7.0, 7.5, 8.0, 8.5, 9.0, 9.5, 10.0, 10.5, 11.0, 11.5, 12.0, 12.5, 13.0, 13.5, 14.0, 14.5, 15.0, 15.5, 16.0, 16.5, 17.0, 17.5, 18.0, 18.5, 19.0, 19.5, 20.0, 20.5, 21.0, 21.5, 22.0, 22.5, 23.0, 23.5, 24.0, 24.5, 25.0, 25.5, 26.0, 26.5, 27.0, 27.5, 28.0, 28.5, 29.0, 29.5, 30.0, 30.5, 31.0, 31.5, 32.0, 32.5, 33.0, 33.5, 34.0, 34.5, 35.0, 35.5, 36.0, 36.5, 37.0…	013	Off	Off
[-0.09015370132175395, -0.0935985842702837, -0.10406819610268524, -0.12122337942326117, -0.14286005226923693, -0.16465304732531155, -0.18046415609948255, -0.18318321201309662, -0.16800877184042343, -0.137920400387358, -0.10571749286402823, -0.08616716288977187, -0.08528413312883729, -0.0978624927390646, -0.10833052204129111, -0.09808595006770364, -0.06549167101475627, -0.028048389630337633, -0.00…	[3.0, 3.5, 4.0, 4.5, 5.0, 5.5, 6.0, 6.5, 7.0, 7.5, 8.0, 8.5, 9.0, 9.5, 10.0, 10.5, 11.0, 11.5, 12.0, 12.5, 13.0, 13.5, 14.0, 14.5, 15.0, 15.5, 16.0, 16.5, 17.0, 17.5, 18.0, 18.5, 19.0, 19.5, 20.0, 20.5, 21.0, 21.5, 22.0, 22.5, 23.0, 23.5, 24.0, 24.5, 25.0, 25.5, 26.0, 26.5, 27.0, 27.5, 28.0, 28.5, 29.0, 29.5, 30.0, 30.5, 31.0, 31.5, 32.0, 32.5, 33.0, 33.5, 34.0, 34.5, 35.0, 35.5, 36.0, 36.5, 37.0…	013	On	Off
[0.019444949422134757, 0.01567788505775452, 0.005261861328887392, -0.008188477424424754, -0.0186780497558299, -0.022581495401395254, -0.021696964133991355, -0.020550523884363726, -0.022220206275988072, -0.026397063168264248, -0.029427483009294965, -0.027494855824411957, -0.02116861242644413, -0.013794545223610885, -0.0075188216229788015, -0.0027191801849782136, 0.0016306658015934339, 0.0079277825…	[3.0, 3.5, 4.0, 4.5, 5.0, 5.5, 6.0, 6.5, 7.0, 7.5, 8.0, 8.5, 9.0, 9.5, 10.0, 10.5, 11.0, 11.5, 12.0, 12.5, 13.0, 13.5, 14.0, 14.5, 15.0, 15.5, 16.0, 16.5, 17.0, 17.5, 18.0, 18.5, 19.0, 19.5, 20.0, 20.5, 21.0, 21.5, 22.0, 22.5, 23.0, 23.5, 24.0, 24.5, 25.0, 25.5, 26.0, 26.5, 27.0, 27.5, 28.0, 28.5, 29.0, 29.5, 30.0, 30.5, 31.0, 31.5, 32.0, 32.5, 33.0, 33.5, 34.0, 34.5, 35.0, 35.5, 36.0, 36.5, 37.0…	014	Off	Off
[0.024131600039431902, 0.024396233056366227, 0.024809211015694645, 0.02461569507204489, 0.024001963493733687, 0.02389662242001286, 0.0239311053493709, 0.02291602977743297, 0.020118920144008658, 0.017435660167545476, 0.020792195637574996, 0.03306562791192759, 0.049277119776456164, 0.06404799689974106, 0.07477951614082434, 0.08061906826108382, 0.08348282236130732, 0.08858593705583308, 0.09949474766…	[3.0, 3.5, 4.0, 4.5, 5.0, 5.5, 6.0, 6.5, 7.0, 7.5, 8.0, 8.5, 9.0, 9.5, 10.0, 10.5, 11.0, 11.5, 12.0, 12.5, 13.0, 13.5, 14.0, 14.5, 15.0, 15.5, 16.0, 16.5, 17.0, 17.5, 18.0, 18.5, 19.0, 19.5, 20.0, 20.5, 21.0, 21.5, 22.0, 22.5, 23.0, 23.5, 24.0, 24.5, 25.0, 25.5, 26.0, 26.5, 27.0, 27.5, 28.0, 28.5, 29.0, 29.5, 30.0, 30.5, 31.0, 31.5, 32.0, 32.5, 33.0, 33.5, 34.0, 34.5, 35.0, 35.5, 36.0, 36.5, 37.0…	014	On	Off
[-0.01715788506756802, -0.01706177355608876, -0.016072335155226086, -0.012865490598479745, -0.007731552900837713, -0.0026461603661064002, 0.0009607785614532106, 0.0026067120726536077, 0.002346720389127235, 0.0007773559340309966, -0.0009023637241673832, -0.0015303299308910745, -0.0011690456012610185, -0.0012900987172316646, -0.003416952611484554, -0.007611983001361598, -0.012190630085902363, -0.01…	[3.0, 3.5, 4.0, 4.5, 5.0, 5.5, 6.0, 6.5, 7.0, 7.5, 8.0, 8.5, 9.0, 9.5, 10.0, 10.5, 11.0, 11.5, 12.0, 12.5, 13.0, 13.5, 14.0, 14.5, 15.0, 15.5, 16.0, 16.5, 17.0, 17.5, 18.0, 18.5, 19.0, 19.5, 20.0, 20.5, 21.0, 21.5, 22.0, 22.5, 23.0, 23.5, 24.0, 24.5, 25.0, 25.5, 26.0, 26.5, 27.0, 27.5, 28.0, 28.5, 29.0, 29.5, 30.0, 30.5, 31.0, 31.5, 32.0, 32.5, 33.0, 33.5, 34.0, 34.5, 35.0, 35.5, 36.0, 36.5, 37.0…	016	Off	Off
[0.0008737831975599164, 0.00034632857160971753, -0.0012273167514413607, -0.0035698989161249096, -0.005899209917320931, -0.0071991066993656, -0.006532822248875263, -0.0037110038431161564, 0.00011483313306772657, 0.0032233340866484107, 0.004567891533898756, 0.004603828208009766, 0.005237270997494115, 0.008126923524049819, 0.012746627465818658, 0.016723182068625685, 0.0180841174126064, 0.01690247261…	[3.0, 3.5, 4.0, 4.5, 5.0, 5.5, 6.0, 6.5, 7.0, 7.5, 8.0, 8.5, 9.0, 9.5, 10.0, 10.5, 11.0, 11.5, 12.0, 12.5, 13.0, 13.5, 14.0, 14.5, 15.0, 15.5, 16.0, 16.5, 17.0, 17.5, 18.0, 18.5, 19.0, 19.5, 20.0, 20.5, 21.0, 21.5, 22.0, 22.5, 23.0, 23.5, 24.0, 24.5, 25.0, 25.5, 26.0, 26.5, 27.0, 27.5, 28.0, 28.5, 29.0, 29.5, 30.0, 30.5, 31.0, 31.5, 32.0, 32.5, 33.0, 33.5, 34.0, 34.5, 35.0, 35.5, 36.0, 36.5, 37.0…	016	On	Off
[0.05954954552800493, 0.052958620785750254, 0.031634118020052976, 0.007801508355875253, 0.0005694657760190225, 0.0027969243066514517, 0.006131430269247566, 0.00807055975889467, 0.00822261567179643, 0.006915288736106948, 0.004884300576202776, 0.0031793975317319758, 0.0028516950643492933, 0.0042644539525761435, 0.0067493098996969534, 0.009202659176555503, 0.010838036697933439, 0.011478793821713964,…	[3.0, 3.5, 4.0, 4.5, 5.0, 5.5, 6.0, 6.5, 7.0, 7.5, 8.0, 8.5, 9.0, 9.5, 10.0, 10.5, 11.0, 11.5, 12.0, 12.5, 13.0, 13.5, 14.0, 14.5, 15.0, 15.5, 16.0, 16.5, 17.0, 17.5, 18.0, 18.5, 19.0, 19.5, 20.0, 20.5, 21.0, 21.5, 22.0, 22.5, 23.0, 23.5, 24.0, 24.5, 25.0, 25.5, 26.0, 26.5, 27.0, 27.5, 28.0, 28.5, 29.0, 29.5, 30.0, 30.5, 31.0, 31.5, 32.0, 32.5, 33.0, 33.5, 34.0, 34.5, 35.0, 35.5, 36.0, 36.5, 37.0…	017	Off	Off
[0.04894723394809775, 0.04576754062761251, 0.030966986425738127, 0.010980326735180129, 0.004421903532662537, 0.004287209694113763, 0.005433729313404374, 0.007310358725851565, 0.009397173138490266, 0.010984231270233877, 0.011757933376672369, 0.011820092289991334, 0.011402799330468146, 0.01082470525044931, 0.01050044624975108, 0.010683890467695712, 0.011336048665554977, 0.012135133987247552, 0.0125…	[3.0, 3.5, 4.0, 4.5, 5.0, 5.5, 6.0, 6.5, 7.0, 7.5, 8.0, 8.5, 9.0, 9.5, 10.0, 10.5, 11.0, 11.5, 12.0, 12.5, 13.0, 13.5, 14.0, 14.5, 15.0, 15.5, 16.0, 16.5, 17.0, 17.5, 18.0, 18.5, 19.0, 19.5, 20.0, 20.5, 21.0, 21.5, 22.0, 22.5, 23.0, 23.5, 24.0, 24.5, 25.0, 25.5, 26.0, 26.5, 27.0, 27.5, 28.0, 28.5, 29.0, 29.5, 30.0, 30.5, 31.0, 31.5, 32.0, 32.5, 33.0, 33.5, 34.0, 34.5, 35.0, 35.5, 36.0, 36.5, 37.0…	017	On	Off
[0.038492676484062134, 0.03912540762242456, 0.04035156161098289, 0.040708418759203634, 0.03955610004638631, 0.03815655786284743, 0.038625814226667304, 0.04227865097726921, 0.04860022134701438, 0.05499465804875962, 0.05792049378535577, 0.05566723160833662, 0.050883518032384355, 0.04960222547563314, 0.05582048328410243, 0.06736844592029208, 0.07838853812908932, 0.08407870342409503, 0.08289201441749…	[3.0, 3.5, 4.0, 4.5, 5.0, 5.5, 6.0, 6.5, 7.0, 7.5, 8.0, 8.5, 9.0, 9.5, 10.0, 10.5, 11.0, 11.5, 12.0, 12.5, 13.0, 13.5, 14.0, 14.5, 15.0, 15.5, 16.0, 16.5, 17.0, 17.5, 18.0, 18.5, 19.0, 19.5, 20.0, 20.5, 21.0, 21.5, 22.0, 22.5, 23.0, 23.5, 24.0, 24.5, 25.0, 25.5, 26.0, 26.5, 27.0, 27.5, 28.0, 28.5, 29.0, 29.5, 30.0, 30.5, 31.0, 31.5, 32.0, 32.5, 33.0, 33.5, 34.0, 34.5, 35.0, 35.5, 36.0, 36.5, 37.0…	019	Off	Off
[0.025938499601132772, 0.02593457688091245, 0.02597689811023842, 0.02649234093645206, 0.02797198344824897, 0.029727547870568437, 0.030336005121233134, 0.0288217480455069, 0.026055947495306483, 0.02444272123959476, 0.025634178842993433, 0.028617056019623943, 0.030112483495247935, 0.028165301775911304, 0.025907754303656345, 0.028867978366117243, 0.03919679477647226, 0.052975657457534256, 0.06219255…	[3.0, 3.5, 4.0, 4.5, 5.0, 5.5, 6.0, 6.5, 7.0, 7.5, 8.0, 8.5, 9.0, 9.5, 10.0, 10.5, 11.0, 11.5, 12.0, 12.5, 13.0, 13.5, 14.0, 14.5, 15.0, 15.5, 16.0, 16.5, 17.0, 17.5, 18.0, 18.5, 19.0, 19.5, 20.0, 20.5, 21.0, 21.5, 22.0, 22.5, 23.0, 23.5, 24.0, 24.5, 25.0, 25.5, 26.0, 26.5, 27.0, 27.5, 28.0, 28.5, 29.0, 29.5, 30.0, 30.5, 31.0, 31.5, 32.0, 32.5, 33.0, 33.5, 34.0, 34.5, 35.0, 35.5, 36.0, 36.5, 37.0…	019	On	Off
[-0.004599753022636346, -0.004627726533525376, -0.0044977417415925204, -0.0037893178349554368, -0.00261042099182923, -0.001534846582028724, -0.0007899282910818606, -0.0003389207824207041, -0.0001965544202318803, -0.000448367978204498, -0.0011140912348594511, -0.0020482883217554535, -0.0030276975669738526, -0.003899228922995093, -0.0046159532225060924, -0.005197838302312299, -0.0056689987338161526…	[3.0, 3.5, 4.0, 4.5, 5.0, 5.5, 6.0, 6.5, 7.0, 7.5, 8.0, 8.5, 9.0, 9.5, 10.0, 10.5, 11.0, 11.5, 12.0, 12.5, 13.0, 13.5, 14.0, 14.5, 15.0, 15.5, 16.0, 16.5, 17.0, 17.5, 18.0, 18.5, 19.0, 19.5, 20.0, 20.5, 21.0, 21.5, 22.0, 22.5, 23.0, 23.5, 24.0, 24.5, 25.0, 25.5, 26.0, 26.5, 27.0, 27.5, 28.0, 28.5, 29.0, 29.5, 30.0, 30.5, 31.0, 31.5, 32.0, 32.5, 33.0, 33.5, 34.0, 34.5, 35.0, 35.5, 36.0, 36.5, 37.0…	020	Off	Off
[-0.0044742612559867286, -0.003815375591909138, -0.0018540096025249043, 0.0008407540166791172, 0.002865243966831166, 0.00348151623593683, 0.0031348559392539244, 0.0024378016256220293, 0.0016738837179022248, 0.0008149788715534889, -0.000386289024694797, -0.0021590133541689836, -0.004374762774406094, -0.006581608192357891, -0.008363648569481956, -0.009530679662469304, -0.010124096369831718, -0.0104…	[3.0, 3.5, 4.0, 4.5, 5.0, 5.5, 6.0, 6.5, 7.0, 7.5, 8.0, 8.5, 9.0, 9.5, 10.0, 10.5, 11.0, 11.5, 12.0, 12.5, 13.0, 13.5, 14.0, 14.5, 15.0, 15.5, 16.0, 16.5, 17.0, 17.5, 18.0, 18.5, 19.0, 19.5, 20.0, 20.5, 21.0, 21.5, 22.0, 22.5, 23.0, 23.5, 24.0, 24.5, 25.0, 25.5, 26.0, 26.5, 27.0, 27.5, 28.0, 28.5, 29.0, 29.5, 30.0, 30.5, 31.0, 31.5, 32.0, 32.5, 33.0, 33.5, 34.0, 34.5, 35.0, 35.5, 36.0, 36.5, 37.0…	020	On	Off
[-0.00531462772415118, -0.0019717325529750164, 0.009238204247415656, 0.024972816644365247, 0.03544151205286287, 0.04096037201247782, 0.04577969329223853, 0.05209410196234199, 0.05833251284946996, 0.058780391672938706, 0.05002958519881547, 0.03898994746716733, 0.03525905681753882, 0.042074231831643584, 0.055444913824791726, 0.06364821054523945, 0.05732275675968166, 0.04241502701235101, 0.029267111…	[3.0, 3.5, 4.0, 4.5, 5.0, 5.5, 6.0, 6.5, 7.0, 7.5, 8.0, 8.5, 9.0, 9.5, 10.0, 10.5, 11.0, 11.5, 12.0, 12.5, 13.0, 13.5, 14.0, 14.5, 15.0, 15.5, 16.0, 16.5, 17.0, 17.5, 18.0, 18.5, 19.0, 19.5, 20.0, 20.5, 21.0, 21.5, 22.0, 22.5, 23.0, 23.5, 24.0, 24.5, 25.0, 25.5, 26.0, 26.5, 27.0, 27.5, 28.0, 28.5, 29.0, 29.5, 30.0, 30.5, 31.0, 31.5, 32.0, 32.5, 33.0, 33.5, 34.0, 34.5, 35.0, 35.5, 36.0, 36.5, 37.0…	021	Off	Off
[0.027969448265750162, 0.027096675999586334, 0.023394871417793492, 0.014538148091298133, 0.0032018033462133744, -0.003328850699480732, -0.001862279476115667, 0.006491258760737591, 0.018950737601465022, 0.030922648214466265, 0.03654057036225126, 0.0334919497876999, 0.02657522371500246, 0.024650093945050404, 0.03356978253226394, 0.052617498023377944, 0.07622108676456925, 0.09442873109458168, 0.0970…	[3.0, 3.5, 4.0, 4.5, 5.0, 5.5, 6.0, 6.5, 7.0, 7.5, 8.0, 8.5, 9.0, 9.5, 10.0, 10.5, 11.0, 11.5, 12.0, 12.5, 13.0, 13.5, 14.0, 14.5, 15.0, 15.5, 16.0, 16.5, 17.0, 17.5, 18.0, 18.5, 19.0, 19.5, 20.0, 20.5, 21.0, 21.5, 22.0, 22.5, 23.0, 23.5, 24.0, 24.5, 25.0, 25.5, 26.0, 26.5, 27.0, 27.5, 28.0, 28.5, 29.0, 29.5, 30.0, 30.5, 31.0, 31.5, 32.0, 32.5, 33.0, 33.5, 34.0, 34.5, 35.0, 35.5, 36.0, 36.5, 37.0…	021	On	Off
[0.009012169873430374, 0.007165989782469566, 0.002629074320461751, -0.0018206317617639556, -0.0035473762692953947, -0.0018420208812854355, 0.0022482914461699898, 0.006849089956880477, 0.010036074929527192, 0.010546215302298182, 0.008893638829955286, 0.007061587577572741, 0.006266838267784411, 0.0062673161322019414, 0.006438708863294363, 0.006263338323345362, 0.006012410743514493, 0.00662298072826…	[3.0, 3.5, 4.0, 4.5, 5.0, 5.5, 6.0, 6.5, 7.0, 7.5, 8.0, 8.5, 9.0, 9.5, 10.0, 10.5, 11.0, 11.5, 12.0, 12.5, 13.0, 13.5, 14.0, 14.5, 15.0, 15.5, 16.0, 16.5, 17.0, 17.5, 18.0, 18.5, 19.0, 19.5, 20.0, 20.5, 21.0, 21.5, 22.0, 22.5, 23.0, 23.5, 24.0, 24.5, 25.0, 25.5, 26.0, 26.5, 27.0, 27.5, 28.0, 28.5, 29.0, 29.5, 30.0, 30.5, 31.0, 31.5, 32.0, 32.5, 33.0, 33.5, 34.0, 34.5, 35.0, 35.5, 36.0, 36.5, 37.0…	022	Off	Off
[-0.005596729599153729, -0.0044766642680344314, -0.0015420403901424962, 0.0018889224388427906, 0.004521341838528068, 0.0058914252288544055, 0.00612306543574963, 0.005794152422307821, 0.005782437762462198, 0.0065955240670602586, 0.00773394081487715, 0.008189623590691343, 0.007826945626940899, 0.008243536718970396, 0.01222372284569956, 0.021691946156187865, 0.035552136338499116, 0.05101950875599799…	[3.0, 3.5, 4.0, 4.5, 5.0, 5.5, 6.0, 6.5, 7.0, 7.5, 8.0, 8.5, 9.0, 9.5, 10.0, 10.5, 11.0, 11.5, 12.0, 12.5, 13.0, 13.5, 14.0, 14.5, 15.0, 15.5, 16.0, 16.5, 17.0, 17.5, 18.0, 18.5, 19.0, 19.5, 20.0, 20.5, 21.0, 21.5, 22.0, 22.5, 23.0, 23.5, 24.0, 24.5, 25.0, 25.5, 26.0, 26.5, 27.0, 27.5, 28.0, 28.5, 29.0, 29.5, 30.0, 30.5, 31.0, 31.5, 32.0, 32.5, 33.0, 33.5, 34.0, 34.5, 35.0, 35.5, 36.0, 36.5, 37.0…	022	On	Off
[-0.01284247797510016, -0.013329644762628358, -0.014766781482458953, -0.01691219212111184, -0.019673985458845706, -0.023024231177079243, -0.026289394881399576, -0.028314025528157226, -0.0280864686221841, -0.025425204130744384, -0.021477694404939757, -0.018178163469489448, -0.016520901513723027, -0.015632676410045808, -0.013861537950651516, -0.010529178121691185, -0.006589787894976436, -0.00382874…	[3.0, 3.5, 4.0, 4.5, 5.0, 5.5, 6.0, 6.5, 7.0, 7.5, 8.0, 8.5, 9.0, 9.5, 10.0, 10.5, 11.0, 11.5, 12.0, 12.5, 13.0, 13.5, 14.0, 14.5, 15.0, 15.5, 16.0, 16.5, 17.0, 17.5, 18.0, 18.5, 19.0, 19.5, 20.0, 20.5, 21.0, 21.5, 22.0, 22.5, 23.0, 23.5, 24.0, 24.5, 25.0, 25.5, 26.0, 26.5, 27.0, 27.5, 28.0, 28.5, 29.0, 29.5, 30.0, 30.5, 31.0, 31.5, 32.0, 32.5, 33.0, 33.5, 34.0, 34.5, 35.0, 35.5, 36.0, 36.5, 37.0…	023	Off	Off
[-0.0166934039024283, -0.015918175384154836, -0.013425265776619231, -0.009328269017187196, -0.005253582289626202, -0.002640264383201831, -0.001314813686705829, -0.0008761079510615311, -0.0011501141763995903, -0.0017861942462238467, -0.0022471191263183777, -0.002443491555169821, -0.0025594089694867604, -0.0021007823790100666, -5.119768702705585e-05, 0.004258491689593544, 0.009849919228389226, 0.01…	[3.0, 3.5, 4.0, 4.5, 5.0, 5.5, 6.0, 6.5, 7.0, 7.5, 8.0, 8.5, 9.0, 9.5, 10.0, 10.5, 11.0, 11.5, 12.0, 12.5, 13.0, 13.5, 14.0, 14.5, 15.0, 15.5, 16.0, 16.5, 17.0, 17.5, 18.0, 18.5, 19.0, 19.5, 20.0, 20.5, 21.0, 21.5, 22.0, 22.5, 23.0, 23.5, 24.0, 24.5, 25.0, 25.5, 26.0, 26.5, 27.0, 27.5, 28.0, 28.5, 29.0, 29.5, 30.0, 30.5, 31.0, 31.5, 32.0, 32.5, 33.0, 33.5, 34.0, 34.5, 35.0, 35.5, 36.0, 36.5, 37.0…	023	On	Off
