# Supplementary material for: Shared pathway-specific network mechanisms of dopamine and deep brain stimulation for the treatment of Parkinson’s disease
Source: Nat Commun. 2025 Apr 15;16:3587. doi: 10.1038/s41467-025-58825-z (PMC12000430; doi:10.1038/s41467-025-58825-z)
Supplement: Supplementary file 4 — Source Data [file 41467_2025_58825_MOESM4_ESM.zip › Source Data/FigS6_GC_OFF_ON_DBS.csv]

connectivity-seed_target	connectivity-target_seed	connectivity-net	connectivity-seed_target_reversed	connectivity-target_seed_reversed	connectivity-net_reversed	connectivity-trgc	freqs	sub	med	stim
[0.02744296265517157, 0.028252233229840655, 0.03026378853949307, 0.0321788729860031, 0.03233943557391381, 0.03101716399993105, 0.031970566904984954, 0.039050973858719085, 0.05248890022970865, 0.06858326613881666, 0.08121657962197684, 0.08689538018644197, 0.089763794170754, 0.09752543763995128, 0.1136257706896545, 0.1345846143244578, 0.15222066334193968, 0.1591742773140964, 0.15373911826341932, 0.…	[0.023659954203046372, 0.02349900285658963, 0.022763112046832356, 0.021019482372668374, 0.018618802575302348, 0.01686647690045163, 0.01674461297181386, 0.018199086040365325, 0.020411634755016905, 0.022316962473780802, 0.023318304363481417, 0.02406933886583687, 0.026107677364847728, 0.030212556688863065, 0.03538358120450406, 0.03920861471285877, 0.03925875904857547, 0.03507692853958396, 0.02854987…	[0.0037830084521251984, 0.004753230373251025, 0.0075006764926607164, 0.011159390613334725, 0.013720632998611464, 0.01415068709947942, 0.015225953933171095, 0.020851887818353756, 0.03207726547469175, 0.046266303665035854, 0.057898275258495425, 0.0628260413206051, 0.06365611680590627, 0.06731288095108821, 0.07824218948515044, 0.09537599961159904, 0.11296190429336422, 0.12409734877451242, 0.12518924…	[0.03721263939432003, 0.03776803605149603, 0.03934474213410041, 0.04156562407035892, 0.04361916345972872, 0.04471287732370897, 0.0450696232940793, 0.04563019828777715, 0.04671145882179456, 0.047561058557286845, 0.04705331921655859, 0.04511752989845924, 0.04319211257402337, 0.04256167912071902, 0.042920405081564826, 0.04269045102454989, 0.0403314868265636, 0.03553785303533608, 0.02930570049364576,…	[0.02577074211622806, 0.026296122591485213, 0.02773744761126828, 0.029637295823214095, 0.0315898249278001, 0.03376386515357506, 0.03660529458070098, 0.04028245362779309, 0.044261527457717324, 0.047188109178663444, 0.04797566184963717, 0.04769796604312731, 0.0491198631827217, 0.05459191782265096, 0.06530663582776322, 0.0802538789716918, 0.09418497868397649, 0.10010506940669808, 0.0961218447645029,…	[0.011441897278091966, 0.011471913460010814, 0.011607294522832132, 0.011928328247144827, 0.01202933853192862, 0.010949012170133908, 0.008464328713378322, 0.005347744659984062, 0.002449931364077236, 0.0003729493786234009, -0.0009223426330785822, -0.0025804361446680676, -0.00592775060869833, -0.012030238701931935, -0.022386230746198395, -0.03756342794714191, -0.05385349185741289, -0.064567216371362…	[-0.00765888882596677, -0.006718683086759789, -0.0041066180301714186, -0.0007689376338101006, 0.0016912944666828444, 0.003201674929345515, 0.006761625219792773, 0.01550414315836969, 0.029627334110614516, 0.045893354286412454, 0.05882061789157401, 0.06540647746527316, 0.0695838674146046, 0.07934311965302016, 0.10062842023134884, 0.13293942755874094, 0.16681539615077703, 0.18866456514587454, 0.1920…	[3.0, 3.5, 4.0, 4.5, 5.0, 5.5, 6.0, 6.5, 7.0, 7.5, 8.0, 8.5, 9.0, 9.5, 10.0, 10.5, 11.0, 11.5, 12.0, 12.5, 13.0, 13.5, 14.0, 14.5, 15.0, 15.5, 16.0, 16.5, 17.0, 17.5, 18.0, 18.5, 19.0, 19.5, 20.0, 20.5, 21.0, 21.5, 22.0, 22.5, 23.0, 23.5, 24.0, 24.5, 25.0, 25.5, 26.0, 26.5, 27.0, 27.5, 28.0, 28.5, 29.0, 29.5, 30.0, 30.5, 31.0, 31.5, 32.0, 32.5, 33.0, 33.5, 34.0, 34.5, 35.0, 35.5, 36.0, 36.5, 37.0…	006	Off	Off
[0.023014327573040845, 0.02383140638787186, 0.026420101773834085, 0.030893174685766987, 0.036345317783294744, 0.0403884290515877, 0.04158256067793751, 0.040930134220503546, 0.03965774489263794, 0.037765284343498316, 0.034373587900529225, 0.029460941601420352, 0.02521485501167003, 0.023898260537527492, 0.026028448679814815, 0.031032413012705363, 0.03760862060727327, 0.04360593654852295, 0.04691064…	[0.026863753989045894, 0.025982205603915176, 0.023696458871400948, 0.021462336982416216, 0.021088603578182086, 0.022468477979620597, 0.02394330875110194, 0.02437501552714016, 0.023808792219603952, 0.023205933321822574, 0.024104341195369763, 0.027607900714670616, 0.03298051914616124, 0.03834820601264305, 0.042344641271957875, 0.043986907653091496, 0.04269354069902301, 0.039217873779478774, 0.03510…	[-0.0038494264160050485, -0.0021507992160433175, 0.0027236429024331344, 0.009430837703350771, 0.015256714205112659, 0.017919951071967102, 0.017639251926835565, 0.016555118693363388, 0.015848952673033986, 0.014559351021675741, 0.010269246705159461, 0.001853040886749735, -0.00776566413449121, -0.014449945475115555, -0.016316192592143057, -0.012954494640386133, -0.00508492009174974, 0.00438806276904…	[0.016107157364509385, 0.016221396202244377, 0.01674575434534848, 0.01816588845086233, 0.020796245495906085, 0.023863571200661796, 0.02597229176927808, 0.026723945946886297, 0.026692957999042335, 0.02683837325940164, 0.028306612334427078, 0.03150722064899916, 0.03511483958074564, 0.037523824839560266, 0.03815318377737533, 0.0369374948778939, 0.034034230020322055, 0.0301297136864531, 0.02637877508…	[0.02439299218605953, 0.02498990746233094, 0.026446807050530888, 0.027894701099300433, 0.028821031972165657, 0.029376857587155386, 0.02959638403500218, 0.029464049362209685, 0.02905823263240256, 0.02835703112170565, 0.02740438647786579, 0.026684606800713412, 0.027092372209086796, 0.02940705451124577, 0.03379930543916437, 0.039671006464800235, 0.04572095663141257, 0.050396454363878115, 0.052592888…	[-0.008285834821550146, -0.008768511260086563, -0.009701052705182407, -0.009728812648438102, -0.008024786476259572, -0.00551328638649359, -0.0036240922657241013, -0.0027401034153233875, -0.002365274633360226, -0.001518657862304009, 0.0009022258565612867, 0.004822613848285751, 0.008022467371658844, 0.008116770328314496, 0.004353878338210958, -0.002733511586906337, -0.011686726611090513, -0.0202667…	[0.004436408405545098, 0.006617712044043244, 0.012424695607615544, 0.019159650351788873, 0.02328150068137223, 0.023433237458460692, 0.021263344192559666, 0.019295222108686776, 0.01821422730639421, 0.01607800888397975, 0.009367020848598173, -0.00296957296153602, -0.015788131506150053, -0.022566715803430046, -0.020670070930354018, -0.010220983053479795, 0.006601806519340769, 0.024654803446469184, 0…	[3.0, 3.5, 4.0, 4.5, 5.0, 5.5, 6.0, 6.5, 7.0, 7.5, 8.0, 8.5, 9.0, 9.5, 10.0, 10.5, 11.0, 11.5, 12.0, 12.5, 13.0, 13.5, 14.0, 14.5, 15.0, 15.5, 16.0, 16.5, 17.0, 17.5, 18.0, 18.5, 19.0, 19.5, 20.0, 20.5, 21.0, 21.5, 22.0, 22.5, 23.0, 23.5, 24.0, 24.5, 25.0, 25.5, 26.0, 26.5, 27.0, 27.5, 28.0, 28.5, 29.0, 29.5, 30.0, 30.5, 31.0, 31.5, 32.0, 32.5, 33.0, 33.5, 34.0, 34.5, 35.0, 35.5, 36.0, 36.5, 37.0…	006	Off	On
[0.006489864238104275, 0.006522490650322723, 0.006657443721876461, 0.0069799041299256, 0.007513387178260373, 0.008105367514295879, 0.00853994381793882, 0.008713312805159959, 0.008626423496570865, 0.008337305181015395, 0.007970544325305156, 0.007692249675996478, 0.0075924899411431565, 0.007623215564873647, 0.0076700942363184055, 0.007655498626798192, 0.007613970819013573, 0.007707606374221569, 0.0…	[0.04743007178035565, 0.04700613613187313, 0.04542506129770178, 0.041881429828246046, 0.03618257382433757, 0.029960512498901543, 0.02487191352617124, 0.021111453606382752, 0.01833362832631902, 0.016485415597301732, 0.015684741396479504, 0.01576191490709558, 0.016198896665138064, 0.01639628767633553, 0.015960181146114145, 0.01491025510021954, 0.01368171560191902, 0.01282046216109304, 0.01254694043…	[-0.04094020754225138, -0.04048364548155041, -0.03876761757582532, -0.034901525698320446, -0.0286691866460772, -0.021855144984605664, -0.016331969708232422, -0.012398140801222795, -0.009707204829748158, -0.008148110416286335, -0.007714197071174347, -0.008069665231099102, -0.008606406723994908, -0.008773072111461886, -0.008290086909795739, -0.007254756473421348, -0.006067744782905446, -0.005112855…	[0.010242265748059153, 0.010647921869041, 0.011768296902762572, 0.013174137623343185, 0.014001337080333087, 0.013609032589757888, 0.012325217861247423, 0.010882253856139102, 0.009692110810595267, 0.00883999836793329, 0.008288397339250011, 0.008000644473809614, 0.007971287494240259, 0.008182558408812213, 0.008554885283786576, 0.008937754052441847, 0.009171568668349792, 0.009233262165055222, 0.0093…	[0.01840155946142545, 0.018992536694121237, 0.02034887459228628, 0.021200656624144578, 0.020267626215478653, 0.017826334385297304, 0.015282373845370447, 0.013609982105196004, 0.012893673791887644, 0.012665040025851705, 0.012368254054380473, 0.011785816328847112, 0.011122877643334235, 0.010711746822376736, 0.010725311511335232, 0.01107670222819003, 0.011475533182826663, 0.011644894032127696, 0.011…	[-0.008159293713366298, -0.008344614825080237, -0.008580577689523706, -0.008026519000801393, -0.006266289135145566, -0.004217301795539415, -0.002957155984123024, -0.0027277282490569023, -0.003201562981292377, -0.0038250416579184154, -0.0040798567151304616, -0.0037851718550374978, -0.003151590149093976, -0.002529188413564523, -0.0021704262275486566, -0.0021389481757481833, -0.002303964514476871, -…	[-0.03278091382888508, -0.03213903065647017, -0.03018703988630161, -0.026875006697519056, -0.022402897510931635, -0.01763784318906625, -0.013374813724109398, -0.009670412552165893, -0.006505641848455781, -0.004323068758367921, -0.003634340356043886, -0.004284493376061604, -0.005454816574900931, -0.006243883697897364, -0.006119660682247083, -0.005115808297673166, -0.003763780268428576, -0.00270122…	[3.0, 3.5, 4.0, 4.5, 5.0, 5.5, 6.0, 6.5, 7.0, 7.5, 8.0, 8.5, 9.0, 9.5, 10.0, 10.5, 11.0, 11.5, 12.0, 12.5, 13.0, 13.5, 14.0, 14.5, 15.0, 15.5, 16.0, 16.5, 17.0, 17.5, 18.0, 18.5, 19.0, 19.5, 20.0, 20.5, 21.0, 21.5, 22.0, 22.5, 23.0, 23.5, 24.0, 24.5, 25.0, 25.5, 26.0, 26.5, 27.0, 27.5, 28.0, 28.5, 29.0, 29.5, 30.0, 30.5, 31.0, 31.5, 32.0, 32.5, 33.0, 33.5, 34.0, 34.5, 35.0, 35.5, 36.0, 36.5, 37.0…	007	Off	Off
[0.008254590390474626, 0.008388535046766137, 0.008743572024314972, 0.009133350466068925, 0.009205286617772401, 0.008735926931442605, 0.007994614396527737, 0.007411618250333518, 0.0071415753121832634, 0.007084844399204755, 0.007040870513575825, 0.00686475453343256, 0.006580110031075748, 0.0063180779645159646, 0.006183458883262461, 0.0062037739693654005, 0.006347982554715585, 0.006567369027404908, …	[0.01973142765351529, 0.021298380395529667, 0.025202385666155288, 0.02850467135997617, 0.028661862720897328, 0.026325791927611135, 0.02337151444248869, 0.021496728034619945, 0.021236960847141793, 0.021698205131268012, 0.021429470213444882, 0.019835072488469337, 0.01789050333907861, 0.016734362522722677, 0.016417124590838644, 0.01662454662379801, 0.016942966907057835, 0.017020423528292118, 0.01689…	[-0.011476837263040664, -0.012909845348763528, -0.016458813641840316, -0.01937132089390724, -0.01945657610312493, -0.01758986499616853, -0.015376900045960954, -0.014085109784286428, -0.01409538553495853, -0.014613360732063256, -0.014388599699869059, -0.012970317955036776, -0.011310393308002861, -0.010416284558206711, -0.010233665707576183, -0.01042077265443261, -0.01059498435234225, -0.0104530545…	[0.004465373773483101, 0.004939520464623506, 0.006355727891154928, 0.008539005104749258, 0.010801891133098564, 0.012157967206653665, 0.012425543428126603, 0.012346038331882098, 0.012547866774249811, 0.013043427582656052, 0.013372810353992008, 0.013090958278333105, 0.01220278459332981, 0.011069251869965484, 0.01007469667204255, 0.009464309841209868, 0.00930947560804782, 0.009487887980505079, 0.009…	[0.013832195460290037, 0.013413104436343026, 0.012378766758641042, 0.011298170134899017, 0.010983372887650446, 0.0115766603082624, 0.01235389511047492, 0.013219070103334509, 0.014753125538603947, 0.01719504938698357, 0.020069414874026546, 0.022552019264624742, 0.024383791567051106, 0.025755529552522277, 0.026501387295666347, 0.02661585953465858, 0.026234858065635632, 0.025409282441173495, 0.02437…	[-0.009366821686806935, -0.00847358397171952, -0.006023038867486114, -0.0027591650301497586, -0.00018148175455188174, 0.0005813068983912643, 7.164831765168328e-05, -0.0008730317714524104, -0.0022052587643541354, -0.004151621804327519, -0.006696604520034538, -0.009461060986291637, -0.012181006973721296, -0.014686277682556793, -0.0164266906236238, -0.01715154969344871, -0.01692538245758781, -0.0159…	[-0.002110015576233728, -0.004436261377044008, -0.0104357747743542, -0.016612155863757482, -0.019275094348573045, -0.018171171894559794, -0.015448548363612638, -0.013212078012834017, -0.011890126770604397, -0.010461738927735737, -0.007691995179834521, -0.003509256968745138, 0.0008706136657184338, 0.00426999312435008, 0.0061930249160476155, 0.0067307770390161005, 0.006330398105245561, 0.0054683399…	[3.0, 3.5, 4.0, 4.5, 5.0, 5.5, 6.0, 6.5, 7.0, 7.5, 8.0, 8.5, 9.0, 9.5, 10.0, 10.5, 11.0, 11.5, 12.0, 12.5, 13.0, 13.5, 14.0, 14.5, 15.0, 15.5, 16.0, 16.5, 17.0, 17.5, 18.0, 18.5, 19.0, 19.5, 20.0, 20.5, 21.0, 21.5, 22.0, 22.5, 23.0, 23.5, 24.0, 24.5, 25.0, 25.5, 26.0, 26.5, 27.0, 27.5, 28.0, 28.5, 29.0, 29.5, 30.0, 30.5, 31.0, 31.5, 32.0, 32.5, 33.0, 33.5, 34.0, 34.5, 35.0, 35.5, 36.0, 36.5, 37.0…	007	Off	On
[0.01034726437164487, 0.010173655936014043, 0.009675351922278636, 0.008934903598583687, 0.008139041116855879, 0.0076233494921301315, 0.007846267352846966, 0.009239143101532434, 0.01199011711925877, 0.01595349196496514, 0.020827838107720993, 0.026452435472614725, 0.03289650683794101, 0.040185820160759535, 0.0478679611135064, 0.05505174814510106, 0.061357634580669826, 0.0675281540404378, 0.07460670…	[0.014862199194853218, 0.014668644253021057, 0.01444888011539618, 0.015039184788682648, 0.016819362086546406, 0.01922110546358102, 0.021480297406378773, 0.02301789758756712, 0.02324672304752971, 0.021797125858915828, 0.019077989048881, 0.0162084345441367, 0.014164996799192853, 0.013135209495898224, 0.012549986463915187, 0.011718978776453764, 0.01058184120120803, 0.009567576898213801, 0.0089962125…	[-0.0045149348232083495, -0.004494988317007014, -0.004773528193117542, -0.006104281190098959, -0.008680320969690528, -0.011597755971450886, -0.01363403005353181, -0.013778754486034685, -0.01125660592827094, -0.005843633893950689, 0.0017498490588399918, 0.010244000928478023, 0.01873151003874815, 0.02705061066486131, 0.03531797464959121, 0.04333276936864729, 0.050775793379461795, 0.0579605771422239…	[0.014256341656207355, 0.013910909436264092, 0.013146575543433271, 0.012674228918742116, 0.0133437285476586, 0.015698138098918336, 0.019541178795684077, 0.023820415655700346, 0.02705960606950434, 0.028197350646784046, 0.027242829306252644, 0.025250214217981792, 0.023669200232093887, 0.023319054412134648, 0.023607506124729696, 0.023152008791764586, 0.021280825906062617, 0.018410755202066083, 0.015…	[0.012850092966371048, 0.012862966258576468, 0.012812476573638704, 0.012583361151686567, 0.012324371860360318, 0.012504260357540709, 0.013740442478669745, 0.016415876470369958, 0.02022043363882119, 0.024159585427344386, 0.027344094932026122, 0.03001843378297858, 0.033360104929645494, 0.03801815241141851, 0.04309271376489296, 0.04706694256781305, 0.04983036474853535, 0.052960362201822216, 0.058390…	[0.0014062486898363067, 0.0010479431776876241, 0.00033409896979456725, 9.086776705554897e-05, 0.0010193566872982816, 0.003193877741377627, 0.005800736317014332, 0.007404539185330388, 0.00683917243068315, 0.00403776521943966, -0.00010126562577347786, -0.004768219564996786, -0.009690904697551607, -0.014699097999283862, -0.019485207640163264, -0.02391493377604846, -0.02854953884247273, -0.0345496069…	[-0.005921183513044656, -0.005542931494694639, -0.005107627162912109, -0.006195148957154509, -0.009699677656988807, -0.014791633712828513, -0.019434766370546138, -0.02118329367136507, -0.01809577835895409, -0.009881399113390348, 0.0018511146846134708, 0.015012220493474811, 0.028422414736299757, 0.04174970866414517, 0.05480318228975447, 0.06724770314469575, 0.07932533222193452, 0.09251018414198013…	[3.0, 3.5, 4.0, 4.5, 5.0, 5.5, 6.0, 6.5, 7.0, 7.5, 8.0, 8.5, 9.0, 9.5, 10.0, 10.5, 11.0, 11.5, 12.0, 12.5, 13.0, 13.5, 14.0, 14.5, 15.0, 15.5, 16.0, 16.5, 17.0, 17.5, 18.0, 18.5, 19.0, 19.5, 20.0, 20.5, 21.0, 21.5, 22.0, 22.5, 23.0, 23.5, 24.0, 24.5, 25.0, 25.5, 26.0, 26.5, 27.0, 27.5, 28.0, 28.5, 29.0, 29.5, 30.0, 30.5, 31.0, 31.5, 32.0, 32.5, 33.0, 33.5, 34.0, 34.5, 35.0, 35.5, 36.0, 36.5, 37.0…	009	Off	Off
[0.009904291814751928, 0.010035224148673905, 0.01026554292799176, 0.010201339768500262, 0.009605253192372345, 0.008838441757572469, 0.008668507258595852, 0.009761955642562796, 0.012544354481510922, 0.017195625665366948, 0.023382363633250733, 0.030069997392218682, 0.03642504993309785, 0.042983963602048904, 0.051245773156248474, 0.06235252070998598, 0.07577955381646923, 0.08920072744731612, 0.10068…	[0.044299318736203436, 0.04341291617370235, 0.040678574740000285, 0.036273054983848266, 0.03106299197850353, 0.02670141213599976, 0.024978539349222898, 0.0265201101200514, 0.030591322402402383, 0.035656855275551146, 0.039901454958390835, 0.041728599547055045, 0.04055603552255995, 0.037654098835012896, 0.03556432463084457, 0.03584630542626845, 0.037732140593637185, 0.0391833046711, 0.0385002310817…	[-0.03439502692145151, -0.033377692025028445, -0.030413031812008526, -0.026071715215348002, -0.021457738786131185, -0.017862970378427292, -0.016310032090627046, -0.0167581544774886, -0.01804696792089146, -0.018461229610184197, -0.016519091325140102, -0.011658602154836366, -0.004130985589462099, 0.005329864767036003, 0.015681448525403905, 0.02650621528371753, 0.03804741322283205, 0.050017422776216…	[0.02709614284960814, 0.026948140212783755, 0.026161348380875964, 0.024027210312366522, 0.020472030340489198, 0.016756801997508716, 0.014550614241491644, 0.014767139388709225, 0.01746208455953159, 0.02194996565849209, 0.02657422234836318, 0.029036595753740287, 0.028498368543577755, 0.02690641142955883, 0.026902094594326586, 0.029440508808137977, 0.0329203063560049, 0.03415192634138208, 0.03152928…	[0.012961359153597663, 0.013280276787190903, 0.013873274243199347, 0.01379147829252668, 0.012547387940390741, 0.011012686141511576, 0.010543125043307598, 0.011959805247920929, 0.015193691773400691, 0.019456933123277623, 0.02404004427664054, 0.02897990900837506, 0.03465079954156604, 0.041101575239234266, 0.04810460060678924, 0.05556092122412382, 0.0636794985539005, 0.0729302657121078, 0.0834578035…	[0.014134783696010478, 0.013667863425592851, 0.012288074137676616, 0.010235732019839842, 0.007924642400098457, 0.0057441158559971405, 0.004007489198184047, 0.002807334140788296, 0.0022683927861308992, 0.0024930325352144657, 0.0025341780717226398, 5.668674536522811e-05, -0.006152430997988283, -0.014195163809675435, -0.021202506012462655, -0.026120412415985846, -0.030759192197895593, -0.03877833937…	[-0.04852981061746199, -0.0470455554506213, -0.042701105949685146, -0.03630744723518784, -0.029382381186229642, -0.023607086234424434, -0.020317521288811095, -0.019565488618276897, -0.020315360707022362, -0.020954262145398667, -0.019053269396862742, -0.011715288900201593, 0.0020214454085261836, 0.01952502857671144, 0.03688395453786656, 0.05262662769970337, 0.06880660542072764, 0.08879576214694185…	[3.0, 3.5, 4.0, 4.5, 5.0, 5.5, 6.0, 6.5, 7.0, 7.5, 8.0, 8.5, 9.0, 9.5, 10.0, 10.5, 11.0, 11.5, 12.0, 12.5, 13.0, 13.5, 14.0, 14.5, 15.0, 15.5, 16.0, 16.5, 17.0, 17.5, 18.0, 18.5, 19.0, 19.5, 20.0, 20.5, 21.0, 21.5, 22.0, 22.5, 23.0, 23.5, 24.0, 24.5, 25.0, 25.5, 26.0, 26.5, 27.0, 27.5, 28.0, 28.5, 29.0, 29.5, 30.0, 30.5, 31.0, 31.5, 32.0, 32.5, 33.0, 33.5, 34.0, 34.5, 35.0, 35.5, 36.0, 36.5, 37.0…	009	Off	On
[0.014022643623984407, 0.014688255701677023, 0.016339096143449295, 0.01797232857819651, 0.018476186328947576, 0.018023989201967724, 0.0184472843852884, 0.021509118438204952, 0.027747418570061556, 0.03669888310289579, 0.04704251708150878, 0.05630402251147977, 0.06133011977995409, 0.06085393959348593, 0.057629316154373667, 0.05597036626671155, 0.05776892161641498, 0.061340105513687675, 0.0627939969…	[0.045289658805767984, 0.04530135382126316, 0.044268417927608536, 0.040355820650197244, 0.03388024490419188, 0.027470578825924186, 0.023728766040687396, 0.024010004025567522, 0.028250367960145954, 0.03500336555621288, 0.04153424464330811, 0.04472025617502626, 0.042970874591096705, 0.0374538882825024, 0.031028094775496288, 0.02622274057288367, 0.024297142740470595, 0.025134331645711133, 0.02733907…	[-0.031267015181783576, -0.030613098119586138, -0.02792932178415924, -0.022383492072000733, -0.0154040585752443, -0.009446589623956463, -0.005281481655398998, -0.0025008855873625713, -0.0005029493900843995, 0.0016955175466829076, 0.005508272438200663, 0.011583766336453518, 0.018359245188857384, 0.023400051310983532, 0.02660122137887738, 0.02974762569382788, 0.033471778875944394, 0.036205773867976…	[0.02548231610872925, 0.026774720862493665, 0.029791107251351506, 0.03206792850668542, 0.030869335529051654, 0.026335243348024305, 0.022215167597183692, 0.021996513680067196, 0.02636856925158618, 0.03390282151523877, 0.04197260956339697, 0.0470730845118301, 0.04600564996965957, 0.038705137760249, 0.029284529434909955, 0.02238833210725666, 0.019687266704535487, 0.01995431855707068, 0.0206337575356…	[0.01980054889435163, 0.021398143741633752, 0.025239261153712212, 0.028669985168735118, 0.029430663208296348, 0.028515669002906262, 0.028999821443057155, 0.03327905659266779, 0.042120554159591546, 0.05448780384373192, 0.06722977445624968, 0.07580130995460892, 0.07739536806551126, 0.07379924701656945, 0.0697029144220362, 0.06865101626062958, 0.07099292000665232, 0.07417211815569004, 0.074787057307…	[0.005681767214377621, 0.005376577120859913, 0.004551846097639294, 0.0033979433379503, 0.0014386723207553062, -0.0021804256548819574, -0.006784653845873463, -0.011282542912600595, -0.015751984908005365, -0.02058498232849315, -0.025257164892852714, -0.028728225442778817, -0.031389718095851685, -0.03509410925632045, -0.040418384987126244, -0.046262684153372924, -0.05130565330211683, -0.054217799598…	[-0.0369487823961612, -0.03598967524044605, -0.032481167881798535, -0.025781435409951037, -0.016842730895999605, -0.007266163969074508, 0.0015031721904744623, 0.008781657325238026, 0.015249035517920966, 0.02228049987517606, 0.030765437331053372, 0.04031199177923232, 0.04974896328470907, 0.05849416056730398, 0.06701960636600363, 0.07601030984720081, 0.08477743217806122, 0.09042357346659591, 0.0896…	[3.0, 3.5, 4.0, 4.5, 5.0, 5.5, 6.0, 6.5, 7.0, 7.5, 8.0, 8.5, 9.0, 9.5, 10.0, 10.5, 11.0, 11.5, 12.0, 12.5, 13.0, 13.5, 14.0, 14.5, 15.0, 15.5, 16.0, 16.5, 17.0, 17.5, 18.0, 18.5, 19.0, 19.5, 20.0, 20.5, 21.0, 21.5, 22.0, 22.5, 23.0, 23.5, 24.0, 24.5, 25.0, 25.5, 26.0, 26.5, 27.0, 27.5, 28.0, 28.5, 29.0, 29.5, 30.0, 30.5, 31.0, 31.5, 32.0, 32.5, 33.0, 33.5, 34.0, 34.5, 35.0, 35.5, 36.0, 36.5, 37.0…	012	Off	Off
[0.011938851208169652, 0.012772868232605851, 0.015168099143852736, 0.018669283885631563, 0.02240281010378034, 0.02582116139341359, 0.029627656288892225, 0.03526140756439716, 0.04394611415860865, 0.05634624034184526, 0.07186702922799483, 0.08668621518111536, 0.09291067556273547, 0.08591424861205446, 0.0725696663032354, 0.06276522614124466, 0.05979140962661532, 0.06097901136904319, 0.06106132486975…	[0.02342298391019023, 0.02628039843315781, 0.033963909467626244, 0.042024789702000034, 0.04404087138642834, 0.039881877730444694, 0.03473477554806568, 0.03245526770114411, 0.03403203352911252, 0.03895882012270384, 0.04585457118531352, 0.05226993239517823, 0.055173636993289005, 0.05318041991624037, 0.0482728559372478, 0.04411647552145055, 0.043250346210392546, 0.04585978690632233, 0.04971329359938…	[-0.011484132702020578, -0.013507530200551959, -0.018795810323773504, -0.023355505816368468, -0.021638061282648006, -0.014060716337031104, -0.005107119259173451, 0.0028061398632530476, 0.009914080629496135, 0.017387420219141417, 0.026012458042681316, 0.034416282785937134, 0.03773703856944646, 0.03273382869581409, 0.0242968103659876, 0.018648750619794114, 0.016541063416222777, 0.015119224462720862…	[0.017241190483470597, 0.018897436099213714, 0.02344243606870542, 0.029241487131450937, 0.03341888948486886, 0.03425819411099042, 0.03359572665611168, 0.034796215748818894, 0.04014216507760409, 0.05063851667433347, 0.06594737361147693, 0.08259535479552362, 0.09243457991004299, 0.08920243506567786, 0.07817141337656239, 0.06916180299614219, 0.06589826846959135, 0.06552018422717878, 0.06187370325915…	[0.026535315375248895, 0.029847771182394265, 0.03912376294811434, 0.050733216903173055, 0.06019645502550034, 0.06720390739763996, 0.0735420066243753, 0.08080002298490514, 0.08919988483773283, 0.09734602019993874, 0.102464492273083, 0.1012877313513478, 0.0924587599858368, 0.07924358710732937, 0.06800561444312332, 0.06287646969275773, 0.06338108183728819, 0.06613185287334483, 0.06770935223445931, 0…	[-0.009294124891778298, -0.010950335083180551, -0.015681326879408923, -0.021491729771722118, -0.02677756554063148, -0.03294571328664954, -0.039946279968263616, -0.04600380723608625, -0.049057719760128744, -0.046707503525605265, -0.03651711866160608, -0.01869237655582419, -2.4180075793814315e-05, 0.00995884795834849, 0.010165798933439066, 0.0062853333033844605, 0.002517186632303159, -0.00061166864…	[-0.002190007810242278, -0.002557195117371407, -0.003114483444364584, -0.0018637760446463503, 0.005139504257983472, 0.01888499694961844, 0.03483916070909016, 0.0488099470993393, 0.05897180038962487, 0.06409492374474668, 0.06252957670428738, 0.053108659341761316, 0.03776121864524027, 0.022774980737465603, 0.014131011432548544, 0.012363417316409659, 0.014023876783919621, 0.015730893108886902, 0.017…	[3.0, 3.5, 4.0, 4.5, 5.0, 5.5, 6.0, 6.5, 7.0, 7.5, 8.0, 8.5, 9.0, 9.5, 10.0, 10.5, 11.0, 11.5, 12.0, 12.5, 13.0, 13.5, 14.0, 14.5, 15.0, 15.5, 16.0, 16.5, 17.0, 17.5, 18.0, 18.5, 19.0, 19.5, 20.0, 20.5, 21.0, 21.5, 22.0, 22.5, 23.0, 23.5, 24.0, 24.5, 25.0, 25.5, 26.0, 26.5, 27.0, 27.5, 28.0, 28.5, 29.0, 29.5, 30.0, 30.5, 31.0, 31.5, 32.0, 32.5, 33.0, 33.5, 34.0, 34.5, 35.0, 35.5, 36.0, 36.5, 37.0…	012	Off	On
[0.015572869512355965, 0.01562937066661739, 0.015649582432969142, 0.015251926645985065, 0.014232759788669967, 0.013134678257490293, 0.012802631258622767, 0.013495109510247759, 0.01485422721035249, 0.01624448850355222, 0.017206813345978348, 0.01789983291363164, 0.018826593814656435, 0.02018355577638367, 0.02164723298666189, 0.022561496140409146, 0.02242021686741353, 0.021573891516304827, 0.0214006…	[0.011344127404301716, 0.011639882256539079, 0.012352139544885699, 0.01291370274077444, 0.012677664798164958, 0.011722781413449202, 0.010956681523656045, 0.011357070231442173, 0.013324213994881777, 0.016498155509770934, 0.01990823717586043, 0.02266110423975027, 0.024695366594494512, 0.02658661755380452, 0.02881749757858165, 0.03139817424247985, 0.03407463793504974, 0.03675705133513325, 0.03938434…	[0.0042287421080542485, 0.003989488410078313, 0.0032974428880834417, 0.0023382239052106256, 0.0015550949905050082, 0.0014118968440410917, 0.001845949734966723, 0.002138039278805586, 0.0015300132154707135, -0.0002536670062187163, -0.0027014238298820816, -0.004761271326118628, -0.005868772779838078, -0.006403061777420849, -0.007170264591919757, -0.008836678102070703, -0.011654421067636207, -0.01518…	[0.020219100147308707, 0.021500833256001214, 0.024942166022006163, 0.028949130241850512, 0.030832689078585673, 0.029604107194175312, 0.02779768625740175, 0.028397414007951694, 0.03221863964501111, 0.03747475395277995, 0.040695543251841076, 0.03980976227284813, 0.035922608729762474, 0.031379807982273675, 0.027781658109764393, 0.025642946465973326, 0.024661609869689727, 0.024083647911957655, 0.0232…	[0.023687134575831034, 0.022894586419856006, 0.020465258289243914, 0.01682457795927732, 0.013473333803182169, 0.011754741760805735, 0.011695924612604021, 0.012553041132545975, 0.013607590278704791, 0.014498932248794621, 0.015368243749569998, 0.016812995326498756, 0.019463942702937054, 0.023538436052527326, 0.02844524992749438, 0.03248527268300602, 0.033996113159363135, 0.03346674057067821, 0.0330…	[-0.003468034428522327, -0.001393753163854792, 0.004476907732762249, 0.01212455228257319, 0.017359355275403505, 0.017849365433369575, 0.016101761644797728, 0.01584437287540572, 0.018611049366306316, 0.02297582170398533, 0.025327299502271076, 0.022996766946349376, 0.01645866602682542, 0.007841371929746349, -0.000663591817729986, -0.006842326217032697, -0.009334503289673408, -0.009383092658720553, …	[0.007696776536576575, 0.005383241573933102, -0.001179464844678808, -0.009786328377362565, -0.015804260284898498, -0.016437468589328486, -0.014255811909831006, -0.013706333596600135, -0.017081036150835605, -0.023229488710204044, -0.028028723332153158, -0.027758038272468005, -0.022327438806663498, -0.014244433707167197, -0.00650667277418977, -0.001994351885038004, -0.0023199177779627965, -0.005800…	[3.0, 3.5, 4.0, 4.5, 5.0, 5.5, 6.0, 6.5, 7.0, 7.5, 8.0, 8.5, 9.0, 9.5, 10.0, 10.5, 11.0, 11.5, 12.0, 12.5, 13.0, 13.5, 14.0, 14.5, 15.0, 15.5, 16.0, 16.5, 17.0, 17.5, 18.0, 18.5, 19.0, 19.5, 20.0, 20.5, 21.0, 21.5, 22.0, 22.5, 23.0, 23.5, 24.0, 24.5, 25.0, 25.5, 26.0, 26.5, 27.0, 27.5, 28.0, 28.5, 29.0, 29.5, 30.0, 30.5, 31.0, 31.5, 32.0, 32.5, 33.0, 33.5, 34.0, 34.5, 35.0, 35.5, 36.0, 36.5, 37.0…	014	Off	Off
[0.04687613976956435, 0.04544701933517082, 0.041012014991320525, 0.033976589065149054, 0.02711078416571404, 0.02399642252449482, 0.02444140558362342, 0.025466324015960707, 0.024513089512063643, 0.02099309487961726, 0.01694274575578831, 0.014678366291375653, 0.014414967683282072, 0.015222413089557988, 0.016263312633559863, 0.01706575539736818, 0.017524244696335886, 0.017908050414387162, 0.01865909…	[0.03193719522874398, 0.032323791033732015, 0.032764041516420706, 0.031889766675934406, 0.029791114413239922, 0.027960975902072, 0.02727346164188969, 0.027857908045709402, 0.029611503538857137, 0.03217073500728379, 0.03468209325363023, 0.036072894356844534, 0.03589269679270046, 0.034640597414054675, 0.03335671470874823, 0.03323562928156489, 0.03540347883135995, 0.040378930041062036, 0.04700318025…	[0.014938944540820369, 0.013123228301438807, 0.00824797347489982, 0.002086822389214653, -0.0026803302475258838, -0.003964553377577182, -0.002832056058266268, -0.002391584029748692, -0.005098414026793492, -0.011177640127666527, -0.017739347497841926, -0.021394528065468883, -0.021477729109418392, -0.019418184324496685, -0.01709340207518837, -0.016169873884196714, -0.017879234135024066, -0.022470879…	[0.00907381715543039, 0.009515709677800431, 0.01071376799122099, 0.012140650574635004, 0.01298279120888985, 0.013283147545511085, 0.014189977526297142, 0.01655143341704516, 0.020018107598900273, 0.022724338879722198, 0.02280746200796081, 0.020794546172125408, 0.018373845897100907, 0.016491071761252626, 0.015293210479824211, 0.014518000598793889, 0.013732259898707752, 0.01260583090396409, 0.011160…	[0.04605066826362916, 0.045960532151097945, 0.04493433508084244, 0.04159229875670892, 0.03652397734817184, 0.032439803554133846, 0.031093171874592294, 0.032630867474286396, 0.036610418088498096, 0.04199954198608598, 0.04665980118529697, 0.048426192559836385, 0.047115673359592804, 0.04416049922748435, 0.04101347071395903, 0.03863468997085759, 0.03763083626136126, 0.03821928210954477, 0.04009791042…	[-0.036976851108198774, -0.036444822473297514, -0.034220567089621456, -0.029451648182073915, -0.023541186139281987, -0.019156656008622763, -0.016903194348295153, -0.016079434057241236, -0.016592310489597823, -0.01927520310636378, -0.023852339177336163, -0.027631646387710977, -0.028741827462491897, -0.027669427466231723, -0.025720260234134817, -0.0241166893720637, -0.02389857636265351, -0.02561345…	[0.051915795649019145, 0.04956805077473632, 0.042468540564521276, 0.03153847057128857, 0.020860855891756104, 0.01519210263104558, 0.014071138290028883, 0.013687850027492541, 0.01149389646280433, 0.008097562978697254, 0.006112991679494239, 0.0062371183222420966, 0.007264098353073507, 0.008251243141735039, 0.008626858158946451, 0.007946815487866986, 0.006019342227629441, 0.0031425715789058016, 0.00…	[3.0, 3.5, 4.0, 4.5, 5.0, 5.5, 6.0, 6.5, 7.0, 7.5, 8.0, 8.5, 9.0, 9.5, 10.0, 10.5, 11.0, 11.5, 12.0, 12.5, 13.0, 13.5, 14.0, 14.5, 15.0, 15.5, 16.0, 16.5, 17.0, 17.5, 18.0, 18.5, 19.0, 19.5, 20.0, 20.5, 21.0, 21.5, 22.0, 22.5, 23.0, 23.5, 24.0, 24.5, 25.0, 25.5, 26.0, 26.5, 27.0, 27.5, 28.0, 28.5, 29.0, 29.5, 30.0, 30.5, 31.0, 31.5, 32.0, 32.5, 33.0, 33.5, 34.0, 34.5, 35.0, 35.5, 36.0, 36.5, 37.0…	014	Off	On
[0.0054944746622967245, 0.005383166558611094, 0.00520308615262735, 0.005371532710073126, 0.006344702286442825, 0.00815499555302985, 0.010194348779666882, 0.01172488777653058, 0.012442742377478382, 0.012450270975281867, 0.01201042491235981, 0.011430280552353195, 0.011019666533095744, 0.011024064687034424, 0.011528048829675867, 0.012389617679632465, 0.013271764641887885, 0.013787002264664495, 0.013…	[0.0131786391724569, 0.013418270100174877, 0.013341564055072705, 0.011654774875764336, 0.009164602321349058, 0.007510236574929791, 0.007387200284300661, 0.008784882414863464, 0.011114890241285718, 0.013515487260589723, 0.015181205133108886, 0.015650480804523425, 0.015100757779323164, 0.014297803645941265, 0.01410900958636601, 0.014886959678294308, 0.016155519589283004, 0.017060026050087506, 0.017…	[-0.0076841645101601765, -0.008035103541563782, -0.008138477902445356, -0.0062832421656912095, -0.002819900034906233, 0.0006447589781000574, 0.002807148495366221, 0.002940005361667115, 0.0013278521361926644, -0.0010652162853078552, -0.0031707802207490763, -0.0042202002521702295, -0.00408109124622742, -0.0032737389589068398, -0.0025809607566901426, -0.0024973419986618417, -0.0028837549473951186, -…	[0.00670020955237284, 0.006643617524560739, 0.006483322230463316, 0.0062854439582312694, 0.0062632516773261674, 0.006758829599245218, 0.007949942513612243, 0.009630359568089162, 0.011394737257468748, 0.01288283024195266, 0.013854503064964234, 0.014230633336664696, 0.014167230044734112, 0.01406928635033779, 0.014425542041658659, 0.015484073280074782, 0.017006399425598177, 0.018355367430029332, 0.0…	[0.00866671498954247, 0.008731313615788511, 0.008795176372440459, 0.008582370418486623, 0.008231989599023564, 0.008179921068202312, 0.008548804766526584, 0.009159451325565709, 0.009713949877673045, 0.009990424621249917, 0.009947132111686212, 0.009684190761451798, 0.009355425209607854, 0.009100924560595906, 0.009004822214612532, 0.009044771315131985, 0.009083117667204732, 0.00903161676672367, 0.00…	[-0.00196650543716963, -0.0020876960912277727, -0.002311854141977143, -0.0022969264602553533, -0.0019687379216973963, -0.0014210914689570938, -0.0005988622529143409, 0.0004709082425234535, 0.0016807873797957031, 0.0028924056207027433, 0.003907370953278023, 0.004546442575212898, 0.0048118048351262575, 0.004968361789741884, 0.005420719827046127, 0.006439301964942797, 0.007923281758393444, 0.0093237…	[-0.005717659072990547, -0.005947407450336009, -0.005826623760468212, -0.003986315705435856, -0.0008511621132088365, 0.0020658504470571514, 0.0034060107482805613, 0.002469097119143662, -0.00035293524360303864, -0.003957621906010598, -0.007078151174027099, -0.008766642827383127, -0.008892896081353676, -0.008242100748648723, -0.00800168058373627, -0.008936643963604638, -0.010807036705788562, -0.012…	[3.0, 3.5, 4.0, 4.5, 5.0, 5.5, 6.0, 6.5, 7.0, 7.5, 8.0, 8.5, 9.0, 9.5, 10.0, 10.5, 11.0, 11.5, 12.0, 12.5, 13.0, 13.5, 14.0, 14.5, 15.0, 15.5, 16.0, 16.5, 17.0, 17.5, 18.0, 18.5, 19.0, 19.5, 20.0, 20.5, 21.0, 21.5, 22.0, 22.5, 23.0, 23.5, 24.0, 24.5, 25.0, 25.5, 26.0, 26.5, 27.0, 27.5, 28.0, 28.5, 29.0, 29.5, 30.0, 30.5, 31.0, 31.5, 32.0, 32.5, 33.0, 33.5, 34.0, 34.5, 35.0, 35.5, 36.0, 36.5, 37.0…	017	Off	Off
[0.0060870180909545725, 0.006289421762966825, 0.006845868651431459, 0.007553783373743315, 0.0080458924488601, 0.008056712892914817, 0.007686073126632778, 0.0072174422210691345, 0.00685324865000311, 0.0066727119004548995, 0.0066779583124165496, 0.006828915225297934, 0.007082541223401862, 0.007440241974041939, 0.007962579776253875, 0.008736619265500352, 0.009809222986500572, 0.011104503215507648, 0…	[0.030047872138520386, 0.032117913730333285, 0.03651425981393814, 0.039219702740082775, 0.03918035560265537, 0.038259239885620674, 0.03753124743793958, 0.03709373607776257, 0.03681997854564395, 0.03666023120348861, 0.03678552482005491, 0.03761772033951129, 0.03950633286070446, 0.04221780079628072, 0.04495995786364244, 0.04701767006119544, 0.04825917465683524, 0.04914497671191013, 0.05022272762862…	[-0.023960854047565813, -0.02582849196736646, -0.02966839116250668, -0.03166591936633946, -0.031134463153795266, -0.030202526992705855, -0.0298451743113068, -0.029876293856693437, -0.029966729895640844, -0.029987519303033706, -0.030107566507638364, -0.030788805114213353, -0.03242379163730259, -0.034777558822238784, -0.03699737808738856, -0.03828105079569509, -0.03844995167033467, -0.0380404734964…	[0.006951737275900456, 0.007226154663378139, 0.008026482339553737, 0.009197344064713136, 0.010332205387874467, 0.01097939587769595, 0.011042296975692523, 0.0107431335912964, 0.010310094952720306, 0.009836751118393678, 0.009312787658158257, 0.008711485221593662, 0.008066051595280612, 0.007476053299020506, 0.007053510050442995, 0.006873369331000916, 0.00695203613036341, 0.007238917494817443, 0.0076…	[0.04485621757517807, 0.044234212371559195, 0.041468925990691546, 0.036432485840256185, 0.031588696368045566, 0.028295369392602937, 0.026219697585603382, 0.024870120937836672, 0.024124232445908812, 0.024206378921069513, 0.02543365564071184, 0.02790583919744627, 0.03143167589067536, 0.03568580387781047, 0.040314011389036127, 0.044933814541790566, 0.049039100850699506, 0.05208192062707541, 0.053942…	[-0.037904480299277614, -0.03700805770818105, -0.03344244365113781, -0.02723514177554305, -0.0212564909801711, -0.017315973514906987, -0.015177400609910859, -0.014126987346540273, -0.013814137493188506, -0.014369627802675835, -0.016120867982553584, -0.019194353975852608, -0.023365624295394745, -0.028209750578789966, -0.03326050133859313, -0.03806044521078965, -0.0420870647203361, -0.0448430031322…	[0.013943626251711798, 0.011179565740814593, 0.0037740524886311277, -0.004430777590796406, -0.009877972173624166, -0.01288655347779887, -0.014667773701395942, -0.015749306510153164, -0.016152592402452336, -0.015617891500357875, -0.01398669852508478, -0.011594451138360747, -0.009058167341907843, -0.006567808243448816, -0.003736876748795428, -0.00022060558490544224, 0.0036371130500014283, 0.0068025…	[3.0, 3.5, 4.0, 4.5, 5.0, 5.5, 6.0, 6.5, 7.0, 7.5, 8.0, 8.5, 9.0, 9.5, 10.0, 10.5, 11.0, 11.5, 12.0, 12.5, 13.0, 13.5, 14.0, 14.5, 15.0, 15.5, 16.0, 16.5, 17.0, 17.5, 18.0, 18.5, 19.0, 19.5, 20.0, 20.5, 21.0, 21.5, 22.0, 22.5, 23.0, 23.5, 24.0, 24.5, 25.0, 25.5, 26.0, 26.5, 27.0, 27.5, 28.0, 28.5, 29.0, 29.5, 30.0, 30.5, 31.0, 31.5, 32.0, 32.5, 33.0, 33.5, 34.0, 34.5, 35.0, 35.5, 36.0, 36.5, 37.0…	017	Off	On
[0.01263717414448557, 0.012686978811092047, 0.013019751535708153, 0.014147549517183293, 0.016555218534457978, 0.019926270577992896, 0.023130978322815424, 0.025307708040488704, 0.02628185955217532, 0.02624846069732378, 0.025687786914122625, 0.0254583750902259, 0.026421744781197985, 0.028830427241750625, 0.032240231430310476, 0.03569020495464507, 0.037921895982089567, 0.038133019101135514, 0.036834…	[0.013567752704163424, 0.013670128466243697, 0.013920148113378338, 0.014218642556833708, 0.014467599218908465, 0.01456947101205678, 0.014591609854705059, 0.014758200305985679, 0.015211942251268127, 0.01594032159805966, 0.01685023361237473, 0.017824305773006657, 0.018923012273058114, 0.020542418266465, 0.023028140170202268, 0.026160498077340364, 0.029279998693987643, 0.03186380774744645, 0.0338261…	[-0.0009305785596778549, -0.0009831496551516495, -0.0009003965776701861, -7.109303965041391e-05, 0.002087619315549514, 0.005356799565936115, 0.008539368468110365, 0.010549507734503027, 0.011069917300907194, 0.010308139099264117, 0.008837553301747895, 0.007634069317219243, 0.007498732508139874, 0.008288008975285628, 0.009212091260108206, 0.009529706877304705, 0.008641897288101923, 0.00626921135368…	[0.010458816564410398, 0.010382247843446279, 0.0101655657745264, 0.009868168821389033, 0.00962062057732929, 0.00956063537516826, 0.009748295426109478, 0.010233229162268457, 0.011131097160669583, 0.012552425521482249, 0.014384353096424149, 0.016145342616829338, 0.017291318373726626, 0.01769342156140368, 0.01764561786759238, 0.01755351564871141, 0.017672803086153266, 0.01795380326702464, 0.01811595…	[0.021698766128437016, 0.022085780271951252, 0.023441223203406754, 0.025969847577433692, 0.029387640987112214, 0.033144449020833286, 0.03641175828647301, 0.03808075783331573, 0.03764002960766353, 0.03565798796004314, 0.033400430566020545, 0.03207490551221831, 0.032207889779233966, 0.03363443618744094, 0.03615337705140128, 0.04017161178244457, 0.046167857203695026, 0.053685519443472884, 0.06164724…	[-0.011239949564026618, -0.011703532428504974, -0.013275657428880355, -0.01610167875604466, -0.019767020409782926, -0.023583813645665024, -0.02666346286036353, -0.02784752867104727, -0.026508932446993948, -0.02310556243856089, -0.019016077469596396, -0.015929562895388973, -0.01491657140550734, -0.01594101462603726, -0.0185077591838089, -0.02261809613373316, -0.02849505411754176, -0.03573171617644…	[0.010309371004348762, 0.010720382773353325, 0.012375260851210167, 0.016030585716394246, 0.021854639725332435, 0.028940613211601143, 0.03520283132847389, 0.0383970364055503, 0.03757884974790114, 0.03341370153782501, 0.027853630771344288, 0.023563632212608213, 0.02241530391364721, 0.02422902360132289, 0.027719850443917105, 0.03214780301103787, 0.03713695140564369, 0.04200092753013731, 0.0465401673…	[3.0, 3.5, 4.0, 4.5, 5.0, 5.5, 6.0, 6.5, 7.0, 7.5, 8.0, 8.5, 9.0, 9.5, 10.0, 10.5, 11.0, 11.5, 12.0, 12.5, 13.0, 13.5, 14.0, 14.5, 15.0, 15.5, 16.0, 16.5, 17.0, 17.5, 18.0, 18.5, 19.0, 19.5, 20.0, 20.5, 21.0, 21.5, 22.0, 22.5, 23.0, 23.5, 24.0, 24.5, 25.0, 25.5, 26.0, 26.5, 27.0, 27.5, 28.0, 28.5, 29.0, 29.5, 30.0, 30.5, 31.0, 31.5, 32.0, 32.5, 33.0, 33.5, 34.0, 34.5, 35.0, 35.5, 36.0, 36.5, 37.0…	019	Off	Off
[0.019241141579259633, 0.020035711883587267, 0.02240689532908405, 0.026150156870969, 0.030518952157757864, 0.034319561730319206, 0.0367683650450126, 0.037993386446046246, 0.038543889457759946, 0.03874613962939193, 0.03848734099116946, 0.03744918535536911, 0.03569874678098749, 0.034074423062327525, 0.033727444482867595, 0.03530266379753208, 0.03846581503654555, 0.04173828177820546, 0.0430385639270…	[0.0222503494350185, 0.022478320500642503, 0.02307832236976159, 0.023686271588476568, 0.023936111212303164, 0.024068150844766656, 0.024519395008768808, 0.025297881248240693, 0.025924716665255705, 0.02575424814840444, 0.024486378882239136, 0.02255064299362882, 0.02091142126682314, 0.020405590144093023, 0.02112475327884134, 0.022451386452739756, 0.02378868251443054, 0.024995423442252262, 0.02600781…	[-0.0030092078557588664, -0.0024426086170552352, -0.0006714270406775391, 0.0024638852824924308, 0.006582840945454702, 0.010251410885552552, 0.012248970036243794, 0.012695505197805552, 0.01261917279250424, 0.012991891480987495, 0.014000962108930324, 0.01489854236174029, 0.01478732551416435, 0.013668832918234503, 0.012602691204026257, 0.012851277344792323, 0.014677132522115013, 0.016742858335953202…	[0.045890124030358165, 0.0450461584250457, 0.04301677195846707, 0.04116511253045893, 0.0409425126484124, 0.04249324129400996, 0.04438550145673702, 0.045117659841506494, 0.04419148604966338, 0.041928878957466297, 0.039000574900711765, 0.036078977567238796, 0.03342006805312223, 0.030734338971151517, 0.02782268188348134, 0.024988576910466024, 0.02268486563457188, 0.021000802016665363, 0.019367979749…	[0.04550402175311865, 0.04498275484279999, 0.042669991516487614, 0.038178825223438274, 0.03468159209060609, 0.03503098192859115, 0.03817794875236242, 0.04159997457547638, 0.04350398577406523, 0.043409577046577184, 0.042137889468559564, 0.04096075624326268, 0.040188320489081025, 0.03907047783398133, 0.037012007881933255, 0.0345313485765119, 0.0331947085048467, 0.03410069876708091, 0.03676324509857…	[0.00038610227723951535, 6.340358224571352e-05, 0.0003467804419794579, 0.002986287307020656, 0.006260920557806311, 0.007462259365418812, 0.0062075527043745984, 0.003517685266030114, 0.0006875002755981491, -0.0014806980891108878, -0.0031373145678477987, -0.004881778676023886, -0.006768252435958792, -0.008336138862829811, -0.009189325998451917, -0.009542771666045873, -0.010509842870274823, -0.01309…	[-0.003395310132998386, -0.002506012199300951, -0.0010182074826570009, -0.000522402024528219, 0.0003219203876483867, 0.002789151520133739, 0.006041417331869195, 0.009177819931775435, 0.011931672516906086, 0.014472589570098383, 0.01713827667677812, 0.019780321037764174, 0.021555577950123136, 0.022004971781064312, 0.021792017202478177, 0.022394049010838194, 0.025186975392389836, 0.02984275508636875…	[3.0, 3.5, 4.0, 4.5, 5.0, 5.5, 6.0, 6.5, 7.0, 7.5, 8.0, 8.5, 9.0, 9.5, 10.0, 10.5, 11.0, 11.5, 12.0, 12.5, 13.0, 13.5, 14.0, 14.5, 15.0, 15.5, 16.0, 16.5, 17.0, 17.5, 18.0, 18.5, 19.0, 19.5, 20.0, 20.5, 21.0, 21.5, 22.0, 22.5, 23.0, 23.5, 24.0, 24.5, 25.0, 25.5, 26.0, 26.5, 27.0, 27.5, 28.0, 28.5, 29.0, 29.5, 30.0, 30.5, 31.0, 31.5, 32.0, 32.5, 33.0, 33.5, 34.0, 34.5, 35.0, 35.5, 36.0, 36.5, 37.0…	019	Off	On
[0.008829981296323553, 0.008895647382406224, 0.009124181033639331, 0.00963434177106926, 0.0106597733751439, 0.012448116299434417, 0.01507647400679616, 0.018436922359882573, 0.022160484587346617, 0.02529627127665087, 0.0265025515654753, 0.025468281310478746, 0.02356250033488507, 0.022348378796201943, 0.02244730203893411, 0.023496202491601823, 0.024397179607184113, 0.024096881883408586, 0.022593172…	[0.023742882604203378, 0.022862784364997103, 0.020050272647371886, 0.015527440641323623, 0.011734366498251578, 0.01029577885081002, 0.011048014424659858, 0.012806341832662724, 0.014033835195062778, 0.013903903419197654, 0.013066111363721013, 0.0132216009412282, 0.01592732999434462, 0.021017463885036954, 0.025804956011003684, 0.027410797545888224, 0.02555754150834483, 0.021953189442588155, 0.01839…	[-0.014912901307879825, -0.01396713698259088, -0.010926091613732557, -0.005893098870254363, -0.0010745931231076788, 0.0021523374486243974, 0.004028459582136303, 0.005630580527219848, 0.008126649392283837, 0.011392367857453217, 0.013436440201754288, 0.012246680369250544, 0.007635170340540451, 0.0013309149111649888, -0.003357653972069574, -0.003914595054286405, -0.0011603619011607159, 0.00214369244…	[0.02050628670212177, 0.02008334192577337, 0.018805983423885096, 0.01682895266754585, 0.014866317219733673, 0.013926419933696366, 0.014117118813431305, 0.014571229347755904, 0.014390925029703823, 0.013176106462889905, 0.011364684904276744, 0.01013162331794824, 0.010336024900367988, 0.011910338071541703, 0.014274935688003438, 0.016656000372506412, 0.0181745628005509, 0.01831661067224573, 0.0173917…	[0.01135069420647426, 0.011438027390558787, 0.011786876278945223, 0.011768318755064601, 0.011331629760796354, 0.01136288643863839, 0.011971532362383961, 0.012788652592817015, 0.01341142931860869, 0.013714546719101738, 0.013867826239422456, 0.01409205623868214, 0.01453463259540273, 0.015240677918072211, 0.016090397184631105, 0.016725585315319248, 0.016817932216005856, 0.016757688596435755, 0.01722…	[0.00915559249564751, 0.008645314535214582, 0.007019107144939873, 0.005060633912481249, 0.0035346874589373186, 0.0025635334950579753, 0.0021455864510473432, 0.0017825767549388884, 0.0009794957110951328, -0.0005384402562118324, -0.002503141335145712, -0.0039604329207339, -0.004198607695034742, -0.0033303398465305088, -0.001815461496627667, -6.958494281283575e-05, 0.0013566305845450453, 0.001558922…	[-0.024068493803527335, -0.02261245151780546, -0.01794519875867243, -0.01095373278273561, -0.004609280582044999, -0.0004111960464335773, 0.0018828731310889602, 0.0038480037722809614, 0.007147153681188705, 0.011930808113665047, 0.0159395815369, 0.016207113289984445, 0.011833778035575193, 0.0046612547576954984, -0.001542192475441908, -0.0038450101114735702, -0.0025169924857057603, 0.000584770365010…	[3.0, 3.5, 4.0, 4.5, 5.0, 5.5, 6.0, 6.5, 7.0, 7.5, 8.0, 8.5, 9.0, 9.5, 10.0, 10.5, 11.0, 11.5, 12.0, 12.5, 13.0, 13.5, 14.0, 14.5, 15.0, 15.5, 16.0, 16.5, 17.0, 17.5, 18.0, 18.5, 19.0, 19.5, 20.0, 20.5, 21.0, 21.5, 22.0, 22.5, 23.0, 23.5, 24.0, 24.5, 25.0, 25.5, 26.0, 26.5, 27.0, 27.5, 28.0, 28.5, 29.0, 29.5, 30.0, 30.5, 31.0, 31.5, 32.0, 32.5, 33.0, 33.5, 34.0, 34.5, 35.0, 35.5, 36.0, 36.5, 37.0…	022	Off	Off
[0.011573796170826966, 0.011674485410149345, 0.012040816068462093, 0.012856839557707288, 0.014321254788896311, 0.016434552291449123, 0.019032183760841478, 0.021965479931130006, 0.02489461074299612, 0.02693237413061752, 0.027135650770950263, 0.025992179015565428, 0.02519502059938347, 0.025868521038936335, 0.0280114202061457, 0.03056388000744448, 0.031688237724921395, 0.03025235694323406, 0.0270394…	[0.04039619774178984, 0.03851357717625378, 0.033902153981632245, 0.02754310614348256, 0.020863732477205944, 0.015420924750121311, 0.012153997006502095, 0.011229112723454743, 0.012315697156811379, 0.014742874417194471, 0.017721197444806353, 0.021339791270159603, 0.026656837010865023, 0.03440513067639779, 0.04443080205494379, 0.05454114607581117, 0.060618615825243916, 0.060736382115429796, 0.056666…	[-0.028822401570962875, -0.026839091766104436, -0.021861337913170152, -0.014686266585775272, -0.006542477688309631, 0.0010136275413278107, 0.006878186754339381, 0.01073636720767526, 0.012578913586184744, 0.012189499713423046, 0.00941445332614391, 0.004652387745405821, -0.0014618164114815536, -0.008536609637461456, -0.016419381848798088, -0.023977266068366684, -0.028930378100322524, -0.03048402517…	[0.008932828873046503, 0.009130857879623306, 0.009724022661532388, 0.010670663877358705, 0.011822991913887223, 0.013013765544214451, 0.01424746613537124, 0.015595295492243864, 0.016872267659691572, 0.017492709401833225, 0.016975576147533433, 0.015839021969740658, 0.015178386516008543, 0.01553185106962104, 0.016684400965724534, 0.01784044683950121, 0.01796125715901134, 0.016696946168376244, 0.0147…	[0.02422760192140661, 0.023670198688633643, 0.023642723082240007, 0.024991300533903135, 0.02791275359513671, 0.03272620778052241, 0.03787924896109587, 0.041312914681329985, 0.04237774550679999, 0.042422389185775365, 0.04386139074861024, 0.04701646808677349, 0.04901779943506359, 0.0474376657569932, 0.04296156574953482, 0.03893900388505937, 0.03843052043408937, 0.03977966089650135, 0.03848285770718…	[-0.015294773048360105, -0.014539340809010337, -0.013918700420707619, -0.01432063665654443, -0.01608976168124949, -0.01971244223630796, -0.023631782825724625, -0.02571761918908612, -0.02550547784710842, -0.02492967978394214, -0.02688581460107681, -0.031177446117032832, -0.03383941291905505, -0.031905814687372164, -0.02627716478381029, -0.021098557045558162, -0.02046926327507803, -0.02308271472812…	[-0.013527628522602768, -0.012299750957094098, -0.007942637492462535, -0.0003656299292308418, 0.009547283992939857, 0.02072606977763577, 0.03050996958006401, 0.03645398639676138, 0.03808439143329316, 0.037119179497365186, 0.03630026792722072, 0.03582983386243866, 0.03237759650757349, 0.023369205049910705, 0.009857782935012195, -0.0028787090228085256, -0.008461114825244493, -0.007401310444070628, …	[3.0, 3.5, 4.0, 4.5, 5.0, 5.5, 6.0, 6.5, 7.0, 7.5, 8.0, 8.5, 9.0, 9.5, 10.0, 10.5, 11.0, 11.5, 12.0, 12.5, 13.0, 13.5, 14.0, 14.5, 15.0, 15.5, 16.0, 16.5, 17.0, 17.5, 18.0, 18.5, 19.0, 19.5, 20.0, 20.5, 21.0, 21.5, 22.0, 22.5, 23.0, 23.5, 24.0, 24.5, 25.0, 25.5, 26.0, 26.5, 27.0, 27.5, 28.0, 28.5, 29.0, 29.5, 30.0, 30.5, 31.0, 31.5, 32.0, 32.5, 33.0, 33.5, 34.0, 34.5, 35.0, 35.5, 36.0, 36.5, 37.0…	022	Off	On
[0.007585126446352675, 0.007628103440192433, 0.007717819960851742, 0.0077400370154799706, 0.007615068766946536, 0.007429037650814862, 0.0073220587008839995, 0.007376747712852776, 0.007633170482253391, 0.008105347351464544, 0.008772934555133602, 0.009582105520474756, 0.01045078632429103, 0.011251388319379387, 0.011785774361254369, 0.01183004836559249, 0.011301957620666627, 0.010382821350285667, 0.…	[0.025466807569249728, 0.02531535878993761, 0.024613769975233277, 0.023200224433121513, 0.02212583597440647, 0.02227670925228338, 0.023496993028087606, 0.02514000072283384, 0.026459025771932473, 0.02691370754291265, 0.026504890478311047, 0.025819818826079022, 0.02546173743104555, 0.025376550153341546, 0.024929893562580626, 0.02368743924844013, 0.021950349234783496, 0.020417734035688345, 0.0196491…	[-0.017881681122897054, -0.01768725534974518, -0.016895950014381534, -0.015460187417641541, -0.014510767207459932, -0.014847671601468519, -0.016174934327203606, -0.017763253009981064, -0.018825855289679082, -0.018808360191448107, -0.017731955923177445, -0.016237713305604265, -0.015010951106754522, -0.014125161833962157, -0.013144119201326259, -0.011857390882847643, -0.010648391614116869, -0.01003…	[0.015457059978716358, 0.015331454859100972, 0.01488360414312993, 0.014041004173201586, 0.013040597336689217, 0.012297563219916086, 0.01189963062779455, 0.011630001821864936, 0.011256922552607662, 0.01070579448145942, 0.0101145341070999, 0.009728123012533346, 0.009690245803321602, 0.009924465052372966, 0.010170335093600187, 0.010133050885849855, 0.009687507892513523, 0.00897212417075366, 0.008257…	[0.010929320811615214, 0.011178719325655884, 0.011685601699065948, 0.012023108395385887, 0.012316064205527902, 0.012830124936950167, 0.013609486792054887, 0.014595933975205177, 0.015653619920880643, 0.016561601920053768, 0.017055051526387057, 0.016963575494347582, 0.016321232946730716, 0.015292554129610315, 0.014099187631780143, 0.013049287139801554, 0.012500552057468629, 0.012699848032406163, 0.…	[0.004527739167101145, 0.004152735533445088, 0.003198002444063982, 0.0020178957778156995, 0.0007245331311613156, -0.0005325617170340805, -0.0017098561642603372, -0.002965932153340241, -0.004396697368272981, -0.005855807438594348, -0.006940517419287157, -0.007235452481814236, -0.006630987143409114, -0.00536808907723735, -0.0039288525381799555, -0.002916236253951699, -0.002813044164955106, -0.00372…	[-0.0224094202899982, -0.021839990883190268, -0.020093952458445516, -0.017478083195457243, -0.015235300338621248, -0.014315109884434438, -0.014465078162943268, -0.014797320856640823, -0.014429157921406102, -0.01295255275285376, -0.010791438503890288, -0.00900226082379003, -0.008379963963345408, -0.008757072756724806, -0.009215266663146301, -0.008941154628895944, -0.007835347449161763, -0.00630718…	[3.0, 3.5, 4.0, 4.5, 5.0, 5.5, 6.0, 6.5, 7.0, 7.5, 8.0, 8.5, 9.0, 9.5, 10.0, 10.5, 11.0, 11.5, 12.0, 12.5, 13.0, 13.5, 14.0, 14.5, 15.0, 15.5, 16.0, 16.5, 17.0, 17.5, 18.0, 18.5, 19.0, 19.5, 20.0, 20.5, 21.0, 21.5, 22.0, 22.5, 23.0, 23.5, 24.0, 24.5, 25.0, 25.5, 26.0, 26.5, 27.0, 27.5, 28.0, 28.5, 29.0, 29.5, 30.0, 30.5, 31.0, 31.5, 32.0, 32.5, 33.0, 33.5, 34.0, 34.5, 35.0, 35.5, 36.0, 36.5, 37.0…	023	Off	Off
[0.014934638018642588, 0.014422743126834803, 0.013097361482901491, 0.011654600084722801, 0.010967442923585792, 0.011164134509102227, 0.011560797351561049, 0.011504179507467356, 0.010762795504305913, 0.00950036085634011, 0.008155941931541691, 0.007168054012475551, 0.006686231737859032, 0.006574648626086841, 0.006622968592484355, 0.006704251543421904, 0.0068088711644902844, 0.006986975374039233, 0.…	[0.03513332395786795, 0.03511588293404641, 0.03474186400895125, 0.03337932236456918, 0.03141538748912847, 0.029887610667610465, 0.029187779958203174, 0.029009074729148737, 0.028727366253716885, 0.02784433879508953, 0.02642311120893206, 0.025042486311557272, 0.02413062048449307, 0.02356313320625839, 0.022950103451519207, 0.022151832757399906, 0.021388148378826806, 0.020970188489064956, 0.021260989…	[-0.02019868593922537, -0.020693139807211606, -0.021644502526049755, -0.021724722279846384, -0.020447944565542678, -0.01872347615850824, -0.017626982606642125, -0.01750489522168138, -0.01796457074941097, -0.01834397793874942, -0.01826716927739037, -0.01787443229908172, -0.017444388746634037, -0.016988484580171548, -0.016327134859034854, -0.015447581213978, -0.01457927721433652, -0.013983213115025…	[0.010838008500676607, 0.010872359651692918, 0.010917572005218402, 0.010865753986555902, 0.010739763951175263, 0.01073932952983988, 0.010976625301126433, 0.011306807790096868, 0.011433092163414926, 0.011116286146001712, 0.01040015901159741, 0.009660626968124078, 0.009345782419661575, 0.00967060824525575, 0.01052589540362959, 0.011547093451609456, 0.012266234755187852, 0.012367329184946669, 0.0118…	[0.02547622942386031, 0.025401455252715675, 0.024789526319227696, 0.023718866996615892, 0.022930625489260184, 0.021973464031343575, 0.020391281470201365, 0.018468487996408652, 0.016798855014031115, 0.015845786407912746, 0.015704352559770297, 0.016113910860435912, 0.01671450817699462, 0.017335350850666415, 0.018140479527435662, 0.019361881831487685, 0.02069083102182388, 0.021664186321052572, 0.022…	[-0.014638220923183703, -0.014529095601022756, -0.013871954314009293, -0.01285311301005999, -0.012190861538084921, -0.011234134501503696, -0.009414656169074932, -0.007161680206311784, -0.005365762850616188, -0.004729500261911034, -0.005304193548172888, -0.006453283892311834, -0.007368725757333045, -0.007664742605410665, -0.007614584123806072, -0.00781478837987823, -0.008424596266636027, -0.009296…	[-0.005560465016041665, -0.006164044206188848, -0.007772548212040462, -0.008871609269786394, -0.008257083027457757, -0.007489341657004545, -0.008212326437567192, -0.010343215015369597, -0.012598807898794782, -0.013614477676838384, -0.012962975729217483, -0.011421148406769888, -0.010075662989300991, -0.009323741974760881, -0.008712550735228782, -0.007632792834099771, -0.0061546809477004945, -0.004…	[3.0, 3.5, 4.0, 4.5, 5.0, 5.5, 6.0, 6.5, 7.0, 7.5, 8.0, 8.5, 9.0, 9.5, 10.0, 10.5, 11.0, 11.5, 12.0, 12.5, 13.0, 13.5, 14.0, 14.5, 15.0, 15.5, 16.0, 16.5, 17.0, 17.5, 18.0, 18.5, 19.0, 19.5, 20.0, 20.5, 21.0, 21.5, 22.0, 22.5, 23.0, 23.5, 24.0, 24.5, 25.0, 25.5, 26.0, 26.5, 27.0, 27.5, 28.0, 28.5, 29.0, 29.5, 30.0, 30.5, 31.0, 31.5, 32.0, 32.5, 33.0, 33.5, 34.0, 34.5, 35.0, 35.5, 36.0, 36.5, 37.0…	023	Off	On
[0.008446972974106046, 0.008610472800567592, 0.008961178472778499, 0.009131900911193399, 0.008852756234736817, 0.008404034216895227, 0.008353420299820655, 0.008921217669749666, 0.009907594116815233, 0.010980013338099327, 0.01201633426136432, 0.013281322026006421, 0.015157955018610992, 0.017727926772539034, 0.02062278112482346, 0.023098788040374102, 0.0243065432210291, 0.023817312731526315, 0.0220…	[0.021327199812027454, 0.021114026960396864, 0.020408350525648676, 0.0192602026248019, 0.01804942682181384, 0.0170326822250029, 0.01620262121828915, 0.01552038020900083, 0.014926188084279098, 0.014432989500381126, 0.014232830301119872, 0.014494400394514155, 0.015180504013264482, 0.016176184572505647, 0.01733018888507882, 0.01844664006719624, 0.01933284399874083, 0.019776486497172067, 0.0196288274…	[-0.01288022683792141, -0.012503554159829271, -0.011447172052870176, -0.010128301713608501, -0.009196670587077023, -0.008628648008107672, -0.007849200918468498, -0.006599162539251164, -0.005018593967463864, -0.0034529761622818, -0.002216496039755551, -0.001213078368507734, -2.2548994653490693e-05, 0.0015517422000333881, 0.003292592239744643, 0.004652147973177864, 0.004973699222288274, 0.004040826…	[0.009945373046314926, 0.009614130630890614, 0.008738724395590225, 0.007728791408991995, 0.007184006835643401, 0.007329417188463409, 0.007775356784018683, 0.008103060856710514, 0.008295306781045824, 0.008674634137748072, 0.009588736337950153, 0.011044492846225964, 0.012694549515771314, 0.014166937360849587, 0.015257034068747899, 0.015888147830864837, 0.01605483847724699, 0.015834524909035537, 0.0…	[0.024320546173134547, 0.02520758371542344, 0.02755530457650373, 0.030253382286704617, 0.03173471007174758, 0.03153141877706668, 0.030629574338304426, 0.0300386732362135, 0.029859690815402563, 0.0293083609089207, 0.027615991050680293, 0.025235146735584628, 0.02343232851309553, 0.022922220745118852, 0.023532084178564006, 0.024672475432931426, 0.025763872784570995, 0.02632000997073007, 0.0260594917…	[-0.01437517312681962, -0.015593453084532827, -0.018816580180913506, -0.022524590877712622, -0.024550703236104178, -0.02420200158860327, -0.022854217554285742, -0.021935612379502985, -0.02156438403435674, -0.02063372677117263, -0.01802725471273014, -0.014190653889358664, -0.010737778997324216, -0.008755283384269265, -0.008275050109816107, -0.008784327602066589, -0.009709034307324005, -0.010485485…	[0.001494946288898209, 0.003089898924703558, 0.007369408128043329, 0.012396289164104122, 0.015354032649027153, 0.0155733535804956, 0.015005016635817246, 0.01533644984025182, 0.016545790066892874, 0.017180750608890828, 0.01581075867297459, 0.01297757552085093, 0.010715230002670726, 0.010307025584302654, 0.01156764234956075, 0.01343647557524445, 0.014682733529612281, 0.014526311296048781, 0.0130820…	[3.0, 3.5, 4.0, 4.5, 5.0, 5.5, 6.0, 6.5, 7.0, 7.5, 8.0, 8.5, 9.0, 9.5, 10.0, 10.5, 11.0, 11.5, 12.0, 12.5, 13.0, 13.5, 14.0, 14.5, 15.0, 15.5, 16.0, 16.5, 17.0, 17.5, 18.0, 18.5, 19.0, 19.5, 20.0, 20.5, 21.0, 21.5, 22.0, 22.5, 23.0, 23.5, 24.0, 24.5, 25.0, 25.5, 26.0, 26.5, 27.0, 27.5, 28.0, 28.5, 29.0, 29.5, 30.0, 30.5, 31.0, 31.5, 32.0, 32.5, 33.0, 33.5, 34.0, 34.5, 35.0, 35.5, 36.0, 36.5, 37.0…	025	Off	Off
[0.007673544733605908, 0.007556511661560847, 0.007238511884079983, 0.006851468802343774, 0.006645621244177136, 0.006836805958601815, 0.007400887894958004, 0.008116317092403591, 0.008735575964304729, 0.009099352560104848, 0.00924534381830398, 0.009466234817458598, 0.010154407187428447, 0.011557002762507977, 0.01367235986040427, 0.016243455650532326, 0.018772125509481513, 0.020674230441493933, 0.02…	[0.05893087218184473, 0.06010600452892875, 0.06365314031641654, 0.06915801938635785, 0.07483888370634618, 0.07844471885182103, 0.07903518078474647, 0.07746856476407112, 0.07570471209638746, 0.07576476104210013, 0.07799734073085221, 0.08029633515796787, 0.0807741473013189, 0.080350943150094, 0.08218483071181595, 0.08991644004356694, 0.10362735539965734, 0.11833828797247842, 0.12887026356209055, 0.…	[-0.05125732744823882, -0.0525494928673679, -0.05641462843233656, -0.06230655058401407, -0.06819326246216904, -0.0716079128932192, -0.07163429288978847, -0.06935224767166753, -0.06696913613208273, -0.06666540848199527, -0.06875199691254823, -0.07083010034050927, -0.07061974011389045, -0.06879394038758603, -0.06851247085141168, -0.07367298439303462, -0.08485522989017583, -0.09766405753098448, -0.1…	[0.01747666153702383, 0.0172841205476346, 0.016633820580068247, 0.015451703251793347, 0.014015603097911509, 0.013004398653521036, 0.012893719970410302, 0.013556651101687791, 0.014501835617133878, 0.01524974908887529, 0.015639148027439872, 0.01595069045141095, 0.016630557174958868, 0.017854439819196485, 0.0193546595871986, 0.020513739733485394, 0.020635540907230947, 0.01939804889582291, 0.01718565…	[0.1047445838107646, 0.10371013234777317, 0.10058054132240091, 0.0957562448622356, 0.09118271126044081, 0.08872428493453931, 0.08814623399728275, 0.08866857355321021, 0.08883698160711823, 0.0869220898429535, 0.08240536541463714, 0.07677260483258828, 0.07210616386803735, 0.06932711140147463, 0.06819411489813039, 0.06889738581497915, 0.07299953408766158, 0.08142614462070652, 0.09289930127918829, 0.…	[-0.08726792227374076, -0.08642601180013856, -0.08394672074233266, -0.08030454161044226, -0.0771671081625293, -0.07571988628101828, -0.07525251402687244, -0.07511192245152243, -0.07433514598998435, -0.07167234075407822, -0.06676621738719726, -0.06082191438117733, -0.05547560669307848, -0.05147267158227814, -0.04883945531093179, -0.04838364608149375, -0.052363993180430626, -0.06202809572488361, -0…	[0.036010594825501945, 0.03387651893277067, 0.027532092309996106, 0.017997991026428187, 0.008973845700360243, 0.004111973387799069, 0.0036182211370839744, 0.005759674779854898, 0.007366009857901617, 0.005006932272082931, -0.0019857795253509637, -0.010008185959331933, -0.015144133420811966, -0.017321268805307887, -0.01967301554047989, -0.025289338311540864, -0.03249123670974519, -0.035635961806100…	[3.0, 3.5, 4.0, 4.5, 5.0, 5.5, 6.0, 6.5, 7.0, 7.5, 8.0, 8.5, 9.0, 9.5, 10.0, 10.5, 11.0, 11.5, 12.0, 12.5, 13.0, 13.5, 14.0, 14.5, 15.0, 15.5, 16.0, 16.5, 17.0, 17.5, 18.0, 18.5, 19.0, 19.5, 20.0, 20.5, 21.0, 21.5, 22.0, 22.5, 23.0, 23.5, 24.0, 24.5, 25.0, 25.5, 26.0, 26.5, 27.0, 27.5, 28.0, 28.5, 29.0, 29.5, 30.0, 30.5, 31.0, 31.5, 32.0, 32.5, 33.0, 33.5, 34.0, 34.5, 35.0, 35.5, 36.0, 36.5, 37.0…	025	Off	On
[0.007488011501124206, 0.007455220396777378, 0.007329510383935656, 0.007055811067380446, 0.006644067551345074, 0.006246056255991732, 0.006029059290342005, 0.00600964836982179, 0.006104060143967302, 0.006265182999248822, 0.006572633966150789, 0.00720674529059572, 0.008276609544547852, 0.009676819400666758, 0.011112159277072138, 0.012227879508785833, 0.012805027640374576, 0.012963664424521041, 0.01…	[0.018523534897368795, 0.018740609396514073, 0.019050503634394714, 0.018809040002503784, 0.017974808575941362, 0.017133615193099912, 0.016626812842808095, 0.01635932906014883, 0.016068781967392684, 0.015479257560200903, 0.014486090331166022, 0.01329544258785516, 0.012203386179248028, 0.01134697653818085, 0.01072621563318787, 0.010307271642536016, 0.010065645903965005, 0.00997240824283283, 0.00999…	[-0.01103552339624459, -0.011285388999736697, -0.01172099325045906, -0.011753228935123339, -0.011330741024596289, -0.010887558937108181, -0.010597753552466092, -0.01034968069032704, -0.009964721823425383, -0.00921407456095208, -0.007913456365015233, -0.00608869729725944, -0.003926776634700175, -0.0016701571375140921, 0.0003859436438842678, 0.001920607866249817, 0.0027393817364095695, 0.0029912561…	[0.007672450226715383, 0.007871700091313868, 0.008432760475404137, 0.00920851829417849, 0.009916681219494662, 0.010305330896375793, 0.010382615378096602, 0.010343557909037529, 0.010333946049525764, 0.01034910861930392, 0.01027057687986094, 0.009985393953227017, 0.009510126143821438, 0.008981395699020425, 0.008537670798969969, 0.008248413139765773, 0.008120172009146956, 0.00812470203617707, 0.0082…	[0.017736206033795412, 0.017426208033248295, 0.01626673991702722, 0.013986552520049288, 0.01117674131091377, 0.008949597069495425, 0.007758141140292114, 0.007338307825321877, 0.007214342373051217, 0.0070381079394105225, 0.0068061130522464805, 0.006859985767253924, 0.007520557839661617, 0.008749752895361187, 0.010172351571011564, 0.011325380870857753, 0.01195103208207021, 0.012189860946220961, 0.0…	[-0.010063755807080028, -0.009554507941934427, -0.007833979441623083, -0.004778034225870798, -0.001260060091419107, 0.0013557338268803676, 0.002624474237804488, 0.0030052500837156517, 0.003119603676474547, 0.0033110006798933974, 0.003464463827614459, 0.0031254081859730925, 0.001989568304159821, 0.00023164280365923703, -0.001634680772041595, -0.0030769677310919803, -0.0038308600729232544, -0.00406…	[-0.0009717675891645606, -0.0017308810578022715, -0.0038870138088359773, -0.006975194709252541, -0.010070680933177183, -0.012243292763988549, -0.01322222779027058, -0.013354930774042692, -0.01308432549989993, -0.012525075240845477, -0.011377920192629691, -0.009214105483232532, -0.005916344938859996, -0.00190179994117333, 0.0020206244159258623, 0.0049975755973417964, 0.006570241809332824, 0.007056…	[3.0, 3.5, 4.0, 4.5, 5.0, 5.5, 6.0, 6.5, 7.0, 7.5, 8.0, 8.5, 9.0, 9.5, 10.0, 10.5, 11.0, 11.5, 12.0, 12.5, 13.0, 13.5, 14.0, 14.5, 15.0, 15.5, 16.0, 16.5, 17.0, 17.5, 18.0, 18.5, 19.0, 19.5, 20.0, 20.5, 21.0, 21.5, 22.0, 22.5, 23.0, 23.5, 24.0, 24.5, 25.0, 25.5, 26.0, 26.5, 27.0, 27.5, 28.0, 28.5, 29.0, 29.5, 30.0, 30.5, 31.0, 31.5, 32.0, 32.5, 33.0, 33.5, 34.0, 34.5, 35.0, 35.5, 36.0, 36.5, 37.0…	026	Off	Off
[0.01271424800721725, 0.012677351736999328, 0.01246755327358592, 0.01182908659600713, 0.010600595465361096, 0.009099575863386705, 0.007928058087782687, 0.007375330206798907, 0.007318880819952582, 0.007442038407376188, 0.0074204696744144625, 0.007131245313703119, 0.006774654712680217, 0.0066817551095758885, 0.007030081117436993, 0.007751198351661444, 0.008580186623676695, 0.009184560789479263, 0.0…	[0.020812063275695517, 0.02080885349499727, 0.02088306422292943, 0.02182712121584073, 0.024398413149589775, 0.027213519638009095, 0.028631327764139024, 0.028529912121935154, 0.027371742801097342, 0.025500484667472404, 0.02341154849110966, 0.021940206814189338, 0.021697285154476127, 0.0226739392861165, 0.02462609162969576, 0.027386723709182218, 0.030643259033478996, 0.03370794383780428, 0.03581677…	[-0.008097815268478269, -0.008131501757997945, -0.00841551094934351, -0.0099980346198336, -0.01379781768422868, -0.01811394377462239, -0.020703269676356335, -0.021154581915136247, -0.020052861981144757, -0.018058446260096214, -0.015991078816695196, -0.01480896150048622, -0.01492263044179591, -0.01599218417654061, -0.01759601051225877, -0.019635525357520774, -0.022063072409802303, -0.0245233830483…	[0.012075217182136982, 0.011798233874652553, 0.01102862303669717, 0.010007060713422576, 0.009179799084971876, 0.008892151402097283, 0.009019919626748134, 0.009173590808453511, 0.009101631855186483, 0.008815115660016346, 0.008520841344746798, 0.008431246674108408, 0.008558998224051848, 0.008725329370477652, 0.008737251273395046, 0.008523982745133125, 0.008182032889467833, 0.007925794389797076, 0.0…	[0.015555200170497371, 0.015802641815871255, 0.01618769104329468, 0.016153419859828783, 0.015978892010433742, 0.016093858334607223, 0.01626418450559786, 0.016292163403360434, 0.016366265295912612, 0.0167796413618486, 0.017640240715427104, 0.018713789939803434, 0.01953665543442311, 0.019901151505946936, 0.020145954998436615, 0.020856024198961015, 0.0223265221212589, 0.024266849492896352, 0.0260211…	[-0.0034799829883603896, -0.004004407941218702, -0.005159068006597512, -0.006146359146406207, -0.0067990929254618665, -0.0072017069325099395, -0.007244264878849726, -0.007118572594906922, -0.007264633440726129, -0.007964525701832256, -0.009119399370680306, -0.010282543265695027, -0.01097765721037126, -0.011175822135469284, -0.01140870372504157, -0.01233204145382789, -0.014144489231791067, -0.0163…	[-0.004617832280117877, -0.004127093816779243, -0.0032564429427459985, -0.0038516754734273916, -0.006998724758766812, -0.010912236842112453, -0.013459004797506608, -0.014036009320229326, -0.012788228540418629, -0.01009392055826396, -0.006871679446014891, -0.004526418234791194, -0.003944973231424651, -0.004816362041071329, -0.0061873067872171995, -0.007303483903692882, -0.007918583178011236, -0.00…	[3.0, 3.5, 4.0, 4.5, 5.0, 5.5, 6.0, 6.5, 7.0, 7.5, 8.0, 8.5, 9.0, 9.5, 10.0, 10.5, 11.0, 11.5, 12.0, 12.5, 13.0, 13.5, 14.0, 14.5, 15.0, 15.5, 16.0, 16.5, 17.0, 17.5, 18.0, 18.5, 19.0, 19.5, 20.0, 20.5, 21.0, 21.5, 22.0, 22.5, 23.0, 23.5, 24.0, 24.5, 25.0, 25.5, 26.0, 26.5, 27.0, 27.5, 28.0, 28.5, 29.0, 29.5, 30.0, 30.5, 31.0, 31.5, 32.0, 32.5, 33.0, 33.5, 34.0, 34.5, 35.0, 35.5, 36.0, 36.5, 37.0…	026	Off	On
[0.010380935651919004, 0.010180521165512602, 0.00958870160664027, 0.008716309969907599, 0.007959206541398344, 0.007953180854463894, 0.009083323401235717, 0.011195486249729214, 0.013838278506799568, 0.016488339435402254, 0.018628506072785312, 0.019913697741435213, 0.020371415687242374, 0.020405873662531205, 0.02059918711119373, 0.02142866005640819, 0.02301117838000437, 0.025057600404765096, 0.0270…	[0.041563567059511225, 0.04044225963397285, 0.03725423921489849, 0.032958845291222366, 0.029046264871888782, 0.026494682201806796, 0.02533727561709485, 0.02498358181293744, 0.02487225948989609, 0.02472800458821986, 0.0245071953434978, 0.024251849711525733, 0.024004219624957236, 0.023818509385692615, 0.023766636147369038, 0.023847942811230958, 0.023965464573562512, 0.024066875049719466, 0.02420418…	[-0.03118263140759222, -0.030261738468460243, -0.02766553760825822, -0.02424253532131477, -0.021087058330490436, -0.018541501347342903, -0.016253952215859135, -0.013788095563208227, -0.011033980983096523, -0.008239665152817608, -0.005878689270712485, -0.004338151970090518, -0.0036328039377148615, -0.003412635723161408, -0.0031674490361753094, -0.002419282754822767, -0.000954286193558147, 0.000990…	[0.008467207907813617, 0.008422790152622213, 0.008331803649347477, 0.008302418775864311, 0.008428692056730754, 0.008671674143522807, 0.008868933876415568, 0.008907035718888495, 0.008827239339339883, 0.008785727363376026, 0.008963947762239499, 0.009458196581358607, 0.010189180392064472, 0.010962974453087354, 0.011700471706535397, 0.012597104383695665, 0.014038078859442962, 0.016369697214637283, 0.…	[0.010884038287462108, 0.01145693523149431, 0.012982347283571869, 0.014490218915405233, 0.014489036712199876, 0.01294560113378548, 0.0112552282193235, 0.01054100030908236, 0.011182694478668757, 0.012963228322318603, 0.015084941811491958, 0.016481483937554806, 0.016661185081109052, 0.01615494935316251, 0.015911304790088607, 0.016466293945064835, 0.01763106645777983, 0.01871440819948198, 0.01906511…	[-0.0024168303796484915, -0.0030341450788720966, -0.004650543634224392, -0.0061878001395409225, -0.006060344655469122, -0.004273926990262673, -0.002386294342907932, -0.001633964590193866, -0.002355455139328874, -0.004177500958942577, -0.006120994049252459, -0.007023287356196199, -0.00647200468904458, -0.005191974900075157, -0.00421083308355321, -0.00386918956136917, -0.0035929875983368668, -0.002…	[-0.028765801027943728, -0.027227593389588148, -0.023014993974033827, -0.01805473518177385, -0.015026713675021312, -0.014267574357080228, -0.013867657872951203, -0.012154130973014361, -0.008678525843767649, -0.004062164193875031, 0.00024230477853997456, 0.0026851353861056817, 0.0028392007513297203, 0.001779339176913748, 0.0010433840473779022, 0.0014499068065464017, 0.002638701404778718, 0.0033354…	[3.0, 3.5, 4.0, 4.5, 5.0, 5.5, 6.0, 6.5, 7.0, 7.5, 8.0, 8.5, 9.0, 9.5, 10.0, 10.5, 11.0, 11.5, 12.0, 12.5, 13.0, 13.5, 14.0, 14.5, 15.0, 15.5, 16.0, 16.5, 17.0, 17.5, 18.0, 18.5, 19.0, 19.5, 20.0, 20.5, 21.0, 21.5, 22.0, 22.5, 23.0, 23.5, 24.0, 24.5, 25.0, 25.5, 26.0, 26.5, 27.0, 27.5, 28.0, 28.5, 29.0, 29.5, 30.0, 30.5, 31.0, 31.5, 32.0, 32.5, 33.0, 33.5, 34.0, 34.5, 35.0, 35.5, 36.0, 36.5, 37.0…	027	Off	Off
[0.005197893466760703, 0.005119851300313769, 0.004987637594360095, 0.005101315958750732, 0.0058635590656272996, 0.007464097559009346, 0.009571381081378973, 0.011567210384553946, 0.01307042096922011, 0.014055029071062748, 0.014662685834852453, 0.015054245910700032, 0.015337544281277857, 0.015552704776494864, 0.01579496498373871, 0.016299875996282295, 0.017199336412812512, 0.01831025907053082, 0.01…	[0.06553874983266592, 0.06551669007319157, 0.06611225248151481, 0.06863227007504533, 0.07228544135599826, 0.07524056511981138, 0.07835827913756893, 0.08355652432120275, 0.09153219938127069, 0.10133518413817415, 0.11068622964772848, 0.11741638649495066, 0.12121358871808471, 0.12309650188838299, 0.12365404410949823, 0.12263013822183312, 0.11983341942453235, 0.11591616822550271, 0.11206945425362233,…	[-0.06034085636590522, -0.060396838772877805, -0.06112461488715471, -0.06353095411629459, -0.06642188229037096, -0.06777646756080204, -0.06878689805618995, -0.0719893139366488, -0.07846177841205058, -0.0872801550671114, -0.09602354381287602, -0.10236214058425062, -0.10587604443680686, -0.10754379711188813, -0.10785907912575952, -0.10633026222555082, -0.10263408301171983, -0.0976059091549719, -0.0…	[0.016172628489903716, 0.0156783366902598, 0.014230661382833673, 0.01203027664927653, 0.009657684131869643, 0.00802975851084497, 0.007732015637245198, 0.008474532501906253, 0.0094961901914467, 0.010194922213053062, 0.010314952177272687, 0.009898535700844348, 0.009245257476284081, 0.008834785603736463, 0.009009817955939142, 0.009636048896991411, 0.010391666063568082, 0.011370579300539845, 0.013218…	[0.04398459896594245, 0.04691375320149783, 0.05405743208583516, 0.06050056840477867, 0.06173659657751136, 0.05839758423733249, 0.05410729998950103, 0.05174769280055836, 0.052532151401416115, 0.05620210282403141, 0.06152991237210543, 0.06777394882675516, 0.07538735807199291, 0.08424849110706363, 0.09272849182938034, 0.0988957148313513, 0.10197395984874767, 0.10295175428557403, 0.1036320799537249, …	[-0.027811970476038735, -0.03123541651123803, -0.03982677070300149, -0.04847029175550214, -0.05207891244564172, -0.05036782572648752, -0.04637528435225583, -0.04327316029865211, -0.043035961209969414, -0.046007180610978346, -0.051214960194832744, -0.05787541312591082, -0.06614210059570882, -0.07541370550332717, -0.0837186738734412, -0.0892596659343599, -0.0915822937851796, -0.09158117498503418, -…	[-0.032528885889866486, -0.02916142226163977, -0.021297844184153227, -0.015060662360792456, -0.014342969844729244, -0.017408641834314516, -0.02241161370393412, -0.0287161536379967, -0.035425817202081177, -0.04127297445613305, -0.04480858361804328, -0.044486727458339814, -0.039733943841098025, -0.03213009160856096, -0.02414040525231833, -0.01707059629119094, -0.011051789226540248, -0.0060247341699…	[3.0, 3.5, 4.0, 4.5, 5.0, 5.5, 6.0, 6.5, 7.0, 7.5, 8.0, 8.5, 9.0, 9.5, 10.0, 10.5, 11.0, 11.5, 12.0, 12.5, 13.0, 13.5, 14.0, 14.5, 15.0, 15.5, 16.0, 16.5, 17.0, 17.5, 18.0, 18.5, 19.0, 19.5, 20.0, 20.5, 21.0, 21.5, 22.0, 22.5, 23.0, 23.5, 24.0, 24.5, 25.0, 25.5, 26.0, 26.5, 27.0, 27.5, 28.0, 28.5, 29.0, 29.5, 30.0, 30.5, 31.0, 31.5, 32.0, 32.5, 33.0, 33.5, 34.0, 34.5, 35.0, 35.5, 36.0, 36.5, 37.0…	027	Off	On
